# Supplementary material for: The Catalog of Microbial Genes and Metagenome-Assembled Genomes from the Gut Microbiomes of Five Typical Crow Species on the Qinghai–Tibetan Plateau
Source: Microorganisms. 2024 Oct 8;12(10):2033. doi: 10.3390/microorganisms12102033 (PMC11510465; doi:10.3390/microorganisms12102033)
Supplement: Supplementary file 1 [file microorganisms-12-02033-s001.zip]

Archive with 2 entries (2 files):
- Supplementary_Material_Figure S1.docx
- Supplementary_Material.xlsx
