# Supplementary material for: The Catalog of Microbial Genes and Metagenome-Assembled Genomes from the Gut Microbiomes of Five Typical Crow Species on the Qinghai–Tibetan Plateau
Source: Microorganisms. 2024 Oct 8;12(10):2033. doi: 10.3390/microorganisms12102033 (PMC11510465; doi:10.3390/microorganisms12102033)
Supplement: Supplementary file 1 [file microorganisms-12-02033-s001.zip › Supplementary_Material.xlsx]

## Sheet: Table S1
Table S1: Summary of the 53 metagenomic data, including raw sequencing data, quality-controlled clean data, and data subsequent to host removal for each sample.
Samples	Raw reads	Raw bases	Clean reads	Clean bases	No host reads
DJ1	223117032	33467554800	221578308	33073677332	5324040
DJ10	238685954	35802893100	236804112	35257182436	4392864
DJ11	184964896	27744734400	183643018	27411765841	4555470
DJ12	228210932	34231639800	226610154	33840333082	9003902
DJ2	266370520	39955578000	264494106	39444216166	7869710
DJ3	184555660	27683349000	182741962	27139611295	3888540
DJ4	136958334	20543750100	136043504	20247576569	3869992
DJ5	298947972	44842195800	296865480	44365425647	13384306
DJ6	182143304	27321495600	178379414	26430358590	3635646
DJ7	154935390	23240308500	153544762	22821648535	4217730
DJ8	141756962	21263544300	140165314	20840236785	2948980
DJ9	264733624	39710043600	262657068	39170262474	11247322
LBC1	118325872	17748880800	113351124	16799498037	65427256
LBC2	119531086	17929662900	114509444	16971021223	66090802
LBC3	119528998	17929349700	114506004	16970684793	66083130
LBC4	121912812	18286921800	116790638	17309318143	67410126
LBC5	118319588	17747938200	113350564	16799391870	65420112
NR1	129817028	19472554200	117805676	17408222761	12649358
NR2	136874128	20531119200	127401506	18766933479	16302554
NR3	138613486	20792022900	126999940	18900358076	51527338
NR4	138420622	20763093300	113466538	16831551347	89612464
NR5	140971446	21145716900	122599594	18216066919	94593124
NR6	147806172	22170925800	127038272	18883884017	95000322
RBC1	162664214	24399632100	161588302	24131514173	2894144
RBC10	189122940	28368441000	187748212	28011498385	40370594
RBC11	192550354	28882553100	191745836	28651542471	3528184
RBC12	250200456	37530068400	248978060	37183292258	5142920
RBC13	142000626	21300093900	140804956	20988278735	2526156
RBC14	167858690	25178803500	166588014	24895254336	61847212
RBC15	154549106	23182365900	153473928	22877277217	2624786
RBC16	183431898	27514784700	182027176	27123655583	3589042
RBC17	279808754	41971313100	278557132	41580048945	10524096
RBC18	187265580	28089837000	186199322	27730997411	4600166
RBC19	148247946	22237191900	147550788	22030554521	53074072
RBC2	199780354	29967053100	198235674	29595456538	4460538
RBC3	278965040	41844756000	276711300	41363176852	6928608
RBC4	317031310	47554696500	314322984	46971444392	8190374
RBC5	206129384	30919407600	205171028	30576411618	2743600
RBC6	199643128	29946469200	198077460	29608277141	4777470
RBC7	183065450	27459817500	181816180	27167123026	4778514
RBC8	143769430	21565414500	142730792	21323833455	2760980
RBC9	166663282	24999492300	165219666	24679029525	7735842
RK1	136478206	20471730900	135394082	20242237503	5971086
RK10	129622316	19443347400	128554812	19193851972	3609842
RK11	167549272	25132390800	164440244	24315244525	6105706
RK2	162531918	24379787700	161807250	24162934287	4278006
RK3	219457578	32918636700	218380460	32591209183	5466136
RK4	122527378	18379106700	121548040	18118304736	11665276
RK5	218876732	32831509800	217263680	32440773295	3838198
RK6	142049278	21307391700	141003554	21035833044	5345894
RK7	117146210	17571931500	116089826	17323773664	2883066
RK8	126161728	18924259200	125325378	18708141295	3325106
RK9	140685256	21102788400	139537934	20803269159	4772870

## Sheet: Table S2
Table S2: Abundance information at the phylum level for each sample.
Phylum	RBC1	RBC2	RBC3	RBC4	RBC5	RBC6	RBC7	RBC8	RBC9	RBC10	RBC11	RBC12	RBC13	RBC14	RBC15	RBC16	RBC17	RBC18	RBC19	DJ1	DJ2	DJ3	DJ4	DJ5	DJ6	DJ7	DJ8	DJ9	DJ10	DJ11	DJ12	RK1	RK2	RK3	RK4	RK5	RK6	RK7	RK8	RK9	RK10	RK11	LBC1	LBC2	LBC3	LBC4	LBC5	NR1	NR2
Pseudomonadota	9571.02	9507.13	9519.02	10600.4	8110.61	21903.7	62736.3	23910.9	221318	115673	11036.6	24967.2	12909.8	804000	16193.2	15940.3	206222	13481.3	792069	9538.4	49776.5	46690	8082.66	258874	7979.62	2627.36	6975.7	1793.7	39561.8	34429.5	276013	33198.6	17901.3	12016.3	194552	13893	9559.08	9423.57	15044.2	10418.3	20143.9	19387.7	410550	410657	410507	410347	410516	133658	298907
Bacillota_A	49276.4	38729.8	4900.65	4829.06	60049.3	7340.57	144182	5259.04	39651.3	718743	4705.86	5938.94	35652.7	27439.2	13604.8	9626.78	70239.2	13938.4	27405.6	1136.82	2209.31	1934.41	1580.28	34954.2	1595.78	486.453	988.743	4004.6	3787.03	2634.38	40923.6	7794.06	7400.08	10679.6	405225	16488.5	9516.29	18425.2	17760.4	12984.5	30665.4	6230.47	34152.9	34235.2	34255.5	34228.1	34192	105717	5838.83
Bacillota	7833.23	6158.75	316.126	309.031	9892.63	586.693	2528.18	4869.01	1912.97	9080.35	344.773	533.113	4168.35	3402.12	462.635	387.038	2340.83	441.936	3419.61	1769.77	6400.27	1041.38	639.095	1643.78	598.938	427.898	1202.85	2831.94	1089.13	33383.1	1647.12	5935.3	5782.11	5013.02	15800.9	6185.1	4651.84	6394.04	8798.14	5800.44	6842.34	6113.84	78900.9	78854.7	78936.8	79000.8	78859	99489.3	138718
Actinomycetota	1012.78	1083.42	228.644	251.897	727.553	730.97	1433.61	767.468	5419.38	3907.37	280.335	835.53	818.043	22292.5	1196.16	1312.06	5092.49	431.651	21893.2	1889.99	2656.18	1770.84	354.175	5165.17	337.165	180.752	1204.8	285.65	1245.58	1779.48	5360.78	737.694	834.617	921.888	4990.94	1019.94	640.942	723.012	1195.29	772.06	697.119	2175.8	16794.4	16720.7	16701.6	16736.8	16834.3	26012.1	126989
Spirochaetota	86.0798	64.9638	42.08	52.7669	82.3425	54.4299	44.7028	27.4099	334.835	94.7669	49.2089	45.9731	47.1097	3.13193	17.4533	18.9669	507.475	18.2549	2.68069	136636	197011	13587.3	33188.1	701.729	36162.2	3669.08	82318.8	63329.1	14815.6	29198.7	687.49	363.35	221.887	1254.12	248.322	1998.66	123.729	204.649	87121.4	578.446	2261.19	2649.69	2803.85	2844.41	2829.43	2834.03	2834.06	13310.3	1408.09
Bacteroidota	3357.27	2767.13	268.803	271.758	2501.87	889.246	1887.96	1451.34	2704.92	2624.15	311.217	783.05	1970.26	6053.6	2516.68	2158.23	2613.73	298.105	6019.62	2372.41	7225.5	8131.7	416.394	2820.59	403.963	186.13	1541.2	1203.19	1607.76	3206.11	3139.62	495.554	623.422	482.663	2613.84	594.885	207.209	326.728	1129.05	241.72	478.824	844.768	20270.9	20200.7	20214.1	20276.9	20231.7	45782.3	14593.4
Campylobacterota	12.2462	12.3929	358.886	314.58	13.9314	19.0018	7.19075	27.4148	68852.8	133.132	246.723	12.7448	6.50034	14.6155	0.421435	0	99397.2	0.114417	15.0836	955.426	1353.5	2576.87	3829.8	5334.32	3916.25	8992.65	10053.1	915.153	2064.4	755.597	6260.86	1.42057	3.29446	13.3552	3.30632	10.9317	3.21993	0.912832	275.872	4.42412	11.0881	4.97265	24.2774	27.7861	28.2553	28.4565	27.0661	122.045	5.86172
Cyanobacteriota	29.2444	18.9042	5.20815	4.23263	33.4984	11.0314	66.9583	25.7759	89.1822	149.346	2.2222	11.8729	16.2696	312.547	3.04793	8.266	100.643	4.10109	323.371	104.627	427.883	62.9602	48.6618	66.8642	40.8081	6.82534	75.1128	95.2733	57.1287	96.5266	79.1355	5.38098	13.486	7.35366	382.377	7.73365	1.19379	0	129.793	7.45782	6.86681	12.378	10441	10409.3	10453.2	10432.1	10347	699.559	661.996
Myxococcota	869.783	816.455	78.9744	96.2677	750.232	143.584	481.465	290.677	609.236	843.009	125.239	188.775	563.924	1096.48	1371.29	1440.94	459.627	184.582	1129.18	875.213	2546.25	493.845	205.625	602.498	200.575	118.953	569.039	145.536	772.521	907.055	565.094	173.666	298.826	211.264	123.785	301.86	148.258	103.124	799.181	268.554	168.235	1321.74	1882.61	1889.74	1877.13	1890.32	1896.74	4981.08	3392.64
Patescibacteria	116.896	83.7712	0	1.61249	125.235	2.31142	8.60295	25.2431	60.2474	325.282	0.900873	1.08212	81.8159	15.0989	19.328	13.4337	82.3981	27.59	25.4634	85.5728	86.2351	8.21441	8.11168	9.06706	3.25652	3.06863	48.0314	10.3069	21.1642	11.9243	8.74971	3.083	2.80487	1.6116	40.2645	2.60105	2.70311	18.3941	5.27568	4.20565	1.20842	3.38017	880.043	874.556	872.481	868.118	872.609	108.631	200.948
Chloroflexota	16.4936	15.333	0.270981	1.46571	10.5787	1.14329	2.10165	1.86981	3.56908	7.66369	1.88876	1.99761	8.7634	3.8989	6.93464	6.96569	2.34121	3.72312	5.59088	7.48727	17.9572	11.1944	0.54585	3.72618	0.36869	0.619233	1.92736	9.96903	10.5414	9.52941	4.292	0.975193	2.42247	1.5414	3.88211	2.99004	0	1.37694	22.4612	0.756133	1.75293	8.12324	4704.84	4684.25	4713.26	4712.34	4684.89	174.299	3670.34
Bacillota_C	8.68287	11.3753	3.76069	4.0316	14.3123	25.5382	14.9449	19.0109	30.3001	60.6356	2.84516	14.1517	10.9084	208.819	6.0027	5.25183	33.5771	3.67987	201.42	43.198	93.3825	31.1348	43.2345	67.892	55.823	11.1623	39.2016	46.3905	9.89574	37.1604	72.126	0.170512	0.653383	22.3396	400.718	34.1748	0.778239	8.02106	14.403	35.7284	110.423	3.36349	212.584	217.497	207.252	212.48	215.603	136.393	89.0252
Planctomycetota	9.84707	8.01503	0.932268	1.15583	8.50928	2.48277	3.32403	4.23511	45.4081	32.0594	0	2.36852	7.39319	114.533	11.0608	8.26362	65.7102	1.97719	121.683	67.4868	79.998	41.8874	9.08648	7.98035	5.56192	13.7342	43.8406	5.60949	8.428	21.7196	5.36732	6.67117	8.15602	4.20727	5.83417	1.12084	0.814938	1.77283	12.0857	1.97751	3.71583	10.1694	254.446	259.536	266.094	260.122	264.649	251.643	1138.65
KSB1	1.0735	0.917268	15.1704	19.0648	0.897347	77.8359	281.198	63.5231	824.258	332.416	16.5864	76.439	15.4361	2774.66	42.2648	35.438	721.675	39.9982	2722.49	0.306561	0.688282	100.637	16.913	17.2384	22.3496	5.61154	2.54379	0	98.4718	94.8472	27.1969	0	0	0	814.22	0	0.300465	0	1.3884	0	0	0	15.6711	14.5709	12.8128	13.9189	15.6334	12.4209	427.18
Acidobacteriota	21.9105	20.6999	0.965376	2.00271	20.9757	3.57073	9.49987	11.303	8.82983	17.3745	3.12795	5.6595	13.7069	10.9369	17.5333	19.127	6.25442	3.86441	11.517	15.4631	35.8821	21.883	2.50527	10.2056	2.46271	1.97247	6.74184	2.72521	7.19338	18.3679	9.51506	2.78527	4.12075	3.62689	1.79106	4.77795	2.85691	0.741032	13.0505	1.48245	1.53018	18.1084	654.635	660.063	657.627	658.922	655.175	176.295	485.722
Fibrobacterota	70.3293	54.4439	0.188958	1.09253	69.9507	2.26711	434.824	1.764	240.918	2196.53	1.84427	4.43949	85.5865	3.44893	33.8293	32.1963	264.016	142.92	6.07367	0	8.56084	3.70617	12.6469	156.534	16.6927	3.28499	0.403466	19.3702	26.1575	7.76631	153.757	0.188863	0.981137	5.25482	436.213	12.2994	45.0096	40.0784	55.0457	30.857	28.3634	20.3773	71.3017	69.4733	68.9127	63.8192	67.8684	157.159	11.1229
DTU030	74.0162	55.4943	0.573301	0.473535	74.0827	0.429902	418.206	0.669002	227.905	1831.12	1.10924	4.86398	101.642	0.826114	33.3708	38.3759	224.638	110.756	1.54651	0	0	5.62228	8.29339	121.187	10.0336	3.06668	0	12.9492	12.1473	4.87512	134.622	0	0	0.318864	379.682	1.36524	33.3884	37.5524	48.4327	1.35639	2.41727	16.5603	4.65925	6.07314	5.09964	3.96101	5.39483	188.47	7.63657
Fusobacteriota	0.326738	0.408905	0.357098	0	5.49408	0	28.5425	9.41584	4.94523	58.7046	0	0	0	0	0	0.24421	6.39953	0	0	311.205	192.095	40.5719	67.7871	0.498408	78.8336	3.6613	191.848	198.344	34.9125	85.665	1.08906	0	0	0.400624	28.9205	3.53959	4.97433	16.9052	198.558	1.11637	3.64669	2.68218	157.641	158.263	159.769	154.829	158.514	354.176	13.529
Desulfobacterota	5.16547	6.87037	2.14606	1.76753	11.7057	7.83485	79.3735	24.516	109.173	461.417	0.484057	6.22394	33.1416	160.679	46.4426	28.6566	156.903	40.4659	163.955	11.5494	27.649	12.1199	8.04521	8.86986	4.16144	2.35114	6.85465	5.11934	18.5125	32.2359	8.22384	2.56839	2.7303	1.05165	52.8295	5.01627	5.08637	15.9619	2.0201	1.27	2.65669	1.34167	49.8967	51.8276	56.385	52.7252	48.9257	61.1426	197.83
Verrucomicrobiota	3.99515	3.65073	1.26187	0.815359	2.1168	5.34316	20.4546	9.84315	35.9057	8.82305	0.534701	4.1958	1.03403	14.1778	4.84241	5.74017	27.964	2.95039	14.2553	8.552	25.403	8.56676	1.52829	1.97606	3.34172	0.844932	6.06628	0.942096	6.41957	6.90484	1.16996	0.618035	3.76825	0.673695	39.0869	1.43816	6.09054	6.22983	18.1576	1.26199	0.935495	3.00979	129.281	144.437	136.405	136.742	133.427	256.52	310.105
Chlamydiota	0	0	0	0	0	0	0.215839	0	0	0.132348	0	0	0	0.195373	1.96535	0.693882	0.614152	0.369802	0	0.738029	14.72	0.22996	0	0.077752	0.632751	0	0.405284	0.494682	0	0.26901	0	0	0	0	0	0	0	0	5.8026	0	0	1.17037	485.982	479.777	478.014	481.728	479.781	5.96425	8.1682
Bacillota_B	18.2267	20.0986	0.132093	1.07092	36.83	1.19897	33.6767	19.9167	14.9671	211.746	0	0	14.0475	0.298956	5.78459	3.34613	40.7621	5.90092	0.307824	0.437395	10.9554	3.41519	1.43274	12.2928	0.580458	0	0.883346	0.97966	3.36032	2.13631	12.8071	0	0.254061	0.457298	295.276	0.982399	5.24425	8.6296	2.79777	0	0	0.114289	70.4741	74.5787	71.538	73.6371	72.7203	410.316	46.1728
Bacillota_F	13.7723	8.17832	0	0	10.0389	2.05708	0.783561	0	6.29566	115.568	0	0.963895	5.68718	0	1.14829	2.74394	18.7599	2.6963	0.02936	0	0	1.94593	0.388876	8.33565	0.310776	0	0	0.815787	0	0.143904	4.79699	0	0	0	92.1397	0	0	0.718216	2.19492	0	0	0	4.48546	3.90791	3.66251	4.18209	3.18084	23.3101	2.8233
Deinococcota	0.517264	1.56696	0	1.02526	1.36008	0.168972	0.411744	0	1.06058	0.900637	0	0	1.88795	0.188024	0	0.495021	0	0	0.659769	0.390065	2.03356	3.31237	0.3386	3.5181	0.28551	0.119134	0	0.247341	1.97334	0.830735	0.07405	0	0	0	0	0.649482	0	0	0.215923	0	0.340037	0.606876	8.43608	10.4912	9.46165	9.24995	8.74887	30.7772	72.1574
Desulfobacterota_B	2.64703	5.30811	2.84872	2.80673	2.21007	7.07592	18.8106	4.46141	62.0986	31.2361	1.34515	5.66603	5.55846	184.034	6.76074	10.0088	55.4752	2.44818	183.319	3.97945	10.8236	13.9746	2.08464	1.87095	1.79595	0.647621	0.936771	0.453113	13.8715	11.5495	1.55275	1.77431	0.422703	0.655474	42.8487	0.273817	0.241393	1.84057	1.85728	1.2548	1.28172	2.93461	21.1889	22.6349	21.6935	21.438	20.1274	24.4063	112.968
Gemmatimonadota	1.83338	1.4774	0.229009	1.26372	0.810285	0.349147	0.778178	0.745024	1.65319	2.12972	0.420253	0.545666	2.56982	3.59498	0.992214	3.43744	1.39264	0.114654	4.19974	1.59546	4.50924	2.41557	0.458319	0.839924	0.325164	0.201251	0.284724	0.200617	0.800409	2.47125	0.545033	0.585789	0.095273	0.879698	0.39099	0	0	0.4505	1.13859	1.15559	1.04355	2.94981	122.577	120.778	123.954	122.195	119.662	24.948	100.309
Armatimonadota	0.727899	0.455474	0	0	0.938604	0	0.764187	0.517596	0.125801	1.11223	0	0	0.719088	0.470428	0.309691	0.707631	0.453034	0	0.346267	0.389975	18.6265	2.24028	0.319227	0.418811	0.34943	0.560699	0.473542	0.271159	0.411923	0	0.092172	0.185128	0	0	0.57095	0	0	0	0	0	0	0.356683	31.4937	36.716	33.4429	33.6445	32.371	18.2998	289.959
Dormibacterota	0	0	0	0	0	0	0	0	0	0.239575	0	0	0	0	0	0	0	0.162876	0	0	1.06536	0	0	0	0	0	0	0	0	0	0.296826	0	0	0	0	0	0	0	0	0	0	0	11.2411	10.98	11.5658	10.7548	12.8774	10.2245	172.489
Nitrospirota	1.69571	3.85446	0.155203	0	1.57515	1.27928	5.06409	1.1722	0.386268	1.72457	0	0.435276	2.6269	1.91527	3.67472	2.33169	0.556055	0	2.18441	4.95536	22.3083	7.4209	0.450278	1.16621	1.37716	0.562268	3.19964	0.358887	1.92925	2.81167	2.14921	0.56679	1.25853	0.471133	0.089162	1.87555	0.244488	0	0.415404	0	0.194706	2.5216	31.7675	31.443	29.179	30.6544	29.8814	30.774	100.742
Bdellovibrionota	1.78972	2.50479	0.439128	0.226005	0.723154	0	1.0381	1.59908	0.452699	1.87774	0	0.774526	2.61336	1.88217	2.68317	2.16709	0.481255	0	1.53354	34.8012	10.9248	8.78587	1.46703	2.77668	1.95602	0	24.8384	6.99812	1.75792	2.74828	2.43674	2.29876	2.08596	0.539686	4.10061	0.729486	0	0.712377	1.58745	0.155046	1.62486	3.19693	18.8062	18.7565	20.3039	22.4391	20.5564	359.892	16.3971
Bacillota_G	0	0	0	0	0	0	7.15781	0	0	5.40406	0	0	0.562173	0	0	0	0	0	0.080816	0	2.45198	0.206619	0.648127	0	0.709449	0	0.454409	0.184881	0	1.69072	1.7416	0	0	0	17.6671	0	0	0	1.55875	0	0	0	15.6182	13.3456	13.189	15.8677	14.3851	35.4587	20.3443
Eremiobacterota	0.683077	0.958473	0.146821	0	1.30311	0.183708	1.02609	0	0.241362	0.739743	0	0	0	0.481087	0.594174	0	0.369339	0.160982	0.896278	42.5602	84.5045	15.1623	26.6573	0.162278	15.2318	2.80912	30.4002	27.6989	10.5803	9.12945	0.27798	0	0.175036	0.86812	0	2.38398	0	0	25.6349	0.28981	0.856239	1.78849	4.88292	4.74212	5.65634	5.1773	5.20919	14.2375	60.4742
Synergistota	0	0.721597	0	0	0	0	0.375836	0	0	0.475186	0	0	0	0.330254	0.594174	0.212974	0.114466	0	0.29044	2.15224	8.22795	0.855565	0.398538	0.067694	0.987111	0	0	0	4.0667	2.10814	0.407273	0	0	0.136259	0.127624	0	0	0	0	0.39096	0	0.235888	26.9035	29.8115	28.7044	27.516	32.8324	16.1779	1.78789
Methylomirabilota	1.35202	0.455883	0	0.102067	0.123715	0	1.79263	0	0.892987	1.18466	0	0.245537	0	0.974094	1.07302	1.60027	0.420628	0.665179	0.837247	0.971255	2.41251	0.516246	0.074351	0.956924	0	0.16525	1.47765	0	0.879837	1.73109	0.341241	0	0.538299	0.323262	0	0.428727	0.103404	0	1.40492	0	0	0.899704	8.72359	8.90234	11.5097	8.91155	9.08024	7.9885	73.6871
Elusimicrobiota	0	0	0	0	0	0	1.35735	0	0	5.33153	0	0	0	0	0	0	0.679488	0	0	9.727	24.692	0	0.701253	0	0.933361	0	12.9884	0.270158	0.904288	0.639146	0	0	0	0.512273	0	0.375824	0	0	3.59003	0	0	0.221709	41.2188	39.4168	36.3336	38.7869	37.6154	5.06581	7.09547
Bacillota_E	0	0	0.200655	0	0	0	2.01965	0	0	0	0.776467	0.261907	0.519341	0.325184	0	3.13985	0	0.67534	0.340518	3.15677	1.49375	0	0	0.33267	0	0	0	0.697266	1.43673	1.13753	1.09429	0.180758	1.72035	1.20703	0.698373	1.49844	0	0	5.73898	0	0	0.668922	21.9703	22.1827	22.0285	23.3499	20.0794	29.1734	37.8197
Dependentiae	0	0	0	0	0	0	0	0	0	0	0	0	0	0	0	0	0	0	0	0	0	0	0	0.338115	0	0	0.673955	0	0	0	0	0	0	0	0	0	0	0	0	0	0	0	65.2479	62.5457	60.756	62.5383	61.0646	4.42561	1.64547
Thermotogota	0	0.709084	0	0	0.840679	0	0	0	0	6.92523	0	0	0	0	0	0	0	0	0	0.25009	20.8329	9.55654	9.51724	1.07722	9.71758	2.15694	1.29148	20.7977	2.27834	3.42891	0	0	0	0	3.32774	0.32008	0	0	0	0	0	0	2.37339	2.87246	1.64936	2.37508	2.28556	9.77633	1.33606
Bacillota_D	3.85615	1.37773	0	0	8.00946	0	1.11895	1.44622	0.064363	7.70172	0	0	2.44976	0	0	0	0	0	0.059841	0	0	0	0	0	0	0	0	0	0	0	0	0	0	4.94441	27.8175	7.9034	0	0	2.41706	6.09947	16.7924	0	9.43355	9.66184	8.86145	8.81021	7.99504	31.0298	2.83671
Desulfobacterota_F	1.29644	0.65031	0	0.139778	2.51215	0	0	0.660022	0.593061	23.3513	0	0	0	0.259664	0.332893	0	0.606072	0.651504	0.457	0.47089	0.965414	0.758462	0	1.30385	0	0	1.11249	0	0	0.702591	0.865983	1.16183	1.10652	0.669615	0	0.815813	0	0	0.274613	1.42421	1.9955	0.347466	9.08516	9.63782	9.59999	8.58965	8.63801	5.78759	34.3715
CSP1-3	0	1.65772	0	0.470335	0	0	0	0	0.14592	0.56001	0	0.523813	1.03868	0.53421	0	0	0.519935	0.19465	0.253762	0	0.902473	0.9839	0	0.11089	0	0	0	0	0	0.494295	0.246225	0	0	0	0	0.235138	0	0	0.552937	0	0	0	2.26159	1.7394	2.21546	2.2948	2.05466	1.25397	33.1971
Poribacteria	0	0	0	0	0	0	0.621575	0	0.441641	0.638531	0	0	0	0	0	0	1.01923	0	0	0.520087	12.6685	0	0.159613	0.55978	0	0	0	0	0	0	1.4745	0	0	0	6.45601	0	0	0	0	0	0	0	3.34489	2.13109	2.31836	2.48626	2.44386	2.97667	74.484
Aquificota	0	0	0	0	0.936546	0	0	0	0	0	0	0	0	0	0	0	0	0	0	3.44816	36.2668	8.75502	3.49304	0	4.42399	0	1.7207	6.75268	1.81316	2.12907	0	0	0	0.358418	1.57981	0.17022	0	0	0	0	0.361438	0	2.439	1.71495	2.27781	1.54078	1.66334	6.80133	8.8848
Omnitrophota	4.29919	4.30426	0	0	4.68273	0	0	5.17596	1.42185	0.167484	0	0	0.956681	0.015617	0	0	5.79729	0	0.018146	0	3.27767	0.318856	0	0	0	0	0	0.171861	0	0.276483	0	0	0	0	4.33275	0	0	0	0	0	0	0	10.6433	11.5961	10.5441	12.1028	10.7597	7.74553	2.73998
UBA10199	0.319288	0.799163	0	0	0.695546	0.205849	0.210566	0	0.270451	0.540259	0	0	0	0.351614	0	0.238642	0.208052	0.180384	0.485161	1.02154	3.16577	2.6921	0.209005	0.75853	0	0	0.586143	0.119239	1.16329	0.778114	0.912715	0.274375	1.17679	0	0	0	0	0.57083	0.533125	0	0	0	3.41959	3.09946	2.95751	3.29516	2.6847	14.0601	7.28463
Tectomicrobia	0	0	0	0	0	0	0	0	0	0.121999	0	0	0	0	0	0	0	0	0	0	0.232789	0	0	0	0	0	0	0	0	0	0	0	0	0	0	0	0	0	0	0	0	0	7.80005	4.63466	5.34048	6.00626	5.83193	0	24.2807
Deferribacterota	0	0	0	0.224547	0	0	0	0	17.4092	0	0	0	0	0	0	0	29.2574	0	0	3.11237	10.8034	11.0353	2.49349	0	4.93324	0.405397	0.607925	3.68513	0.306813	2.99561	0	0	0	0.520811	0	0.743296	0	0	0	0	0	0.270485	0.58659	0.339197	0.84263	0.351407	0.555109	8.94116	0.175074
Zixibacteria	3.34708	1.49599	0	0	1.56243	0	0.261716	0.59602	0	1.62822	0	0	1.59602	0.054628	1.66136	1.62827	0	0	0	0.405184	1.21187	1.4585	0	0.730958	0	0	0	1.03117	0.478086	0	0.796882	1.46144	0.461397	1.60054	0	1.3053	0	0	0.991935	0.302105	1.63374	0	1.81953	2.81399	3.18145	2.8569	2.92968	5.97456	2.49984
Marinisomatota	0	0	0	0	0	0	0	0	0	0	0	0	0	0	0	0	0	0	0	0.562029	6.69515	4.6316	0	0	2.26566	0	1.11078	1.83739	7.58385	7.95323	0	0	0.532853	0	0	0.258288	0	0	0	0	0	0	3.49226	3.27665	2.32056	2.83146	1.98972	0.457032	9.39034
Myxococcota_A	0.497571	0.786165	0	0	0	0	0	1.11455	0.831229	0.399315	0	0	0.553612	0.627046	1.0595	1.13142	0.25346	0.293005	0.616444	0.265324	1.16186	0.894935	0	0.561766	0.371616	0	0	0.18582	0	0.663996	0.640441	0	0	0	0	0	0	0	1.33629	0.602385	0.37602	1.46835	1.72234	1.49828	1.84909	1.89682	2.24986	3.12786	8.80669
Margulisbacteria	0.384398	0	0	0	0	0.495652	0	0	0	0	0	0	0	0.132286	0	0	0	0	0.09923	37.2313	13.818	0	0	0	0.24345	0	23.078	0.69787	0.309472	0	0	0	0	0	0	0	0	0	0	0	0	0	1.03123	1.75212	1.53461	1.55272	1.45849	0.457784	1.28824
Cloacimonadota	0	0	0	0	0	0	0	0	0	0	0	0	0	0	0	0	0	0	0	0.570782	1.10674	0	0.137692	0	0	0	0.193075	0.328167	0.127729	0.395843	0	0	0	0	0	0	0	0	30.2625	0.232932	0	0	6.11995	9.92919	7.16976	7.61343	7.88258	15.4509	1.5058
Calditrichota	0	0	0	0	0	0	8.8362	0	0	50.862	0	0	0	0	0	0	0	0	0	0	1.3802	0	0	4.60711	0	0	0	0.696568	1.07053	0.706749	5.16562	0.244863	0	0	1.52185	0	0	0	0.588738	0	0	0	1.17657	0.973262	1.18671	1.26558	0.242177	0.276068	0.946923
WOR-3	1.13979	1.17265	0	0	1.24147	0	0	3.43058	0.482724	9.12952	0	0	2.0851	0	0	0	0.610568	0	0	0.482184	24.1718	5.46409	1.18385	1.39547	2.59171	1.14364	2.82203	0.337698	2.08656	0.66111	1.19945	0	0	0	0	0	0	0	0	0	0	0	2.47364	1.44325	1.55781	0.710999	1.67378	0.137916	1.1882
UBP6	0	0	0	0	0	0	0	0	0	0	0	0	0	0	0	0	0	0	0	0.60079	0.670271	3.16657	2.9501	0	1.61461	0.647703	0	0	0	0	0	0	0	0	2.62044	0	0	0	0	0	0	0	3.88575	4.46383	4.24062	3.53482	4.17596	28.7111	0.153023
Bacillota_H	0	0	0	0	0	0.203857	0.208528	0	0	7.46464	0	0	0	0	0	0	0	0	0	0	3.41382	0	0	0	0	0	0	0	0	0	0	0	0	0	9.55303	0.102288	0	0	0	0	0	0	3.55113	4.1359	2.43035	3.9104	3.60779	2.06509	0.424254
Moduliflexota	0	0	0	0	0	0	0	0	0	0	0	0	0	0	0	0	0	0	0	0	0	0	0	0	0	0	0	0	0	0	0	0	0	0	0	0	0	0	0	0	0	0	0	0	0	0	0	0	69.0564
Riflebacteria	0	0	0	0	0	0.407714	0	6.91862	0.267834	0.263652	0	0	0.703623	0.043526	0.659342	0	0.206038	0	0	0	0	0	0	0	0.453132	0	0	0	0.384011	0	0.451941	0	0	0	0	1.29477	0	0	0	0.321596	0	0	4.95974	4.42397	5.05521	5.43199	4.38488	0	0.234456
Nitrospinota	2.31547	1.93183	0	0	1.68136	0	0	2.32307	0.469087	0.066557	0	0	0	0	0	0	0.180429	0	0	0	0.167207	0	0	0	0	0	1.66617	0	0	0	0	0	0	0	1.35945	0	0	0	0	0	0	0	3.54084	4.80025	3.76295	3.86607	3.2803	0	5.50569
Latescibacterota	0	0.19288	0.265016	0	0	0.397457	0	0	0.261096	3.69102	0	0	0	0.084863	0	0.460774	0	0	0.147909	0.328734	0.122251	0	0	0.146458	0.220866	0	0	0.230229	0.37435	1.06718	0.660858	0	0	0	0	0	0	0	0	0	0	0.382762	1.42043	0.765401	0.907373	1.08574	1.18183	4.20164	7.91074
Hydrogenedentota	0	0	0	0	0	0	0	0	0.712691	0.175391	0	0	0	0.057911	0	1.23753	0	0	0.168223	0.224329	0.65891	0.553197	0	0	0	0	0	0	0	0	0.601295	0	0	0	0	0	0	0	0	0	0	0	2.77476	2.44088	2.79472	3.14563	2.33325	1.25008	7.31996
Caldisericota	0	0	0	0	0	0	0	0	0	0.076816	0	0	0	0	0	0	0	0	0	0	0	0	0	0	0	0	0	0	0	6.05459	0	0	0	0	0	1.62252	0	0	0	0	0	0	4.68576	3.38121	4.43661	4.28572	5.08978	0	0.972398
UBA6266	0	0	0	0	0	0	0	0	0	0	0	0	0	0	0	0	0	0	0	0.873572	28.6966	7.67387	4.11083	0	4.89105	0.156964	1.75435	0.509839	3.81337	1.16446	0	0	0	0.391697	0	0	0	0	0	0	0	0	0	0	0	0	0	0	0
Krumholzibacteriota	0	0	0	0	0	0	0	8.19527	0.64866	0.904586	0	0	0	0	0	0	0	0	0	0	0	0	0	0	0.474564	0	0	0	0	0	0	0	0	0	0	0	0	0	0	0	0	0	1.29336	2.3092	2.15071	2.29924	1.54001	0	3.88073
SAR324	0	0	0	0	0	0	0	0	0	0	0	0	0	0.085944	0.650943	0	0	0	0.199724	0.332922	0.742848	0	0.433545	0	0.949127	4.18819	3.03963	0	0.758238	0	0.236658	0	0	0.597109	0	0	0	0	0	0.634998	0	0	2.71943	2.95779	2.70542	3.34209	2.43228	1.03879	1.94996
Desulfobacterota_E	0	0.153724	0.211216	0	0	0	0.324029	0	0	0.434815	0	0	0	0.332054	0	0.734467	0.16008	0	0.28234	0.541511	0.271858	0	0	0.058363	0	0	0	0	0.298354	0	0	0	0	0	0	0	0	0	0	0	0	1.17292	0.898998	0.75177	1.05631	1.26721	1.56577	2.08026	5.65776
UBA8248	0	0	0	0	0	0	0	0	0	14.4188	0	0	0	0	0	0	0	0	0	0	0	0	0	0	0	0	0	0	0	0	0	0	0	0	0	0	0	0	0	0	0	0	0.127872	0.682699	0.20698	0.051443	0.327344	0.190342	5.09466
Bipolaricaulota	0	0	0	0	0	0	0	0	0	0	0	0	0	0	0	0	0	0	0	0	0	0	0	0	0	0	0	0	0	0	0	0	0	0	0	0	0	0	0	0	0	0	0.226105	0.343734	0.180285	0.119841	0.262622	0.502222	6.99173
Atribacterota	0	0	0	0	0	0	0	0	0	0	0	0	0	0	0	0	0	0	0	0	0	0	0	0.304403	0	0	0	0	0	0	0	0	0	0	0	0	0	0	0	0	0	0	0.366698	0.519948	0.203276	0.1791	0.260417	2.50497	26.6806
AABM5-125-24	0	0	0	0	0.731276	0	0	0	0	0.069976	0	0	0	0.092419	0	0	0	0	0	0	0.266272	0	0	0	0	0	0	0	0	0	0	0	0	0	0	0	0	0	4.35806	0	0	0	1.44486	2.32299	2.04614	2.14656	2.3741	1.26172	4.4123
Eisenbacteria	0	0	0	0	0	0	0.151568	0	0	0.023954	0	0	0.255713	0.047456	0	0	0	0	0.01838	0.122553	0.182301	0.161484	0	0	0	0	0	0	0.209338	0.140024	0	0	0	0	0	0	0	0	0	0	0	0.237824	0.527291	0.112716	0.10453	0.508027	0.416864	0.739882	4.94633
OLB16	0	0	0	0	0	0	0	0	0	0	0	0	0	0	0	0	0	0	0	0	0	0	0	0	0	0	0	0	0	0	0	0	0	0	0	0	0	0	0	0	0	0	0.62556	0.690839	0.602343	1.11579	0.948298	0.377702	1.74313
Desulfobacterota_D	0	0	0	0	0.309467	0	0.093687	0	0.120331	0.052935	0	0	0	0.078221	0	0	0	0	0.136334	0.075752	0.112683	0.49908	0.185984	0	0	0	0	0	0.172527	0	0	0	0	0	0	0	0	0	0.848027	0	0	0	0.994422	0.47844	1.32252	0.66139	0.863067	1.21161	3.04312
Desulfobacterota_C	0	0	0	0	0	0	0.252515	0.768306	0	0.301312	0	0	0	0	0	0	0.173094	0	0.065386	0	0.258597	0.53807	0	0	0	0.440236	0	0	0	0	0.155324	0	0	0	0	0	0	0.342275	0	0	0	0	0.770571	0.492736	0.379566	0.342953	0.420328	0.738227	1.54858
JADJOY01	0	0	0	0	0.326004	0	0.200136	0	0.320435	0.219237	0	0.17028	0	0.218025	0.312055	0	0	0	0.385317	0	0.655355	0	0	0.179248	0.434894	0	0	0.055888	0.184278	0.182352	0	0	0	0.145118	0	0	0	0	0.374815	0.154326	0	0.746769	0.196667	0.269305	0.423177	0.175167	0.151053	1.88726	2.43468
Muirbacteria	0	0	0	0	0	0	0	0	0	0	0	0	0	0	0	0	0	0	0	0	0	0	0	0	0	0	0	0	0	0	0	0	0	0	0	0	0	0	0	0	0	0	0.664069	0.653526	0.411961	0.87951	0.749524	0	0
Desulfobacterota_G	0	0	0	0	0	0	0	0	0	0	0	0	0	0	0	0	0	0	0	0	0	0	0	0	0	0	0	0	0	0	0	0	0	0	0	0	0	0	0	0	0	0	0.356546	0.566581	0.823135	1.08553	1.65998	0.354558	1.61869
QNDG01	0	0	0	0	0.316814	0	0	0	0	0.060632	0	0	0	0.070069	0.303258	0	0.094765	0	0.069785	0	0.346075	0	0	0.103651	0	0	0	0	0.176622	0.177211	0.103933	0.24995	0	0	0	0	0	0	0	0	0	0	0.881607	1.45358	1.75653	1.09094	1.47577	1.55606	0.832771
SZUA-79	0	0	0	0	0	0	0	0	0	0	0	0	0	0	0	0	0	0	0	2.29249	0	0	0	0	0	0	0.789236	0	0	0	0	0	0	0	0	0	0	0	0	0	0	0	0.027158	0.231179	0.348574	0.27181	0.231754	8.53682	1.11199
CSSED10-310	0	0.153339	0	0	0	0	0	0	0	0.127706	0	0	0	0.202398	0.255495	0	0	0	0.078392	0	0.777514	0	0	0	0	0.281751	0.224932	0.183032	0	0.298601	0	0.105291	0	0	0.08136	0	0	0	0.818346	0	0	0	0.316048	0.048548	0.258155	0.142755	0.194796	0.994536	2.07225
Sumerlaeota	0.640664	0	0	0	0	0	0	0	0	0	0	0	0	0.145088	0	0	0	0	0	0	0	0	0	0	0	0	0	0	0	0	0	0	0	0	0	0	0	0	0	0	0	0	0.088953	0.311593	0.160138	0.357097	0.232512	1.58577	2.42176
Chrysiogenota	0	0	0	0	0	0	0	0	0	0	0	0	0	0	0	0	0	0	0	0	0	0	0	0	0	0	0	0	0	0	0	0	0	0	0.551596	0	0	0	0	0	0	0	1.82785	0.905125	1.56392	0.967831	0.831521	0.612965	1.01929
RUG730	0	0	0	0	0	0	0	0	0	0	0	0	0	0	0	0	0	0	0	0.804134	0	0	0	0	0	0	0.2307	5.67869	0	0.076564	0	0	0	0	0	0	0	0	0	0	0	0	1.76546	1.87833	1.31465	1.13195	0.996885	0	0
Delongbacteria	0	0	0	0	0	0	0	0	0	0	0	0	0	0	0	0	0	0	0	0	0	0	0	0.100809	0	0	0	0	0	0	0	0	0	0	0	0	0	0	0	0	0	0	1.34471	0.761872	0.688572	0.533558	0.916045	6.41889	0.702087
UBA3054	0	0	0	0	0	0	0	0	0	0	0	0	0	0	0	0	0	0	0	0	0	0	0	0	0	0	0	0	0	0	0	0	0	0	0	0	0	0	0	0	0	0	0.138083	0	0.110372	0	0.190523	2.69313	0
Fermentibacterota	0	0	0	0	0	0	0	0	0	0.546337	0	0	0	0	0	0	0	0	0	0	0	0	0	0	0	0	0	0	0	0	0	0	0	0	0	0	0	0	0	0	0	0	0.674344	0.873343	0.20556	0.352482	0.934472	0	0.244463
SZUA-182	0	0	0	0	0	0	0	0	0	0	0	0	0	0	0	0	0	0	0	0	0	0	0	0	0	0	0	0	0	0	0	0	0	0	0	0	0	0	0	0	0	0	1.76525	2.1517	1.45288	1.39723	1.44054	0	0
Abyssobacteria	0	0	0	0	0	0	0	0	0	0.083742	0	0	0	0	0	0	0	0	0	0	0	0	0	0	0	0	0	0	0	0	0	0	0	0	0	0	0	0	0	0	0	0	0	0.187072	0.03584	0.035118	0.116632	0.889302	0.295882
RBG-13-61-14	0	0	0	0	0	0	0	0	0	0	0	0	0	0	0	0	0	0	0	0	0	0	0	0	0	0	0	0	0	0	0	0	0	0	0	0	0	0	0	0	0	0	0.059871	0.103766	0.059314	0.058119	0.02996	0	1.22418
UBP15	0	0	0	0	0	0	0	0	0	0	0	0	0	0	0	0	0	0	0	0	0.705228	0	1.16398	0	0.637056	0	0	2.32422	0	0.6771	0	0	0	0	0	0	0	0	0.185566	0	0	0	0.245098	0.19419	0.194255	0.333095	0.588717	0	0
DRYD01	0	0	0	0	0	0	0	0	0	5.84277	0	0	0	0	0	0	0	0	0	0	0	0	0	0	0	0	0	0	0	0	0	0	0	0	0	0	0	0	0	0	0	0	0	0	0	0	0	0	0
DUMJ01	0	0	0	0	0	0	0	0	0	0	0	0	0	0	0	0	0	0	0	0	0	0	0	0	0	0	0	0	0	4.93265	0	0	0	0	0	0	0	0	0	0	0	0	0	0	0.043168	0	0	0	0.356373
Ratteibacteria	0	0	0	0	0	0	0	0	0	0	0	0	0	0	0	0	0	0	0	0	0	0	0	0	0	0	0	0	0	0	0	0	0	0	0	0	0	0	0	0	0	0	0.262375	0.501137	0.161299	0.288783	0.284863	0	0
TA06_A	0	0	0	0	0	0	0	0	0	0	0	0	0	0	0	0	0	0	0	0	0	0	0	0	0	0	0	0	0	0	0	0	0	0	0	0	0	0	0	0	0	0	0.209366	0.228237	0.222063	0.267542	0.08109	0	1.03879
4484-113	0	0	0	0	0	0	0	0	0	0	0	0	0	0	0	0	0	0	0	0	0	0	0	0	0	0	0	0	0	0	0	0	0	0	0	0	0	0	0	0	0	0	0	0.038683	0	0.037916	0	0	1.35937
JdFR-76	0	0	0	0	0	0	0	0	0	0	0	0	0	0	0	0	0	0	0	0	0	0	0	0	0	0	0	0	0	0	0	0	0	0	0	0	0	0	0	0	0	0	0.311236	0	0.077085	0	0	0	0.282338
JABDJQ01	0	0	0	0	0	0	0	0	0	0.025478	0	0	0	0	0	0	0	0	0	0	0	0	0	0	0	0	0	0	0	0	0	0	0	0	0	0	0	0	0	0	0	0	0	0.094267	0	0	0.048937	0	1.18908
Thermosulfidibacterota	0	0	0	0	0	0	0	0	0	0	0	0	0	0	0	0	0	0	0	0	0	0	0	0	0	0	0	0	0	0	0	0	0	0	0	0	0	0	0	0	0	0	0	0	0	0	0	0	0
UBP17	0	0	0	0	0	0	0	0	0	0	0	0	0	0	0	0	0	0	0	0	0	0	0	0	0	0	0	0	0	0	0	0	0	0	0	0	0	0	0	0	0	0	0.107735	0	0.225181	0.104583	0.213329	0	1.40895
Aerophobota	0	0	0	0	0	0	0	0	0	0	0	0	0	0	0	0	0	0	0	0	0	0	0	0	0	0	0	0	0	0	0	0	0	0	0	0	0	0	0	0	0	0	0.058357	0	0	0.056649	0	0	0.896522
JACPSX01	0	0	0	0	0	0	0	0	0	0	0	0	0	0	0	0	0	0	0	0	0	0	0	0	0	0	0	0	0	0	0	0	0	0	0	0	0	0	0	0	0	0	0.53476	0.706147	0.671063	0.311466	0.570877	0	0
CG2-30-70-394	0	0	0	0	0	0	0	0	0	0	0	0	0	0	0	0	0	0	0	0	0	0	0	0	0	0	0	0	0	0	0	0	0	0	0	0	0	0	0	0	0	0	0.082734	0.122905	0.040982	0	0.041401	0	0.477285
JAAXHH01	0	0	0	0	0	0	0	0	0	0	0	0	0	0	0	0	0	0	0	0	0	0	0	0	0	0	0	0	0	0	0	0	0	0	0	0	0	0	0	0	0	0	0.230681	0.221518	0.228535	0.111965	0.169645	0	0.514
Thermodesulfobiota	0	0	0	0	0	0	0	0	0	0	0	0	0	0	0	0	0	0	0	0	0	0	0	0	0	0	0	0	0	0	0	0	0	0	0	0	0	0	0	0	0	0	0.026641	0.026385	0	0	0	0	0
JACPWU01	0	0	0	0	0	0	0	0	0	0	0	0	0	0	0	0	0	0	0	0	0.489003	0	0	0.146458	0	0	0	0.230229	0	0	0	0	0	0	0	0	0	0	0	0	0	0	0.3083	0.122132	0	0	0.123421	0	0
Nitrospinota_B	0	0	0	0	0	0	0	0	0	0	0	0	0	0	0	0	0	0	0	0	0	0	0	0	0	0	0	0	0	0	0	0	0	0	0	0	0	0	0	0	0	0	0.101595	0.050308	0	0	0.050839	0	0.20773
Nitrospirota_A	0	0	0	0	0	0	0	0	0	0	0	0	0	0	0	0	0	0	0	0	0	0	0	0	0	0	0	0	0	0	0	0	0	0	0	0	0	0	0	0	0	0	0.081699	0.294228	0.242819	0.223505	0.081766	0	0
CG2-30-53-67	0	0	0	0	0	0	0	0	0	0	0	0	0	0	0	0	0	0	0	0	0	0	0	0	0	0	0	0	0	0	0	0	0	0	0	0	0	0	0	0	0	0	0	0	0	0	0	0	0
SM23-31	0	0	0	0	0	0	0	0	0	0	0	0	0	0	0	0	0	0	0	0	0	0	0	0	0	0	0	0	0	0	0	0	0	0	0	0	0	0	0	0	0	0	0	0	0	0	0	0	0.214396
UBA9089	0	0	0	0	0	0	0	0	0	0	0	0	0	0	0	0	0	0	0	0	0	0	0	0	0	0	0	0	0	0	0	0	0	0	0	0	0	0	0	0	0	0	0	0	0.135843	0.066553	0	0	0.560727
Schekmanbacteria	0	0	0	0	0	0	0	0	0	0	0	0	0	0	0	0	0	0	0	0	0	0	0	0	0	0	0	0	0	0	0	0	0	0	0	0	0	0	0	0	0	0	0.345021	0.239767	0.352132	0.440093	0.386589	0	0
JAFGND01	0	0	0	0	0	0	0	0	0	0	0	0	0	0	0	0	0	0	0	0	0	0	0	0	0	0	0	0	0	0	0	0	0	0	0	0	0	0	0	0	0	0	0	0	0	0	0	0	0
UBP14	0	0	0	0	0	0	0	0	0	0	0	0	0	0	0	0	0	0	0	0	0	0	0	0	0	0	0	0	0	0	0	0	0	0	0	0	0	0	0	0	0	0	0	0	0	0	0	0	0
JAGRBM01	0	0	0	0	0	0	0	0	0	0	0	0	0	0	0	0	0	0	0	0	0	0	0	0	0	0	0	0	0	0	0	0	0	0	0	0	0	0	0	0	0	0	0	0	0	0	0	0	0.389242
BMS3Abin14	0	0	0	0	0	0	0	0	0	0.157177	0	0	0	0	0	0	0	0	0	0	0	0	0	0	0	0	0	0	0	0	0	0	0	0	0	0	0	0	0	0	0	0	0	0	0	0	0	0	0
Wallbacteria	0	0	0	0	0	0	0	0	0	0	0	0	0	0	0	0	0	0	0	0	0	0	0	0	0	0	0	0	0	0	0	0	0	0	0	0	0	0	0	0	0	0	0.169033	0.055802	0.669845	0.273477	0.112781	0	0
Dictyoglomota	0	0	0	0	0	0	0	0	0	0	0	0	0	0	0	0	0	0	0	0	0	0	0	0	0	0	0	0	0	0	0	0	0	0	0	0	0	0	0	0	0	0	0.48578	0.306156	0	0.300086	0.176792	0	0
4572-55	0	0	0	0	0	0	0	0	0	0	0	0	0	0	0	0	0	0	0	0	0	0	0	0	0	0	0	0	0	0	0	0	0	0	0	0	0	0	0	0	0	0	0.047592	0.282802	0.141448	0.230995	0.476308	0	0
JAGOBX01	0	0	0	0	0	0	0	0	0	0	0	0	0	0	0	0	0	0	0	0	0	0	0	0	0	0	0	0	0	0	0	0	0	0	0	0	0	0	0	0	0	0	0.083084	0.164568	0.246934	0.403263	0.249456	0	0
JAHJDO01	0	0	0	0	0	0	0	0	0	0	0	0	0	0	0	0	0	0	0	0	0	0	0	0	0	0	0	0	0	0	0	0	0	0	0	0	0	0	0	0	0	0	0.09249	0	0	0	0.092566	0	0.378226
B130-G9	0	0	0	0	0	0	0	0	0	0	0	0	0	0	0	0	0	0	0	0	0	0	0	0	0	0	0	0	0	0	0	0	0	0	0	0	0	0	0	0	0	0	0	0	0	0	0	0	0.532194
AUK180	0	0	0	0	0	0	0	0	0	0	0	0	0	0	0	0	0	0	0	0	0	0	0	0	0	0	0	0	0	0	0	0	0	0	0	0	0	0	0	0	0	0	0	0.451606	0.225878	0.147551	0.228185	0	0
JACIXR01	0	0	0	0	0	0	0	0	0	0	0	0	0	0	0	0	0	0	0	0	0	0	0	0	0	0	0	0	0	0	0	0	0	0	0	0	0	0	0	0	0	0	0	0	0	0	0.136277	0	0
JAMCPX01	0	0	0	0	0	0	0	0	0	0	0	0	0	0	0	0	0	0	0	0	0	0	0	0	0	0	0	0	0	0	0	0	0	0	0	0	0	0	0	0	0	0	0.143123	0	0.212688	0.416803	0.14324	0	0
HKB111	0	0	0	0	0	0	0	0	0	0	0	0	0	0	0	0	0	0	0	0	0	0	0	0	0	0	0	0	0	0	0	0	0	0	0	0	0	0	0	0	0	0	0.221558	0.109712	0.219497	0.161305	0.110869	0	0
Myxococcota_B	0	0	0	0	0	0	0	0	0	0	0	0	0	0	0	0	0	0	0	0	0	0	0	0	0	0	0	0	0	0	0	0	0	0	0	0	0	0	0	0	0	0	0	0	0	0	0	0	0.173558
Goldbacteria	0	0	0	0	0	0	0	0	0	0	0	0	0	0	0	0	0	0	0	0	0	0	0	0	0	0	0	0	0	0	0	0	0	0	0	0	0	0	0	0	0	0	0	0	0	0	0	0	0
T1Sed10-126	0	0	0	0	0	0	0	0	0	0	0	0	0	0	0	0	0	0	0	0	0	0	0	0	0	0	0	0	0	0	0	0	0	0	0	0	0	0	0	0	0	0	0	0	0	0	0	0	0
DUMD01	0	0	0	0	0	0	0	0	0	0	0	0	0	0	0	0	0	0	0	0	0	0	0	0	0	0	0	0	0	0	0	0	0	0	0	0	0	0	0	0	0	0	0	0	0	0	0	0	0
UBP4	0	0	0	0	0	0	0	0	0	0	0	0	0	0	0	0	0	0	0	0	0	0	0	0	0	0	0	0	0	0	0	0	0	0	0	0	0	0	0	0	0	0	0	0	0	0	0	0	0
JAAXVQ01	0	0	0	0	0	0	0	0	0	0	0	0	0	0	0	0	0	0	0	0	0	0	0	0	0	0	0	0	0	0	0	0	0	0	0	0	0	0	0	0	0	0	0	0	0	0	0	0	0
JABMQX01	0	0	0	0	0	0	0	0	0	0	0	0	0	0	0	0	0	0	0	0	0	0	0	0	0	0	0	0	0	0	0	0	0	0	0	0	0	0	0	0	0	0	0.102124	0	0	0	0	0	0
[truncated: 4 more columns]

## Sheet: Table S3
Table S3: Abundance information at the genus level for each sample.
Genus	RBC1	RBC2	RBC3	RBC4	RBC5	RBC6	RBC7	RBC8	RBC9	RBC10	RBC11	RBC12	RBC13	RBC14	RBC15	RBC16	RBC17	RBC18	RBC19	DJ1	DJ2	DJ3	DJ4	DJ5	DJ6	DJ7	DJ8	DJ9	DJ10	DJ11	DJ12	RK1	RK2	RK3	RK4	RK5	RK6	RK7	RK8	RK9	RK10	RK11	LBC1	LBC2	LBC3	LBC4	LBC5	NR1	NR2
Escherichia	651.208	522.686	5568.54	6378.37	660.782	15823.5	50638.4	16774.6	184004	91550.8	6785.07	18462.1	6025.07	673976	6256.83	5768.58	171599	9928.03	663926	18.9319	92.9182	25426	5530.31	223362	5473.38	1235.82	902.318	38.8829	29434.2	18483	238399	3.67511	5.30675	1.926	163303	9.2812	44.7586	31.5283	145.136	2.09021	1.82827	7.08714	3968.19	3963.32	3946.5	3970.32	3957.11	7502.34	121303
Aquirickettsiella	0	0	0	0	0	0	0	0	0	0	0	0	0	0	0	0	0.041911	0	0	0	0.095284	0	0	0	0	0	0	0.225966	0	0	0	0	0	0.916904	0	0	0	0	0	0	0	0	315026	315080	314991	314898	315012	1.1162	0.247481
Sarcina	6597.42	5253.9	931.414	850.766	8819.81	2085.78	126831	1675.16	24329	537091	855.862	1832.98	11119.1	247.111	10713.4	7109.94	48119.8	11399.3	261.712	138.926	191.68	262.276	655.953	24498.3	638.789	87.4105	162.019	2464.16	1774.59	1181.17	29326.6	155.791	186.646	144.794	72215.4	152.786	3149.43	9645.57	1384.43	471.853	313.238	1694.26	11.1379	11.2351	11.5135	11.4523	10.4432	159.178	133.177
Brachyspira	31.5065	27.6563	40.8986	49.1889	31.2486	49.7757	31.065	23.546	19.7674	14.4928	47.685	43.6194	26.2473	1.94711	15.6959	17.7607	16.8947	16.9363	1.34894	136460	196162	13383.5	33111.1	692.588	36085.9	3663.29	82211.3	63188.4	14757.3	29090.2	676.438	361.95	218.488	1252.74	150.441	1996.6	123.316	203.456	86963.1	577.638	2259.77	2637.85	2680.21	2713.81	2698.63	2709.1	2710.19	12636	1245.2
Pseudomonas_E	51.7641	48.7263	36.4489	37.6111	53.5489	44.0522	62.3975	22.5895	237.452	151.207	27.0028	46.8998	46.871	1351.78	26.1806	33.7812	244.728	15.8202	1343.69	47.8567	4675.28	61.1771	28.7683	46.895	23.8858	21.1173	42.7592	23.4973	47.0895	332.702	20.3573	2557.01	3065.55	4170.75	770.376	4454.17	2820.5	1940.34	2221.41	3147.44	2286.2	3340.04	7317.1	7324.83	7308.19	7340.63	7304.18	28379	9131.6
Sediminibacterium	2944.4	2424.33	207.53	206.091	2153.59	688.172	1218.22	1226.87	1412.13	1035.93	240.867	603.161	1687.53	2582.61	2197.55	1893	1303.44	178.446	2564.73	1887.8	5628.66	7017.04	241.49	2215.66	233.096	152.588	1200.9	844.714	1316.68	2659.36	2505.82	425.916	543.093	427.6	865.481	511.682	118.18	177.048	835.533	192.945	388.564	757.566	8129.22	8112.82	8091.54	8114.84	8108.09	39855.4	11957.2
Clostridium	28050.9	22341.1	404.68	409.969	31524.7	1734.2	8274.78	610.861	2774.98	107746	400.947	1359.55	15784.4	224.647	961.892	809.897	5425.2	1048.03	218.614	29.2154	33.8203	101.113	168.415	5323.89	158.539	60.5143	42.3344	266.206	104.931	218.153	6278.25	78.5227	128.839	207.183	15171.1	193.434	645.493	1858.78	7028.53	206.552	352.698	220.18	161.365	158.784	157.01	159.131	164.027	931.158	102.182
Psychrobacter	12.8061	8.5562	0.451658	0	8.4275	8.32311	0.878779	0.655856	42.4472	2.00092	0	3.41145	10.6977	0.045585	0	1.20595	44.5278	0	0.287833	98.4053	25220	34.7097	58.7558	56.4968	82.0612	101.31	115.619	31.9829	38.429	19.2224	43.5797	4307.85	5915.82	515.578	55.9955	507.007	322.26	325.862	455.307	393.376	1989.9	599.46	846.724	854.329	833.42	841.744	832.148	6677.48	1885.89
Bradyrhizobium	2456.7	2523.8	241.096	285.266	2104.3	536.743	1354.93	835.549	1684.51	1951.8	311.93	633.807	1594	1170.52	2376.36	2416.25	1243.81	434.602	1239.13	3128.92	5213.65	3743.03	446.785	1391.56	422.578	255.181	1906.35	446.895	1712.78	2921.55	1270.1	355.932	562.213	576.122	189.33	783.69	341.64	355.096	1890.42	378.638	325.244	3090.64	2888.16	2886.46	2873.63	2876.65	2879.28	11981.7	8185.64
Variovorax	2535.67	2690.88	171.814	194.167	1944.83	335.882	1182.76	469.382	1721.41	934.634	218.09	429.984	1574.29	1933.7	1758.49	1869.42	1168.45	378.168	2057.2	2092.51	5660.01	6543.12	334.784	517.821	314.348	113.944	1283.69	190.081	1538.54	2478.26	428.221	355.077	545.05	434.818	144.083	490.546	268.737	206.804	1265.63	313.684	257.275	2568.99	3576.36	3573.28	3550.98	3527.93	3551.95	3281.34	2018.08
Helicobacter_G	0	0	341.122	301.22	0.125755	19.0018	0	0	66083.4	0.12463	236.306	12.3655	0	0	0	0	94932.7	0	0	2.30134	7.38808	84.1884	27.5741	0.472983	28.2292	0	0.487296	170.324	0.188958	44.7245	1.96622	0	0	0.378008	0	0.25436	0	0	0	0.551224	0	0	0.053688	0.065618	0.037204	0.067292	0.030855	0	0
Leuconostoc	29.5542	33.787	17.7867	21.1046	26.7479	22.7603	22.2512	42.0059	22.461	4.92908	19.1195	21.0052	27.9505	3.72928	30.9858	37.9201	22.6759	41.139	4.30779	107.879	2168.36	100.065	118.761	52.0102	92.6141	97.3495	90.7723	83.2125	88.4984	378.84	59.9324	21.0764	15.9504	3.01271	2.65846	4.03848	4.0732	4.26276	4.53421	3.12993	12.9018	5.64784	3692.54	3722.76	3696.25	3723.69	3694.61	2656.59	9107.05
Citrobacter_A	31.5651	26.5548	246.016	285.337	38.1421	849.448	2409.23	844.361	9689.56	4733.75	325.24	963.225	316.091	35856.5	352.839	354.477	8868.61	531.539	35412.3	0.486221	4.89934	1422.55	286.887	6163.26	287.362	58.3242	40.7927	4.34142	1293.7	991.554	6627.12	0.333523	0.710172	0	9515.19	0.572245	1.57792	2.60139	8.81417	0.313505	0	0.246571	191.469	189.303	196.696	183.906	196.724	202.817	5688.28
Anaerosphaera	0.887073	0	0	0	0.456266	0	23.693	0	0	80.93	0	0	0	0	0	0	0	0	0.034382	0	0	0	0	3.58259	0	0	0	0	0	0	2.21881	0	0	0	30.106	0	0	0	0.740585	0.370189	0.282015	0	20203.1	20231	20264.1	20227.2	20212.7	25999	5.39212
Lelliottia	1.54877	0.662303	4.29591	15.4862	2.13698	41.5762	25.8812	12.0771	132.376	133.525	1.53387	36.3048	6.62313	935.489	9.86254	9.83289	137.901	5.74122	935.854	0.209075	61.8504	42.7294	7.35855	99.0128	6.36518	2.34337	1.31068	9.7006	227.976	149.864	124.446	24.3958	75.5836	1.64464	211.691	8.55129	0.389686	1.02482	3.89016	0.632005	9.16234	23.8214	305.961	309.534	310.269	303.567	308.197	24.9784	401.749
Lactococcus	0	0	0	0	0	0	1.36094	0	0	0.862292	0	0	0	1.09545	0.413473	0	0	0	0.935714	2.06552	32.7196	0.693352	0	0.696243	0	0	0.880361	0	0	29.0409	0.308985	0	0	0	3.43292	0	0	0	0.575287	0	0	0	21802.3	21820.4	21832.6	21796	21791.6	303.544	257.787
Mycobacterium	860.16	941.178	62.6323	64.1265	615.276	150.1	386.403	279.769	537.929	820.216	87.5266	201.962	569.278	391.266	935.714	1054.48	380.874	156.455	395.303	1796.37	2008.02	1073.4	153.97	545.096	144.452	115.377	1119.69	253.973	628.122	1282.97	516.168	94.8064	161.677	239.937	86.3282	269.354	144.518	104.562	560.264	159.424	98.4423	1525.57	2851.68	2860.84	2870.1	2854.85	2893.99	5416.75	4809.26
Herbaspirillum	184.753	165.687	16.8555	24.0074	164.621	30.1824	128.777	140.565	122.827	1066.29	35.144	25.4025	117.59	153.674	312.963	330.63	97.7106	52.2972	160.845	187.801	455.063	442.516	28.0393	391.519	37.4281	68.0244	125.723	61.5554	168.643	187.91	368.874	22532.4	3775.14	2982.54	1598.16	3801.51	2183.53	3168.76	3224.83	2374.7	11825.8	2785.68	563.801	558.529	567.524	553.943	569.893	5419.75	4767.24
Scybalomonas	15.0146	5.643	7.51874	7.03419	7.51748	12.1836	13.6663	14.049	32.1042	55.023	10.6651	5.23052	8.21158	0.401583	10.9498	12.777	43.6571	6.26297	0.418872	15.245	18.2808	18.4481	12.9857	19.5835	11.0462	17.4339	15.531	18.9389	14.5261	16.352	19.4284	20.3313	24.0998	36.9242	95840.7	32.6239	23.3045	18.6324	17.9101	25.0456	22.5037	32.957	1.774	1.19993	1.52364	1.42719	1.45994	6.99257	10.3716
Pantoea	3.09143	2.7752	23.0124	28.9614	0.379951	69.1335	42.2349	64.9964	666.348	465.909	15.6245	65.0725	23.5539	3586.96	42.7917	42.5342	655.852	45.7331	3496.56	0.680303	29.9702	105.413	22.963	328.652	22.1219	4.88936	2.25976	0.48308	41.2192	98.2964	358.666	148.967	301.307	16.2875	380.707	22.1496	0	0	15.6508	3.94003	64.505	14.0618	1196.99	1194.04	1183.86	1186.22	1192.85	52.9259	170.001
Paraclostridium	9544.61	7099.66	78.8661	71.5119	14037	78.5315	200.842	41.5767	2132.28	41564.6	55.5988	61.1153	5206.06	24.3511	76.9877	74.7034	4921.88	144.094	27.9941	2.51945	2.1556	15.8418	8.91228	53.2245	12.6894	6.09379	0.584537	460.346	702.051	3.4906	54.6826	0.776264	1.17912	7.47827	1518.43	14.7287	41.3445	162.087	19.8897	14.9839	51.546	13.8485	105.713	116.21	103.917	115.633	113.931	45.8324	76.2102
Mesorhizobium	330.237	330.062	62.617	63.9165	237.503	95.6895	172.489	101.225	196.767	266.526	75.9701	131.053	192.927	105.663	304.907	321.091	147.916	59.9527	108.295	390.339	610.774	376.448	67.0774	115.086	66.6576	42.8126	244.063	52.8825	203.547	364.618	100.862	2076.04	2197.64	2130.22	1316.79	2682.07	2847.15	2777.64	3439.24	2854.55	2567.44	3229.38	1142.25	1158.08	1159.48	1142.33	1155.36	9305.86	5746.54
Paraburkholderia	162.758	155.165	18.1283	21.546	135.309	33.8051	98.3558	86.5817	180.306	385.936	30.8845	36.6858	117.243	478.294	179.069	187.603	141.009	28.1192	479.921	190.033	445.647	865.887	39.4534	150.011	41.6116	56.4311	107.903	51.4684	117.001	196.163	136.603	23.4977	41.8195	39.3611	65.5024	50.1606	28.2806	21.7468	154.26	25.3816	17.7787	201.9	361.834	350.099	343.369	358.228	356.677	11441.4	5707.53
Pseudonocardia	1.10997	1.61796	1.56065	2.13481	4.72246	2.24762	2.24356	0	0.756448	24.7238	1.5098	0.509263	5.51668	2.2257	4.7861	2.96735	1.98324	0	2.45764	3.21839	36.5148	0.88173	0.989003	5.3796	0.645627	1.38046	3.57676	0.413126	0.500183	1.7773	5.3435	0.706314	1.6811	9.31039	0.80963	7.12978	0.417	2.22821	5.79474	2.32729	0.944433	5.50934	932.243	914.039	907.716	929.962	907.805	552.387	18264.2
Lacticaseibacillus	0.67138	1.26032	0	0.122985	0.731276	0	24.7949	3.03847	0.664228	36.6855	0	0	0.746997	0.103794	0	0.505263	0.112848	0	0.229697	8.52126	17.1276	0	0	2.07349	0	0	3.25549	0.501458	0	5.7684	2.8788	3814.35	3513.43	3351.26	1429.25	4083	3122.1	4215.52	3724.89	3916.63	4107.72	3341.84	3504.98	3533.22	3527.73	3538.19	3518	6641.23	5019.77
Clostridium_J	82.5069	44.2486	0.469251	1.56585	80.3145	8.76867	346.579	0.618511	78.6833	1476.07	0.390091	5.96751	53.846	0.945713	29.2861	22.633	178.889	30.7484	0.728275	5.76086	33.7444	17.6827	8.06825	89.7936	9.78731	1.09839	7.23337	48.7606	23.7125	38.4902	102.901	6455.71	6336.3	4907.37	10322.2	6633.79	4578.25	4793.84	4232.56	4179.02	5405.53	3339.55	19.3971	21.1857	21.1859	21.1606	20.3394	752.32	303.942
Acetobacter	0	0	0	0.58008	0	0	0	0	0	0.425518	1.43033	0	0	0.026561	0	1.22105	0.839341	0	0.130653	0	1.81441	0.189994	0	0	0	0	0	0.642218	1.44915	0	0.193244	0	0	0	0	0	0	0	0.225751	0	0	0	13182.2	13222.5	13213.4	13213.1	13189.2	4.18351	14.55
Microvirga	13.4301	13.0077	2.45152	3.07898	13.9828	2.35768	13.7478	5.80282	7.66906	25.6804	3.5316	3.19287	10.633	6.65526	24.5648	18.093	8.26594	4.36523	6.67854	15.753	43.3258	8.98143	1.38522	8.95803	1.34559	4.27297	7.91776	3.53911	9.01635	14.4742	5.06414	2.07101	3.23976	6.8605	1.72045	6.03594	2.02901	2.6941	15.4499	2.9925	1.23118	18.1241	1497.42	1512.86	1494.99	1491.6	1525.76	371.632	15383.7
Collinsella	13.5273	6.6307	129.029	133.135	11.1439	416.681	878.21	338.748	3998.03	2189.41	147.847	462.46	119.179	16393.1	148.594	149.045	3859.56	208.109	16060.5	0	3.09767	500.297	99.3665	3944.5	91.4966	23.7372	10.4203	1.62381	408.637	311.044	4345.7	0.220505	0.81866	0	3854.65	0.230281	0.976778	5.65484	3.83748	0	0.372083	0	80.8982	78.2188	81.1669	78.3388	72.0506	80.0643	1533.43
Microcoleus	1.15319	0.897962	0.495737	1.03991	0	0.743478	0.760515	0	0	0.497055	0.274509	0	0	0.513828	0	0	0.375717	0.343962	0.357003	4.74221	4.30769	0	0.398538	1.10587	0	0.311327	0.447627	0.430664	1.94627	1.40518	0.839204	3.63789	11.839	0.534559	0.083447	2.84021	0	0	0	0.625629	2.20958	0.731018	8625.88	8614.33	8642.24	8620.43	8555.78	437.48	211.712
Enterococcus_B	671.705	530.833	4.09427	4.0821	507.352	196.333	728.109	946.325	347.896	605.96	8.76916	173.145	404.649	212.865	104.161	79.1259	363.398	50.2459	222.289	17.2286	186.762	225.186	72.8514	147.742	64.7536	23.659	44.5339	62.739	458.056	29820.7	161.266	0.838477	0.816119	4.95769	438.247	5.52048	16.2282	28.5145	89.0134	43.326	52.8863	112.393	578.858	583.312	593.803	586.074	587.641	495.231	12503.4
Clostridium_L	1.33348	2.18872	0	0	2.83518	0.751593	63.3459	0	17.9146	195.18	0	0	11.5232	0.097424	19.8358	12.9087	78.2908	20.786	0.157732	0	0.694566	0.056085	1.77606	11.279	0.755219	0	0	0	0.807193	0.768596	11.1742	2.33981	1.67257	1.06952	84.6351	3.66136	3.44782	11.1186	3.97911	3.31513	6.97531	1.40878	38.6973	40.6425	42.1036	43.8186	39.0219	54811.6	71.7529
Dwaynesavagella	1757.19	1500.11	5.35848	7.51099	1688.64	0	705.966	5.15761	0	1.7759	4.5166	0.523813	971.325	0.069672	1.1519	0	0	0	0.01048	0	0	0	0.287734	0	0	0	0.607925	0	0	6.69142	0	530.692	104.628	4530.62	66.2821	8316.7	88.8068	163.935	3441.92	6993.88	22860.3	122.977	1.68475	1.45897	1.80764	2.04631	0.944764	55.2804	246.008
Clostridium_X	16.001	14.8655	0.077105	1.41739	12.5683	6.43269	143.945	0	30.7872	709.146	0.877838	5.53854	23.5239	0.035384	19.3796	8.96701	85.3382	17.8134	0.137925	0	0.150099	0	4.6979	19.7292	3.74573	0	0.509762	1.53245	1.06549	0.313218	21.7139	0	0	3.55561	52311.6	6.56642	19.0708	77.3973	5.25681	6.83264	18.9221	1.93986	0.732797	1.45745	1.10249	0.961909	1.51761	22.5814	1.96092
Jeotgalicoccus	109.36	89.384	0	0.083665	69.8248	1.02555	0	12.8655	5.81341	3.06495	0	3.58355	46.9939	0	0	0	5.92633	0	0.010843	8.68984	122.237	0	0.318435	9.33151	0.697126	0	4.4512	5.95976	0.886179	6.51639	11.1673	55.3942	55.5919	0	0.299946	0.935114	24.0461	44.1005	26.4454	1.20038	27.9021	1.12183	92.5809	101.188	95.3327	95.2604	95.2267	2923.23	718.342
Corynebacterium	8.87491	7.66817	0	0.135427	2.90072	1.2153	3.51634	5.06608	14.637	2.42483	0	0.282053	2.6923	0.13127	0.47534	0.462228	30.4577	0	0.173945	1.93949	43.6211	0.395822	0.92569	32.2042	2.01826	0.323852	4.15455	0.187725	1.58755	1.06059	35.6748	8.56335	7.57939	1.14876	1.69017	0.384463	31.0564	36.5322	18.2425	0.809246	3.82949	0.192288	352.719	361.33	358.041	362.029	358.898	391.684	373.866
Blastococcus	1.74142	1.03637	0	0	0.905205	0	0.455238	0	0.641142	22.4041	0.438328	0	0	0.504178	0	0.638098	0.147852	0	0.601286	13.3054	39.1521	29.4403	34.9947	2.85315	40.6484	6.31189	11.0297	2.91598	26.0987	28.4682	2.29337	92.6769	110.947	114.254	23.3249	127.085	38.5259	63.9847	34.9068	48.6114	81.0717	18.9182	1253.44	1250.71	1246.36	1250.67	1265.12	885.809	13712.3
Rickettsiella_B	0.640664	0.400887	3.0295	2.72979	0	6.19565	21.5479	7.71319	71.9037	41.6005	2.66435	5.75167	5.70257	273.524	4.00777	0.957688	60.9496	5.4292	260.947	0	0.762269	14.855	2.51626	82.1889	1.83622	1.10491	0	0	16.7283	7.02591	93.859	0	0.393545	1.83816	60.8342	1.3117	0	0	0	0	0	0	9481.08	9524.87	9508.85	9465.14	9513.68	17.7279	61.0551
Labilithrix	705.025	652.052	60.8277	80.0067	610.823	118.224	382.433	238.419	456.519	648.549	107.708	146.436	453.137	750.04	1115.24	1165.21	344.056	147.55	794.016	706.194	2063.74	386.218	163.486	433.115	159.874	96.8105	445.285	113.447	626.049	716.029	401.439	143.911	239.433	168.921	102.639	251.788	123.647	77.6199	632.781	225.724	131.907	1091.43	792.115	793.802	792.641	801.167	801.705	3980.18	2440.49
Actinoplanes	0.980309	1.46565	0	0.470335	1.85833	0.206522	0.486373	0.265793	0.261096	32.9712	0	0	2.79247	0.80724	2.41477	2.17325	0.876682	0.729571	1.36418	2.87435	26.5974	0.942806	0.741259	1.21171	1.99743	0.301338	2.27282	0.436905	1.81634	2.71124	1.41139	2.40404	4.81582	3.17709	1.11407	3.69843	0	1.07747	24.4416	6.33263	4.16119	14.0752	781.478	768.002	769.421	780.282	769.99	348.565	9856.66
Nanosyncoccus	1.64128	0.219841	0	0	1.78025	0.159989	0	0	1.52218	0	0	0	2.91601	0	0	0	1.22639	0	0.029921	65.9329	14.4522	0.187665	0.814272	0	0.382754	0	37.679	3.06602	6.40048	1.68962	0	0.275271	0.156396	0.174082	0	0.983774	0	0	0.168731	0	0	0	266.598	261.813	256.175	259.666	260.901	10.3578	54.4704
Lentilactobacillus	0	0.431942	0	0.117188	0	0	0.959625	0	0	9.47198	0.137254	0.092593	0.367211	0	0	0.123339	0.053764	0.093229	0	5.8461	14.589	0	0	0.784326	0	0.094866	4.12499	0	0	2.49087	0.597618	7.94129	6.53462	3.69079	5.21931	5.26745	3.66354	6.55443	19.6532	1.65391	5.43574	7.23152	3846.62	3841.15	3869.04	3871.21	3887.59	23683	447.521
Rubrobacter_D	0.541555	0	0.249335	0	0	0	1.36918	0	0	24.4338	0	0	0.897627	0.26676	0	0.404768	0	0	0.15055	1.73609	8.85093	1.24845	0.810711	0.727441	1.28044	0.680969	2.07911	0.995341	1.97806	2.977	0.105817	257.638	150.558	219.405	76.1337	251.512	74.9644	163.312	175.805	56.836	186.793	103.754	812.6	802.134	788.725	786.725	792.896	685.24	11740.8
Campylobacter_D	1.03181	0	2.05418	1.16618	0	0	7.19075	3.56178	99.1204	24.3973	0.497395	0	0	0.035508	0.421435	0	138.709	0.114417	0.011494	699.373	535.092	1891.95	3468.35	4883.79	3514.69	8874.23	9795.05	596.419	1992.68	532.39	5754.22	1.29814	2.44323	9.00537	2.36962	6.23012	3.21993	0.912832	82.9618	3.72253	4.11383	3.33926	6.37261	7.97297	7.18942	7.94973	6.48468	18.4608	1.54618
Kurthia	0.990859	0.65764	0	0.161883	0.613599	0.363193	0.345689	0.565191	0	29.4984	0	0	1.29835	0.334322	0.587345	0	0	0	0.13547	0.279512	0.540537	0	0	9.86427	0	0	0	0.164154	0.708592	2.45957	5.21035	0	0	0.515088	0.082182	0	0	0	0	0	0	2.16801	8467.17	8419.85	8520.91	8449.66	8458.67	395.966	16.2396
Hylemonella	177.327	205.26	16.519	19.815	140.177	33.7413	83.7306	80.5757	99.7013	189.534	19.8622	33.6558	124.166	197.711	188.178	211.583	76.0753	33.196	211.405	228.904	382.745	625.725	31.0653	176.797	31.3398	32.7251	132.201	51.7491	115.398	205.507	156.36	32.0987	60.8134	41.3575	10.9714	48.9329	37.0404	39.372	139.488	40.4991	31.4542	326.896	161.549	159.208	157.352	161.91	161.052	4978.08	2921.54
Nocardioides	9.31439	6.03721	0.172695	0	5.23164	0	1.90993	0	0.656932	8.89486	0	2.28384	2.72673	0.936477	1.10365	2.35051	0.336214	0.476886	1.18611	8.69715	23.4578	2.32192	0.54564	3.41497	1.04271	1.49162	3.61135	1.33683	1.42608	4.4402	1.50765	8.46379	11.8098	8.11935	0.37461	7.31966	3.22022	1.90236	25.1433	13.8425	8.70694	22.2156	1389.94	1392.82	1383.99	1386.85	1396.04	527.422	3288.18
Fructilactobacillus	2.07088	1.07986	0	0	2.25563	0	0	5.54046	0	0	0	0	0	0	0	0	0.337351	0	0	3.92999	265.796	0	0	0.20387	0	0	2.5762	0	0	1.65853	0.181479	0.408741	0	0	0.279484	0	0	0	7.60853	0	0	0	364.45	361.386	362.271	357.034	360.757	878.745	22218.7
Acinetobacter	5.01705	8.93753	12.1679	11.6426	3.40776	29.7663	9.63284	31.288	266.778	189.713	8.94672	36.2322	10.8707	1703.96	32.1156	32.5766	255.845	18.8239	1632.17	3.29637	153.668	46.9314	11.7202	214.66	10.3874	2.32177	1.99857	4.78408	39.2439	43.0756	198.584	43.5928	46.3149	4.15427	289.145	1.8465	1.64225	2.54626	23.397	0.496213	20.6144	3.07295	4193.99	4226.96	4230.8	4229.31	4238.55	183.417	674.266
Citrobacter	21.482	17.616	71.177	76.9341	38.5557	177.875	439.789	249.337	1879.89	1201.92	85.5265	211.493	115.246	8578.92	105.525	98.8998	1822.65	135.608	8441.51	0.231278	14.7361	261.445	57.0229	2420.06	68.2136	17.976	8.13547	50.4827	283.818	440.569	2606.1	0.143253	1.97121	0.148332	1656.83	5.2942	0.424943	0.201431	2.61117	0	0.76307	1.75523	610.552	593.95	612.99	609.303	590.346	68.2084	1273.29
Pseudolabrys	326.634	323.045	43.8599	49.9713	257.884	70.1361	154.193	104.277	181.381	140.992	64.716	74.1938	188.244	133.648	321.821	346.203	129.274	62.2034	143.611	328.975	655.366	617.588	77.1496	110.841	51.2169	23.0486	206.253	38.0125	211.972	314.418	110.291	43.4487	80.8662	76.4825	22.6313	88.6645	57.8189	50.4572	212.275	60.4804	42.7478	368.862	392.167	395.305	394.469	391.367	394.598	3184.34	2178.82
Ignatzschineria	0	0	0	0	0	0	0	0	0	0	0	0	0	0	0	0	0.259642	0	0	0	0	0	0	0.205805	0	0	0	0	0	0	0	0.116344	0	0	0	0	0	0	0	0	0	3.43308	2371.34	2376.92	2356.75	2349.89	2345.67	81.4765	2039.06
Enterobacter	4.86016	4.07276	75.5142	86.9323	5.28598	265.106	411.173	171.696	2196.25	1183.64	73.5057	245.142	77.5498	8575.38	96.5481	83.6216	2187.96	114.51	8468.41	0.816699	22.466	254.388	64.5002	1410.29	57.998	10.3941	9.31911	4.26966	330.591	721.125	1549.76	1.55499	10.108	0.940712	1734.46	1.48824	0.747196	0	2.67491	0.156261	1.64979	2.56404	148.583	136.612	134.768	142.965	145.887	65.3515	1499.02
Methylovirgula	230.435	245.204	18.2411	19.1951	202.816	42.7829	106.913	79.6214	174.649	122.222	27.0924	52.2792	139.867	156.753	220.826	200.916	112.473	27.8658	167.463	248.867	464.03	975.025	32.9177	107.212	34.0174	15.1456	141.539	41.0987	148.914	245.76	90.2745	29.5773	43.0334	47.9944	13.2293	59.7621	33.8539	27.224	119.466	28.7597	29.6825	237.134	972.802	976.24	967.43	964.978	961.399	1607.12	864.816
Pseudocitrobacter	7.52853	8.5751	53.1317	72.3177	5.24579	172.497	590.885	229.169	2391.86	1177.87	58.5612	216.756	89.5338	8725.81	79.577	75.7185	2137.25	134.25	8702.7	0.25009	1.30987	331.64	78.6	1515.58	69.6399	19.1623	9.14686	0.810242	342.824	939.944	1567.63	0.13328	1.94733	0	1839.1	0	0.191088	0.26878	3.2225	0.29322	0	0	48.9273	51.2507	51.7171	49.7432	45.8478	103.037	1759.4
Clostridioides	23.6855	24.9222	0.177796	0	34.3493	1.48959	59.7988	4.21471	9.97766	215.869	0	0.086479	11.0935	0.015949	0.616786	1.10588	20.7811	0.433379	0.068579	0	0.843596	0.495489	0	21.0026	0.958705	0	0	1.49423	6.15795	0.092878	14.8753	0	1.5854	0	33713.2	0.260298	5.8468	42.1689	7.85907	0	0	2.97328	11.1188	13.2266	13.8828	13.1251	14.543	6.78488	3.72988
Proteus	0.9167	1.32002	43.938	45.5586	6.04198	110.139	11.9201	48.7555	808.066	288.735	37.4983	108.17	16.2702	1626.83	19.5761	10.9126	820.065	28.8235	1585.68	0	5.33511	24.1852	2.26483	198.644	1.3292	0.797882	1.10801	0.25962	14.1716	8.83062	213.303	0	0.442738	0	59.0041	0.904009	0	0	0	0.058921	0.690557	0.13707	215.167	208.497	220.784	215.698	208.996	10560.2	13583.5
Skermanella	0	1.18565	0	0.337911	0.631753	0.147309	0.174713	0	0	5.85761	0.35294	0.493287	0	0.180894	0	1.50171	0.334992	0	0.226955	1.20229	17.9218	0	0.221257	1.0109	0	0	0.676488	0.09867	0.356417	0.820935	0.085013	2.31492	3.4451	9.09444	1.76281	4.10177	1.11548	3.96508	2.6483	0.415395	4.42118	0.320588	1811.77	1806.74	1809.84	1810.47	1828.48	86.5768	3344.15
Butyricicoccus	0.893678	1.49137	1.62903	1.79406	2.87716	6.16347	16.3276	9.10455	66.4442	42.4163	4.16924	6.92347	1.68652	203.615	17.4295	7.68633	69.3445	2.85453	198.179	23.1099	45.2225	40.8405	40.9675	29.5443	37.35	0.557923	11.4802	2.11565	11.2258	10.8042	37.4576	3.62689	2.8387	5.74176	28069.3	1.36531	12.9847	7.97942	1.36667	1.94259	3.12997	4.87313	3.89036	3.6506	3.891	4.38469	3.5033	1.72784	50.8081
Vagococcus	1.2824	2.70466	0	0	0.318705	0	0	0	0.2973	0	0	0	0	0	0	0	0.076038	0	0.062881	0.297121	31.9599	1.03856	0	0.460439	0	0	0	0	0	44.4973	1.06727	0	0.321991	0	3.42321	0	0	0	0.162049	0.374792	0	72.9277	4998.67	5038.73	4993.71	4999.02	5005.43	2169.63	957.689
Sphingomonas	178.822	159.056	149.457	121.818	179.393	20.7269	362.128	145.547	117.332	23.1876	202.302	186.639	134.558	207.087	314.69	529.554	200.896	167.162	273.779	374.937	244.299	57.3736	87.8241	283.022	18.2507	130.501	255.369	157.236	172.921	384.97	171.621	20.2856	77.9845	50.2799	27.8557	40.8609	51.0545	20.3062	200.529	50.2134	19.0866	421.302	93.2499	100.053	94.3715	98.2069	95.9527	1570.18	17705.7
Flavonifractor	0	0.342361	0	0	0	0	0	0	0	0.13762	0	0	0	0	0	0.31511	0	0.443023	0.074217	45.1885	15.4883	5.65838	13.7721	0.713822	16.0721	0.449006	28.3182	28.3387	3.89782	13.0861	0	1.26584	1.22514	1.28365	27788.6	0.711666	3.53749	3.81091	32.6788	2.21416	2.8344	6.40669	8.38055	7.02763	7.97271	7.95812	6.02408	5.19169	0.554493
Citricoccus	0	0	0	0	0	0	0	0	0	0.251653	0	0.253291	0.237607	0.102212	0	0	0.269501	0.182164	0.251765	0.326617	14.909	0	0.616967	2.29664	0.67534	0.337026	0	0.330451	0.337245	0.440577	0.871034	0.437096	2.77998	0.083404	0.705024	0	0.292017	0.155912	3.29285	2.07211	0.504027	0.644311	396.029	386.384	401.174	393.047	394.476	77.8184	1740.51
Wujia	746.955	582.044	3101.98	3094.01	739.409	2397.27	728.551	2008.21	1782.42	72.8079	2992.22	1728.58	634.163	131.515	1047.2	993.333	1991.23	363.192	134.59	74.3313	39.8374	148.091	40.1295	13.7252	51.7855	5.27111	48.6866	14.9249	12.3999	10.9534	11.8338	0	0	0.294799	2.30468	0	0.246514	0	1.18685	0	0	2.30572	9.53751	6.85886	10.4632	10.0868	12.6369	4.60402	5.42817
Planococcus	0	2.30514	0.507335	0.316887	2.61637	1.03025	2.81677	1.45544	12.4732	8.62504	0.494865	1.25191	2.0983	32.985	0.930483	0.333519	12.4644	0.336133	33.8667	1.30832	296.557	2.01616	1.21049	1.40731	1.15445	0.550017	1.6339	0	1.92356	18.2613	0.444165	26.6915	28.6134	0.701271	9.21461	0	0.223095	1.56188	15.3786	0	14.3787	0.368843	662.877	673.827	661.376	668.173	673.994	1420.52	222.009
Klebsiella	5.16271	2.06352	51.6739	92.2575	5.91725	178.419	234.596	144.105	1416.51	709.43	72.2604	165.817	35.0929	5632.54	56.7507	42.3542	1377	74.0963	5560.1	0.831682	125.482	210.136	34.3027	1747.22	49.9548	10.6278	13.0529	5.97191	257.546	315.436	1834.2	1.76055	4.24067	0	892.594	33.3765	0.664146	0	3.82765	0	0.39264	3.08357	116.53	118.746	112.437	114.227	115.323	56.0588	677.985
Carnobacterium	2.82109	0.319457	0	0	0	0.675889	2.03113	0.862035	0.31934	39.9032	0	0	1.4551	0.442333	0	0.262592	2.48246	0	0.979574	0.261344	70.7442	1.84363	0	0.218911	0	0	0	0	0.327042	92.4647	0.449504	1733.47	1824.66	1470.85	985.181	1871.64	1283.29	1697.89	2874.71	1574.74	2102.8	1438.22	140.076	137.959	139.318	141.822	139.253	1218.44	2020.21
Savagea	0.217343	0	0	0	0	0	0	0	0	0	0	0	0	0.027425	0	0	0	0	0	0.617327	0.726692	0	0	0	0	0	0.38615	0	0	2.45233	0	0	0	0	0	0	0	0	1.71797	12.6261	13.0388	0.414008	3379.16	3375.73	3355.02	3344.35	3366.39	6752.31	602.734
Arthrobacter_D	0.767081	2.25927	0	0.036255	0.439367	0.173139	0.34385	0	0.603405	0.808256	0.407645	1.38958	0.429376	0.039224	0	0	0.176702	0.276889	0.799082	1.02366	19.4346	0	0.215396	10.8217	0	4.59389	0	0.211562	4.53293	0.364428	1.87746	127.095	148.858	156.173	75.394	165.848	165.062	140.926	147.761	192.521	149.593	201.304	194.736	209.225	205.41	209.025	209.84	321.077	679.735
Latilactobacillus	0.895174	0	0	0.272979	0.418691	0	0.253505	0	0	3.38453	0.319722	0	0	0	0	0.287306	0.037221	0.217168	0	1.37519	483.367	0	0	0.367916	0	0	0.371789	0	0	14.0447	1.08212	47.5498	66.6056	0.265619	0.119209	0	3.60998	5.52253	0	0.986411	22.6143	3.49339	81.7966	76.9058	80.971	77.0048	78.7044	1009.62	10617.2
Vagococcus_D	4.75822	3.19458	0	0	1.44939	0.540134	0	0	0.254689	0.012691	0	0	1.19936	0.020382	0	0	1.7695	0	0	1.04017	24.5755	0	0.319227	0.608025	0.69886	0.841048	1.34288	0.546365	1.03316	30.0161	0.652973	0.470583	0	0.466398	0.811372	0	0	0.435932	0.822541	0	0.353571	48.177	3389.12	3390	3423.86	3416.33	3382.73	5845.3	148.348
Serratia_A	0.776408	1.594	9.05508	10.471	0	18.7597	75.9429	26.3998	212.472	112.934	7.40489	21.3203	10.3018	756.534	5.22054	8.04715	197.116	9.45281	700.993	0	9.01923	36.796	6.00828	211.978	2.50067	2.54108	0.178164	1.66963	42.5033	33.637	227.311	2.44108	4.87834	0	266.081	2.44057	0	0	4.03368	190.176	103.373	0.533268	3725.05	3738.82	3735.48	3708.91	3744.34	22.1461	209.315
Companilactobacillus	7.22041	1.99817	0	0	5.56978	0	1.716	8.0287	0	0.296702	0	0	0.79607	0.124586	0	0	0.833018	0	0.293008	6.84042	52.5626	0	1.46383	0.676498	0	0	2.24995	0	0	37.6278	1.99247	0.86686	1.5879	0	1.13333	0.209707	0	0	0	0	0.693569	6.47801	3056.71	3044.24	3042.95	3046.67	3058.78	354.047	5666.66
Bacillus	0	0	0	0.106437	0	0.81642	1.84697	0	2.4992	22.6407	0	0	7.79012	0.28128	2.08503	1.27066	5.0185	1.58222	0.212091	16.8813	6.94908	0.456113	1.13954	1.62865	1.23611	0	7.10214	0.217137	0.182024	4.58392	1.37401	1.39459	4.3846	3.40464	0.841448	3.10117	0.590981	1.16056	2.70976	1.32046	0.470648	5.26835	20.737	18.1408	18.1502	19.5162	17.5232	48.0885	22172
Afipia	429.013	448.867	44.8666	41.0345	363.026	82.4891	209.829	92.3825	231.5	119.939	60.1707	87.2041	315.943	487.617	507.283	476.444	196.001	56.8278	503.177	440.392	982.355	233.384	59.502	169.894	67.0366	14.1294	265.549	54.2826	345.929	547.66	171.218	65.8348	112.89	94.5945	43.8593	126.641	51.246	39.7286	226.223	93.9288	54.766	382.224	254.966	251.055	254.725	247.787	253.525	1291.83	886.271
Herpetosiphon	0	0	0	0	0	0	0	0	0.122823	0	0	0.245537	0	0.039921	0	0	0	0	0.046386	0	0.115017	0	0	0	0	0	0	0	0	0.134505	0	0.124605	0	0	0	0	0	0	0.909274	0	0	0.180057	4305.05	4284.37	4325.5	4318.56	4299.77	0.18648	0.464798
JAEWCC01	7.6977	7.68616	76.0788	68.04	11.6196	261.117	513.285	171.307	1722.42	809.609	63.201	204.568	62.4892	4857.61	62.8615	48.5241	1680.55	77.1387	4851.42	0	1.19657	268.924	45.5986	673.23	48.4116	8.86856	8.29317	0	207.314	251.803	762.685	0	0.170815	0	1985.56	0.094889	0	0.741264	3.98938	0	0	0	40.6942	39.6464	38.1753	41.1881	37.7894	31.238	901.614
Rhodopseudomonas	231.002	251.485	26.2803	33.0874	208.335	56.895	130.189	81.8496	170.521	438.887	42.1783	80.8207	157.89	117.955	232.63	241.636	120.075	38.8071	126.056	293.211	468.154	313.166	42.2966	144.366	45.5371	42.7375	187.992	43.9683	169.76	283.493	136.072	31.6372	56.19	60.4255	9.61827	79.9619	48.6666	43.3051	244.677	42.4174	29.6657	371.976	314.125	321.691	324.929	321.583	324.448	1181.46	894.346
Limivicinus	0.817534	1.15502	0	0	1.92241	0	0.818276	4.53892	1.90471	0	0	0	1.67787	0	0.604722	0.433509	0.959712	0.136064	0	0	0.572551	0	0	0.12795	0	0	0	0	0	0.499435	0	0.095286	0	3.71416	112.31	6.35095	0	0	1.55382	3.1549	25.6384	0.266926	244.909	243.456	237.218	241.381	238.221	2.99055	28.3985
Paracoccus	22.2072	12.0866	0.252321	0.383649	7.73979	1.04014	2.20466	0	1.33667	2.36878	0.849261	1.62267	9.9681	1.01005	3.55377	3.71609	2.05319	0.3893	1.07031	2.47422	17.2573	3.55125	0.275323	1.86517	3.57338	0.834696	2.42669	1.01289	1.93069	1.52295	1.43122	5.66419	6.70188	4.23911	0.999277	0.46945	2.13072	1.75245	3.86094	1.30474	3.14553	4.59969	1358.97	1362.5	1364.91	1382.93	1377.56	217.655	232.542
Mumia	0.529349	0.225914	0	0	0	0	0	0	0	0.041362	0	0	0	0.03275	0	0	0	0	0.042873	0	0.631645	0	0.176035	0.048413	0	0	0.436762	0	0	0	0.168392	0.090185	1.37053	0	0	0.420734	0.398095	0	0.327383	0.587721	0.37602	0.454775	124.861	129.158	128.129	126.067	127.777	28.216	199.01
Carnobacterium_A	61.8512	52.1159	0.837964	0.692141	45.1177	1.08578	9.60464	11.1723	7.22807	4.8606	0.231617	1.70132	39.7334	0.608828	0	0	10.3163	0.314647	1.1298	0.778235	537.747	0.851624	0.172486	14.7484	0	0.447661	1.01809	0.103996	0.334392	71.6152	16.7035	18.8309	15.7575	0.399486	2.27531	0.570142	0.73146	1.3937	0.873937	0.431422	8.66391	8.0611	318.872	316.105	329.533	325.203	320.901	8311.56	4484.2
Enterocloster	13.7622	7.82257	54.5099	60.4717	16.8906	168.865	2.37656	86.3449	1400.73	672.785	58.9771	178.398	32.6088	5516.21	62.1406	46.757	1312.66	59.3132	5575.79	34.5245	31.1068	97.726	33.271	342.555	26.3513	10.3884	22.5166	31.2653	122.891	56.5468	351.852	16.8466	18.5798	31.8953	2512.65	33.9897	15.5456	42.1987	20.3185	14.5649	37.7599	9.36434	15.1157	15.5625	17.214	17.2323	17.9574	24.7959	14.4673
Rhodococcus	9.14474	8.83963	0	0.803187	5.50124	0.085747	0.97617	0	0.338084	2.01353	0.492786	0.55556	4.39558	0.693907	1.5294	1.28883	0.973109	0	1.30371	5.0562	4.23253	2.69804	0	1.10653	0.435874	0	1.20478	6.25398	0.598208	3.47129	0.379567	0.392234	1.9552	0.521332	0.556068	1.57404	1.1694	0.178821	2.38204	1.56785	0.412245	6.67092	253.929	253.788	251.401	250.359	250.717	130.514	570.764
Solirubrobacter	8.30725	9.3898	0	0	6.52531	0.252783	0	0.43323	1.09248	6.59748	0.357584	0.329344	3.03698	0.083407	0	0	0.28014	0.70698	0.261688	1.50157	7.69662	1.61016	0.720951	0.662048	0.721901	0	0	0.310224	0.619126	1.96073	0.207251	0.373939	0.340183	0.621692	0.57095	1.27218	0	0	2.4692	3.41125	0.597643	1.24477	578.675	576.12	565.811	593.059	576.32	121.304	3583.72
Arthrobacter_B	1.12737	0.432909	0	0	0.513299	0	0.387089	0	0	0.365147	0	3.8638	0	0.059675	0	0	0	0.179798	0.593182	0.430256	12.658	0.276598	0.724741	11.8075	0	2.44612	0	0	2.54931	1.89724	0.278781	0.073246	11.4093	0.60544	0	0.611217	0.451824	1.20031	0.487111	15.0372	1.97096	0.920287	160.282	163.526	162.205	154.031	165.132	118.753	1335.52
Enemella	0.264209	0.57386	0	0	0.842419	0	0	0	0	0.132126	0.331419	0.509263	0	0	0	0	0	0.698314	0.096296	0	3.35867	0	0	0.520667	0.378628	0	0	0	0.330676	0	0	0	0	0	0.093518	0	0	0	0	0	0	0.575294	109.443	114.381	108.375	112.884	111.775	15.0964	55.8325
Turicibacter	4095.58	3364.52	45.2392	44.853	5154.83	66.5675	68.3235	99.0964	34.6122	112.028	57.0944	83.6362	1924.63	4.41402	96.3006	87.4631	39.3202	86.7367	7.4177	8.94376	52.5381	11.2774	28.587	18.1035	16.5504	23.4793	18.9649	9.13672	17.2146	31.3477	17.6394	61.3693	72.179	7.41976	84.3235	6.70382	14.7147	22.8864	1551.69	13.7752	28.2125	14.6663	59.3655	57.5307	62.0792	60.1159	60.3684	34.1832	49.6915
Acidovorax	24.0827	22.8319	5.51239	3.76131	18.1267	4.02224	13.7327	23.4388	22.0641	149.109	1.45164	6.03053	19.4233	19.1113	27.9424	29.4763	21.9728	6.95877	19.3445	27.7877	57.67	82.4837	3.38609	52.751	2.94318	12.2649	18.3838	10.9357	22.5088	39.4205	52.6258	3.86543	7.20854	6.32969	5.95482	8.13071	5.86103	4.26551	17.1158	4.42398	2.46452	36.918	2660.36	2670.63	2652.53	2642.37	2667.37	352.97	359.758
Providencia	0	0	2.5538	3.60264	0	7.73014	4.78106	6.73225	84.6807	54.6355	4.10508	9.59178	0.752149	378.515	3.04416	1.4158	79.3796	3.44213	367.616	0	4.77834	3.58562	0.521664	352.007	0.856529	0	0.59982	0	4.66671	7.19029	440.806	0	0	0	32.0186	0.359659	0	0	0	0.190257	0	0.624196	3184.07	3163.95	3163.73	3184.17	3166.69	112.064	207.888
RUG099	3.55634	3.05012	0	0	3.20719	0.651991	0.513046	0.69747	1.73669	0	0	0	2.3361	0	0	0	0.15968	0	0.084292	0.320667	1.51594	0	0	0	0	0	0.255605	0	0	0	0.186306	0.711141	0	0	2.97828	1.76975	0.548318	0	0.897535	0	0.265178	0.436266	2706.05	2722.59	2735.3	2712.39	2727.86	7.19753	168.052
Friedmanniella	0.464557	0.143643	0	0	0	0.165434	0	0	0.234544	3.65482	0	0.4662	0	0.368638	0	0.404768	0	0.236657	0.390127	0.450593	19.1962	0	0	1.47483	0	0.242889	0	0.315573	0.84751	2.11613	1.00054	0.56536	1.35232	0.215014	0.1294	0.576695	0	0	1.90194	3.54135	2.28748	4.31887	310.393	299.668	305.972	308.216	300.805	144.23	3455.45
Kocuria	1.52802	0.942394	0	0	0	0.6257	0.654754	0.771758	0.78371	0.56672	0	0.981429	2.95636	0.249945	0	0.572368	0.194677	0.201374	0.723325	0.888139	120.52	0.256989	0.667062	7.94631	0	1.47903	0	0.38943	1.48533	2.76331	4.09551	3.93011	4.13484	1.39122	0	0.718688	1.61254	0.565305	1.07939	3.24592	1.20055	1.56286	380.494	377.089	382.586	387.829	385.987	448.659	609.122
Morganella	3.96887	0	7.85243	8.21514	0	14.5039	60.7396	19.2599	196.546	87.5721	11.9573	16.3781	7.15158	557.408	5.02613	7.64755	171.113	14.9519	518.616	0	4.26737	39.3999	8.08211	134.537	8.98149	0.923774	0	0.724072	29.4791	34.4334	160.723	17.7925	23.9863	23.3112	183.106	23.4547	13.6005	16.8685	14.4838	14.7547	18.242	11.5649	407.256	416.515	416.85	415.273	412.182	39.299	12247.7
Cellulomonas	4.94767	2.86718	0	0	1.3183	0	0.465063	0.384153	0.235876	1.48924	0	0.13995	0.59924	0.165916	0	0.433509	0	0	0.740088	0.941523	5.81803	4.58668	1.8323	0.932855	1.09743	0	0	0.273182	0.428214	0.915173	1.45799	0.632416	1.63061	1.87127	0	0	0.903593	0.96393	2.85962	1.28028	3.55908	2.98522	149.366	139.92	145.327	136.843	147.966	84.8048	618.476
Specibacter	0.497571	2.03187	4.31593	8.37724	0.966278	17.5913	51.2732	26.972	209.583	101.011	5.27118	21.0838	7.13506	670.678	7.21546	5.3549	195.689	8.63206	644.698	0.207416	16.7211	25.8409	6.76412	93.8963	5.46615	4.12854	1.99838	0.724459	34.6938	22.6067	84.1791	2.61122	7.74273	0	165.785	0.530926	1.36864	1.11849	1.56318	3.68453	1.10462	0.584565	23.6483	24.0306	27.6272	23.1014	26.5095	9862.84	242.032
CADCTG01	0.819827	0.236818	0.175573	0.377052	0.738867	0.421304	0.898311	0	0.903128	4.94447	0.543527	0.366669	0.565086	0.084769	0.786086	1.15684	0	0.616409	0.161683	1.32294	4.03826	0.53807	0	0	0	0	0.260791	0	0.482443	0.563399	0.497911	4.57162	7.72967	7.27533	3.00832	2.35568	9.72466	7.36023	7.82659	8.16304	10.2168	9.28597	274.525	266.822	266.586	266.249	271.824	89.6061	4683.32
Lactobacillus	5.78762	3.81405	0.48434	0	0.613599	1.50033	1.63655	2.7506	2.18457	0.174195	0	0.611115	8.40231	0.074962	0	0.827832	2.76183	0	1.12439	22.0448	12.6977	0	0.286449	3.31266	0.433552	0.279654	10.4257	5.76213	0	8.35346	2.09449	1.57977	2.89843	0	1.03455	0	0	0.649054	0	0.335672	0	7.64271	1513.04	1503.33	1491.9	1525.19	1507.68	7865.84	506.658
Labrys	48.1408	41.0258	4.31018	3.60521	40.6039	9.03075	16.7074	18.3414	27.6989	93.95	4.87099	9.01993	26.0182	17.8841	44.451	54.0696	18.0594	6.9253	19.6598	44.5245	72.5721	71.3046	10.5947	32.9884	6.0349	9.51018	25.881	12.4359	26.0142	53.4664	31.414	4.67943	10.0462	11.9149	2.64424	12.4632	5.16357	3.62991	33.9733	4.75671	3.37514	55.1183	165.59	155.514	161.862	156.237	161.953	1550.48	1291.41
Metalysinibacillus	1.66703	0.669796	0.573301	0.828685	0	0.429902	1.53914	0.334501	1.18909	0.139	3.05041	1.87076	0	0.09179	0.695224	1.24597	0.869005	0.439507	0.117882	133.798	192.634	142.741	162.92	85.0351	162.527	177.033	105.936	97.5531	160.886	198.926	79.0268	34.2608	45.1852	58.7484	15.796	23.209	35.2096	36.0623	25.2125	32.3838	37.226	40.6291	1459.44	1450.56	1452.95	1461.21	1422.86	6579.93	362.844
Dysosmobacter	0.976229	1.12432	15.3549	11.143	1.68656	36.6566	0	65.4559	620.252	481.496	14.6692	46.7972	25.1088	5285.83	47.5667	43.4881	560.418	47.14	5271.34	0	0.170508	71.6437	17.4591	631.439	28.9097	3.8305	1.74987	0	94.8118	10.8925	653.107	1.28699	0.570385	1.88304	1628.29	0.350244	0	0	0.360505	0.521962	0.372083	0.338106	19.3001	18.7623	16.4768	18.0309	17.6596	16.684	6.98311
CAG-791	16.2318	17.8753	0	0	22.2081	1.87312	0.521321	4.74116	6.26365	0.107845	0.149321	0.292555	8.6836	0.045279	0	0.469911	5.67898	0	0.131003	0.3707	5.87624	0	0	0	0.136512	0	1.75597	0	0.334392	0.874413	0.206032	0.194984	1.45435	0	70.4318	0	1.16746	2.85353	2.24368	0.259622	0	0.173388	318.15	303.018	301.975	320.987	307.499	8.33046	138.211
Streptomyces	5.8568	0.360622	4.75594	7.10657	0.570942	23.526	1.48761	62.0378	349.94	333.1	5.66668	26.2367	15.8925	3437.19	35.8926	30.5101	339.536	29.0868	3388.45	2.21252	11.2093	30.7947	7.73412	273.709	8.59257	0.582933	2.03468	0.777842	37.5415	23.8228	263.78	0.44787	0.78201	0.241614	414.204	0.555159	0	0	5.53082	1.35363	0.734674	6.77489	87.2405	91.1554	92.1063	93.2569	95.1708	399.06	1060.73
Occidentia	308.18	239.455	1984.51	1987.77	305.779	1373.12	419.926	1138.42	1072.06	20.1061	1796.25	1124.65	294.03	75.346	701.487	565.591	1207.43	189.614	83.3462	0	0	0	0	0	0	0	0	0	0	0	0	0	0	0	0	0	0	0	0	0	0	0	0	0	0	0	0	0	0
Erysipelothrix	0	0	0	0	0	0	0	0	0	0	0	0	1.19848	0	0	0	0	0	0	0	0	1.70661	0	0	3.85909	0	0	0	0	0.428102	0.399175	0	0	0	15.4293	0	0	0	0	0	0.428119	0	2576.72	2611.6	2592.31	2624.61	2621.73	380.868	108.748
Lactiplantibacillus	0.360373	0.492657	0	0	0	0	0	0	0	0	0	0	0.820012	0.060237	0	0	0	0	0	50.5781	26.2927	0	0	1.74015	0	0	29.3382	0.092441	0	59.7512	1.48659	0.48684	0	0	0	0	1.43462	2.24798	0	0	0	2.81023	1376.22	1361.94	1377.41	1379.48	1384.11	2609.13	3449.7
Geodermatophilus	0.341538	0.245343	0	0.238389	0	0	0.633763	0	0	7.34237	0	0	0	0.047179	0	1.29938	0.116981	0	0.13995	1.82499	8.15271	0.427783	0	0.777943	0.6954	0.230001	1.38311	0.230229	0.407683	2.08512	0.271515	0.449835	1.00354	1.82794	0	0.691374	0.541932	0	1.5847	1.00663	0.776697	0.487681	235.396	244.388	248.522	239.074	250.244	201.829	4516.27
Serratia_J	0.715486	0.358689	0.764838	1.9978	0.531175	0.836905	4.60745	7.27697	19.1789	20.5235	0.547175	1.63986	0.978131	118.56	0.458287	1.28053	23.4728	3.49725	115.06	0.380136	17.4115	6.26842	0.287734	94.2894	2.27325	1.29905	0	1.27629	7.32052	15.8916	104.791	2.8792	5.08503	0.686135	28.787	2.0406	0	0	0	4.47197	2.28211	0.774877	644.651	643.329	654.868	644.42	655.314	12.5142	314.303
RUG740	0	0.696997	0	0.190711	0	0	5.06745	0.214723	1.11273	26.8792	0	0	0.595965	0.036968	0.279995	0.401442	0.79778	0	0.128863	0	0	0	0	0.542691	0	0	0.57675	0.221857	0	0.490851	0.19192	0	0	0	2.57892	0	0	0	0	0.546272	0	1.11158	227.124	233.158	232.732	226.493	229.011	2.50222	54.7028
Salmonella	4.28825	0	20.9642	26.6994	1.78327	72.1653	210.671	89.4252	707.094	363.105	29.6034	89.285	21.377	2897.98	30.3151	21.867	728.212	38.4734	2853.96	0	2.63641	83.3433	24.7387	1656.1	22.5687	4.10712	3.63291	0.15024	83.4582	53.0494	1800.46	0	0	0	457.102	0.719319	0	0	0	0	0	0.130459	27.6483	27.6005	29.7341	32.6301	28.2999	37.0717	361.586
Brochothrix	2.33327	5.30822	0	0	2.96287	0	0	0.301666	2.88347	1.79431	0	0.17685	2.27229	0.033818	0	0	1.40693	0	0	0	335.506	0	0	0	0	0	0.374108	0	0.750274	23.4792	0	36.9693	44.3452	0	0.147259	0	0	0	0	0	18.6817	0.066513	35.3658	34.9534	36.3769	34.7448	33.4269	2259.27	6747.49
JACVRW01	0	0.642259	0	0	1.2882	0	0	0	0	3.56648	0	0	2.46467	0.060237	0	0	0	0	0.225153	0.517512	4.00231	1.36382	1.34823	0.130094	1.7385	0	0	0.18122	0	0.655991	0	0.918871	0.628918	1.27503	0.16111	0.314069	0.220886	0.867548	0	0	0.703642	0.516973	226.749	224.458	219.315	227.156	231.062	91.8555	1572.53
JAAGZN01	0	0	0	0	0	0	0	0	0	0	0	0	0	0	0	0	0	0	0	0	0	0	0	0	0	0	0	0	0	0	0	0	0	0	0	0	0	0	0	0	0	0	2551.06	2544.06	2556.01	2562.7	2572.94	0	0
Muriiphilus	4.44018	2.94562	0.13127	1.52303	3.50616	50.983	0.404024	0	11.0191	0.08596	0.766731	35.8197	8.12587	0.147684	0	0.853218	15.2854	0	0	0	0.723128	0	0	0	0	0	5.58829	0.177701	0	1.53461	0.218909	0	0.160566	0	0	0	0	1.3455	0	0	0.412297	1.98933	11.1838	11.8219	12.9811	10.4024	12.0245	14.6813	61.5006
Mobilicoccus	0.773542	0.409301	0	0	0	0	0	0	0.342751	0.037984	0	0	0.356411	0.015333	0	0	0.281265	0	0.132688	0	0.687039	0	1.30948	0.200962	0	0	0	0	0	0	0.096347	0	0	0	0	0	0	0	0	0.118402	0	0	12.1917	12.392	11.3426	11.6947	13.6318	15.2991	30.4492
Staphylococcus	15.4447	13.9465	2.34949	1.78595	13.0581	0.829883	2.89076	16.9411	0.592756	9.56804	2.09798	0.896582	7.54304	0.868458	0.611964	0.205153	0.509782	0	1.34276	1.31814	41.866	2.56311	0	20.0232	0.84452	0	1.57589	5.58958	0.394184	9.64514	23.2202	1.90597	2.20747	4.66895	1.71683	0	0	0.755365	1.20946	0	1.21875	0.90374	135.581	136.559	138.755	141.18	140.116	526.645	687.744
Terrisporobacter	105.286	98.2432	50.3559	47.9767	151.44	50.134	93.5004	49.8546	95.7179	679.625	59.8378	46.4243	76.1861	93.045	43.4377	46.0423	133.158	44.9888	94.9659	17.7517	19.1289	77.4705	46.5043	79.1358	57.6255	28.4278	13.2564	14.3118	30.3845	27.1959	90.7166	7.49507	15.0049	15.4325	8379.83	12.3684	16.7304	12.6553	24.7591	15.6674	5.17655	23.8863	73.3963	74.1068	68.1899	76.7827	73.5616	34.3791	46.3646
Methylobacterium	66.5862	57.5685	8.30499	9.19693	41.1018	10.0025	47.2955	25.2119	69.66	128.351	9.73822	15.4094	49.8275	104.643	80.1869	89.2099	63.053	16.1444	108.687	71.8098	135.978	33.6628	10.6526	72.3249	14.6972	11.6025	42.801	12.0877	55.3249	76.398	58.2165	6.2003	14.4419	20.9147	30.7018	20.7851	16.2191	7.44738	56.2342	8.45672	8.82097	92.5665	257.653	251.018	260.403	257.744	255.585	256.972	2127.23
Faecalimonas	0.67138	6.37824	4.17204	4.13522	2.11418	3.1285	7.86332	5.84217	1.64413	2.78818	5.65053	7.07926	2.15964	0.066798	5.05931	4.64675	1.03681	2.19318	0.310463	18.1803	29.2319	30.8728	10.7434	9.05536	18.4948	27.7405	35.2031	11.5062	37.8257	25.4748	14.8942	102.832	110.42	170.175	7877.45	227.514	302.299	179.488	126.621	343.552	129.974	345.358	13.1518	12.6606	11.8154	11.7853	12.159	15.9687	7.50209
SCSIO-52915	0	0	0	0	0	0	0	0	0	5.79389	0	0	0	0	0	0.364493	0	0	0	0.196499	2.37846	0	0	0.083465	0.312157	0	0	0	0	1.51003	1.09847	0	0.530197	0.571037	0	0	0.464782	0	0	1.55773	0	0.978424	166.206	170.265	160.773	170.079	170.63	84.1065	3068.68
Micromonospora	1.26939	0.5007	0	0.284121	1.48516	0.515883	0.957393	0	0	3.96525	0	0	2.12017	0.428595	0	1.382	0.521403	0	0.639474	0.873138	4.59378	0.281114	0	1.41961	0	0	1.39604	0.510849	0.875319	0.878239	0.51508	0.361487	1.82019	1.17161	0	0.930558	0.573085	0	1.40403	0.544708	0	1.56821	131.971	136.573	136.402	134.618	134.714	82.9658	1730.53
CALYPF01	1.03547	0.42879	4.81268	3.28513	0.506001	18.1225	0	38.0857	296.448	326.851	3.87508	21.8606	17.6001	2953.9	29.301	40.2755	268.534	33.3911	2881.45	0	0.082891	74.1643	20.8838	1368.37	11.9088	0	0	0	11.8202	11.6191	1436.79	0	0	0	15.3393	0	0.472159	0.889567	0	0	0	0	3.80451	2.90155	2.52191	3.48377	3.63529	2.70696	84.4647
Furfurilactobacillus	0	0	0	0	0	0	0	0	0	0	0	0	0	0	0	0	0	0	0	8.05595	4.66669	0	0	0.143304	0	0	3.62446	0	0	3.38815	0.202459	0.531466	0	0	0.488163	0	0	0	0	0	0.328258	3.17851	1833.49	1830.99	1816.48	1847.33	1844.03	121.066	209.952
CR04bin15	1.0735	0.917268	15.1704	19.0648	0.897347	77.8359	281.198	63.5231	824.258	332.345	16.5864	76.439	15.4361	2774.66	42.2648	35.438	721.675	39.9982	2722.49	0.306561	0.350232	99.6837	16.913	17.2384	22.3496	5.61154	2.54379	0	98.4718	94.8472	27.0757	0	0	0	814.22	0	0.300465	0	1.3884	0	0	0	12.2874	11.1556	10.0708	10.2783	12.0046	9.69192	410.176
Prevotella	0.715486	1.37597	4.88307	7.42215	2.09823	12.8021	81.7958	15.2122	211.696	106.626	8.21761	17.9701	6.62118	575.237	13.2853	10.1348	213.686	13.1271	575.389	0.593963	35.3128	58.8754	15.1749	110.648	8.21206	1.43898	1.64616	1.89348	6.17884	25.5611	129.806	0	0	0	332.07	0	11.2077	43.3313	0.967495	0.231848	0	1.37342	577.451	582.737	583.515	584.637	581.854	20.4326	142.755
ZC4RG19	0.899582	0.720074	0	0	0.655917	0	0	0	0.042535	0.721653	0	0	0	0.031526	0	0	0.331803	0	0.036632	0.332508	1.26643	0	0	0.405673	0	0	0	0	0	0	0	0	0.451911	0	0.181811	0	0	0.181038	0.327339	0	0.609866	0	94.853	96.3575	100.456	99.1474	99.5058	43.6159	484.217
Chryseobacterium	0	0	0.125037	0	0	0	2.47211	0.112264	0	14.5205	0	0	0	0.03109	0.676808	0.485186	0.631539	0	0.177656	56.6596	17.8135	2.65853	14.0281	1.07647	16.7139	0.524188	40.8553	11.4121	5.66406	5.90226	1.66636	0	0.116465	0	0.482962	0	0.152805	0.200051	23.7966	0	0	0	1891.71	1901.01	1889.75	1876.85	1899.15	6.30312	7.23278
Alcaligenes	3.25732	2.15287	0	0	4.75297	0	0	0.549404	0	0.310655	0	0.611115	1.68423	0.073865	0	0.200172	0	0	0.322513	1.27204	1.2224	1.19999	0	0.789041	0.877943	0	0.999699	0.22879	1.61507	0.333633	0.638626	0.789685	1.02993	1.68609	0.610203	0	1.42835	0.975066	3.03288	2.18082	0.888347	0.760739	5.07437	5.77942	6.66714	5.96432	6.56752	1230.41	8145.82
Enterobacter_D	0.405048	0	12.7851	17.183	0.6015	28.8633	89.6307	27.4902	290.148	153.08	11.9502	35.7444	9.76464	1129.38	9.18341	10.7023	289.756	17.7579	1079.19	0	16.1568	45.3314	8.9674	214.614	11.0426	4.96591	0.695916	4.45364	56.908	59.4002	238.926	25.4992	55.5306	0.472401	321.659	3.61695	0.520339	0	1.82717	0	11.169	47.5737	878.917	894.073	890.978	899	883.195	20.0219	213.895
Pauljensenia	0	2.09944	0.381336	0.787439	0	38.0163	0	0	18.2145	0.349488	0	32.8352	2.46746	0.030528	0.462434	0.331507	15.0215	0	0.301507	0	0.703633	0	0	0.895649	0	0	4.88541	0.66256	0.538658	2.16182	0.158486	0	0	0	0.370164	0.3027	0	0.396481	1.48117	1.91721	1.28629	2.75381	14.787	14.1251	14.7964	14.7465	14.1945	28.5696	87.0123
Enterococcus_D	5.83598	2.94651	0	0	9.55039	1.29118	4.93	4.00004	1.74259	16.1264	0	3.01189	4.8096	0.497551	1.95644	0.120499	0.747638	0	0.553528	2.24646	14.1541	58.3506	11.2964	117.321	9.42387	0.964932	1.30283	0.215332	1.62908	326.888	127.838	0	0.629151	0	7.10951	0	0	0.275976	3.88618	0.954163	0.847915	14.3836	532.036	510.915	522.008	517.113	519.804	70.2131	3061.47
Pectobacterium	3.38073	1.34272	2.59588	5.03419	2.20137	13.9539	23.6074	13.4609	269.79	315.771	1.76403	15.9433	20.0486	2776.2	35.2445	35.4489	281.889	21.4475	2712.08	0	3.89313	54.0387	15.3518	778.863	12.8491	0	1.83618	0	35.7467	30.2093	866.371	0	0.429067	0.378008	212.025	0	0	0	1.5399	0	0.892848	0	36.1788	37.9868	35.4577	33.7461	35.5982	12.4061	90.615
Weissella	2.02803	0.84601	0	0	1.47264	0	0	6.10406	0.286305	3.14561	0	0	1.88037	0	0	0	0.366074	0	0	734.439	95.5612	1.06896	0	0.729232	0	0.389967	412.282	0.139188	0.82383	11.77	1.29639	0.397326	1.36501	0	0.836316	0	0	0	0	0	0	0.229225	244.302	242.222	242.656	244.842	243.583	324.011	524.728
Schaedlerella	2.73973	2.49369	25.2893	27.6727	3.59368	96.4683	157.297	52.183	590.649	289.837	23.0575	76.2966	13.4959	1955.16	20.0387	23.4642	630.574	24.1103	1970.12	0	2.58025	63.0911	11.0617	591.387	12.6922	2.138	3.42925	5.56797	85.7059	41.9813	638.726	0	0	2.86247	991.927	5.61728	0.73146	0	8.27837	4.94669	18.9876	0	17.5438	17.6296	18.8859	20.4258	19.4971	27.8406	257.353
UBA1066	3.59982	3.22044	0	0	5.51286	0	0	3.31568	2.54641	0	0	0	3.3478	0	0	0	2.32643	0	0.024232	0.179618	1.17057	0	0	0	0	0	0	0	0	0.283034	0.112803	0	0.357343	0	66.9828	0	0	0	0	0	0	0	53.8721	54.4162	53.8106	49.539	50.9863	3.14611	21.6224
Yaniella	0	0.620533	0	0	0	0	0	0	0	0.026992	0	0	0	0.103225	0	0.46369	0.202126	0	0.02861	0.330815	2.16924	0	0	1.80346	0	0	0	0.122021	0.152424	0	1.36744	0	0	0	0	0	0	0	0	0	0	0.25679	5.15612	5.08712	4.58582	4.26627	5.06684	31.0101	16.3601
Cronobacter	3.16198	4.61667	22.4829	28.5874	4.22055	51.4913	176.546	47.2755	488.647	272.26	22.6714	46.7591	11.4604	1748.43	14.0483	13.9343	496.706	33.7142	1618.76	0.614926	3.6495	81.0598	15.6827	644.554	13.92	6.94698	2.55749	0.607067	105.854	89.9928	730.161	0.618277	3.23722	0	483.385	0.719319	0	0	2.63983	0	0.836092	0	44.7395	42.3315	43.8724	41.7587	42.6565	44.4122	463.153
Virgibacillus	0	0.471814	0	0	0	0	0	0	0	0	0	0	0	0	0	0	0	0	0	0	0.449143	0	0.468355	0	0	0	0	0	0	2.04557	0	0.323973	0	0	2.54251	0	0	0	0	0.363849	0	2.7551	32.6544	33.6844	31.6176	31.8304	31.1163	177.502	8136.64
Aureimonas_A	1.97479	0.921341	1.91701	0.613792	2.1098	24.4538	0	1.24357	18.6711	0.659296	0	20.9313	3.94151	0.105372	0	0.16959	11.6094	0	0.051237	0	0.947231	0	0	0.347881	0	0	1.49992	0.352916	1.04615	0.218756	0.384895	0	0	0	0.119209	0	0	0.962883	0	0	0.808734	1.39808	5.98019	6.79471	8.69041	8.58695	7.69656	18.6045	79.6824
Rahnella	0	0	2.67659	2.76679	0.583422	5.36637	0.99452	15.9598	49.6739	31.7078	1.98161	5.52364	2.9103	149.741	5.54085	3.08941	43.6212	0.910455	145.514	0.66163	263.291	3.45851	0	3.82175	1.38864	0	0	0.897588	7.71437	32.9911	2.923	68.7373	153.767	2.05388	42.5482	2.01195	0.218721	0.859043	2.33733	2.97239	27.2786	1.74758	53.4976	49.5468	48.9422	48.1114	50.9545	12.9075	187.44
Thomasclavelia	0.907607	2.735	0	0	0	0.363193	0.652968	0	0	16.3466	0	0.632188	0.235554	0	0	0.848518	0.149934	0	0	0	1.6283	3.81529	0.503911	0.283986	1.10317	0	0	0.383314	0.934896	0.781679	0	0	0	0	7804.25	0	0	1.38401	0	0	0	0	2.3487	2.75424	3.48521	2.72671	2.84538	1.13607	3.85225
Ureaplasma	1117.38	748.764	0.542908	3.54219	1891.99	6.27528	30.0736	2464.33	96.9318	139.258	1.81176	7.67061	589.154	0.911509	17.8424	14.7435	136.233	6.69419	1.24723	26.9179	5.24086	7.96961	2.50377	4.50048	4.58053	23.1199	39.2237	260.597	0.858833	3.92258	5.93073	0	0	0	228.471	0	0	0	0	0	0	0	1.76206	1.66254	1.6698	1.19737	2.51145	0	0
Acidovorax_A	33.2684	23.7294	3.65839	2.68538	26.8772	5.86287	20.959	25.3966	22.3056	234.535	7.39216	7.2739	18.3607	30.3537	55.8671	39.9029	14.1098	9.99564	30.0796	28.6374	78.4842	65.0247	4.10658	82.9615	5.78633	17.2558	27.4967	10.6007	31.5135	43.2219	87.0074	11.9016	21.2995	21.3992	5.19512	12.4349	18.8515	21.1821	36.7481	22.5971	11.5118	75.2534	181.395	182.265	180.661	189.703	182.894	614.356	740.672
Rhizobacter	6.30143	4.33551	1.10861	0.609544	6.39836	0.224098	2.19483	0	2.97439	3.95862	0.999523	1.15661	4.56819	3.1065	3.44774	3.64107	2.02845	0	2.76669	3.85942	8.98592	10.87	0.19743	0.734756	0	0.676025	2.8926	0.141338	3.3312	1.45362	2.19161	1.32439	1.12837	0.915839	0	0.998457	0.800139	0.234284	2.2089	0.499583	0.134854	2.64291	1340.62	1319.36	1327.56	1324.65	1318.54	26.3375	26.3129
Erwinia	1.06545	0.117389	10.0539	12.1179	0	38.6088	33.3415	52.876	283.639	106.615	14.9095	26.0955	2.49122	778.376	5.86759	9.69075	263.615	8.27367	760.365	0.266677	8.40662	45.9661	9.98173	858.135	18.0988	0.947062	1.78164	1.18172	30.1967	38.5564	926.392	1.0971	3.0737	0	238.303	2.92875	0.379736	2.21174	2.32826	0.187396	1.20488	1.90924	60.4806	59.4327	62.0622	62.1329	63.4284	87.4735	136.582
Microbacterium	0.887913	6.88587	0	0.358812	3.45906	0.178016	0.534246	0	0.780376	1.96006	0.395772	1.58036	5.2057	0.533211	0.498527	0.30654	0	0.239731	2.47369	2.59053	9.83899	1.18832	0	3.42746	0.18243	0.584495	0	0	1.61429	2.89067	1.52012	3.46256	7.15963	2.12372	1.0007	5.89595	1.6205	0.66171	14.4146	7.87832	3.12574	10.1415	217.346	216.385	217.144	212.391	222.477	100.818	582.925
Edwardsiella	0.22303	0	5.22151	3.92335	0	20.0949	35.0262	36.9983	239.713	247.583	2.52626	15.9424	11.6646	2291.82	34.9194	22.6709	222.348	15.5621	2294.37	0	0	46.4409	8.21483	384.859	10.1756	0.887405	0	0	57.9456	53.537	380.516	0	0.505986	0	514.149	0	0	0	0	0	0	0	7.27761	6.07284	4.52632	3.60218	5.04412	1.22593	4.67048
Bacillus_A	5.2947	5.99907	0.235406	0.394688	8.48703	0	6.31073	62.2291	1.27202	43.3062	0	0.764226	6.97596	0.069813	0	0.697744	3.95604	0.369186	0	1.91061	14.8415	7.78104	3.40505	114.195	2.55458	0.281751	0.236771	6.59389	39.4963	15.9978	3.6129	0.37057	0.837615	0.232919	28.6137	0.860047	0	0	37.3649	0	13.9732	3.03684	116.902	115.293	114.595	117.716	109.785	125.308	89.3837
Anaerobutyricum	3.04369	0.863884	0.202585	0.662829	0.558986	20.7797	0	0.472804	14.6844	0.171736	0	21.6666	3.38594	0	0	0.515937	10.7048	0.256379	0.075377	0	0.35996	0	0.406105	0	0	0	4.4931	0.615341	0.286162	0.994798	0	0	0	0	136.113	0.964855	0.314219	0	0.588738	0	1.19462	0.682013	18.3073	16.4379	15.9905	17.1609	14.9103	15.5381	41.0414
Lactococcus_A	0	0	0	0	0.33469	1.95956	3.03018	4.50604	0.778392	0.515304	0	0	0.228641	0.905815	0	0.519049	0.299399	0.173056	0.719682	1.15795	6.4801	0	0	0.702498	0	0	0.904433	0.22879	0	52.908	2.48784	0	0	0	4.56918	0	0	0	5.88655	0	0	0	234.439	231.808	227.637	235.989	230.372	39.5491	1010.49
Desemzia	0.255931	0.567924	0	0	0.886027	0	2.62325	0	0	1.95004	0	0	0	0	0	0	0.397543	0	0	0	15.3219	0.39356	0	0.462111	0	0	0	0	0.346056	25.1737	0.233006	13.3965	20.292	0	1.24378	0	0	0.363578	0.159522	0	4.12346	0.370615	957.069	958.189	955.048	957.968	943.515	151.882	98.1269
Ruminococcus_B	1.18098	5.88823	10.7872	11.6944	7.50242	9.60574	3.1029	3.93373	3.65325	0.326928	5.87009	5.72004	4.80397	0.269864	4.65886	1.94991	3.06585	3.10116	0.125427	36.1778	46.7007	77.0991	95.1291	39.9028	89.5495	75.8358	51.4073	33.7092	45.0162	39.1452	41.3117	309.29	335.677	263.107	3583.41	323.018	176.462	315.624	315.986	177.191	302.851	167.797	0.748914	0.883318	0.661907	0.796181	1.13525	49.2651	30.4531
Advenella	3.10819	2.27219	15.9454	13.1617	0.880546	65.1579	212.347	64.1465	495.898	255.288	14.2705	56.7861	12.801	1777.01	19.0259	15.2617	465.433	22.3861	1807.2	0.60079	4.09569	91.0716	17.2498	1.93456	14.7051	0.524342	2.95335	0.403944	69.1204	49.5131	2.03225	0.101486	0.124149	0	695.136	0	0.287865	0	0.525845	0	0	0	13.7819	15.2828	15.5028	12.7183	15.06	72.5152	406.907
Streptococcus	10.5061	8.19902	3.79866	2.63129	20.6936	5.46761	122.736	13.4444	64.7725	402.727	3.92236	8.85011	9.80902	207.363	3.88792	1.67627	61.8356	3.98184	201.034	62.8893	39.6659	33.1768	15.5321	76.8063	12.5155	0.320172	37.0374	17.9518	4.65693	200.979	89.8453	5.89241	6.40708	7.36775	139.897	11.0817	4.34938	19.4701	9.87434	0.511029	2.61678	13.7101	376.193	379.299	372.848	370.904	375.078	205.451	318.806
Salinicoccus	2.29774	3.14868	0	0	3.65702	0	1.01006	0	0	2.87339	0	0	0.883152	0.117784	0	0	0.095904	0	0	0	7.80248	0	0	0.125536	0	0	0	0	0	0.257415	0.37065	2.20221	1.42564	0.19946	0	0	0.356494	3.42084	2.81123	0	1.00666	0	12.0344	12.7821	13.6517	11.4832	12.0666	53.8324	23.8972
Kluyvera	0.569893	4.75499	10.737	15.2019	0.931101	29.7256	63.5925	37.5701	391.276	182.235	23.1967	32.1519	9.46338	1390.68	14.394	11.8676	378.114	20.3205	1336.27	34.3163	12.8531	95.0238	13.9307	413.376	14.6927	5.03541	17.0736	3.93456	58.8533	292.501	425.205	0.779936	1.12159	0	371.048	1.33878	0	0	7.4271	0.398152	0.216012	0.538516	51.4343	56.0844	51.5614	57.9887	49.9122	24.9079	304.706
Anaerotardibacter	1.88406	0.356603	0.244986	0	1.07572	24.3455	0	0	7.69333	0.150274	0	16.4784	0.634079	0	0	0	8.1554	0	0	0	0.749774	0	0	0	0	0	1.05865	0.182122	0.838214	0.214051	0.308453	0	0	0	3.08969	0	0	0.254716	0	0	0	0.510309	8.11514	8.59103	7.71224	8.39629	7.59216	6.7171	35.751
Agrococcus	1.48936	0.81813	0	0	0.613599	0	0	0	0	0.041362	0	0	0.277511	0	0.597649	0	0.269745	0	0.701826	0.697069	4.31141	0	0	1.39011	0	0	0.82544	0.214073	0.222096	1.34422	1.09729	0.87354	2.46145	0.272518	0	1.10483	0	0	1.3462	0.391368	0.83972	2.35092	143.165	143.504	146.403	144.18	153.048	114.208	845.439
Flavobacterium	8.72777	10.315	14.8562	11.8092	3.1403	54.6294	149.98	27.7614	248.566	258.466	7.5345	33.781	8.80414	1039.31	16.573	12.5098	299.029	13.8802	1072.09	9.38424	30.4217	55.2381	4.10056	112.34	11.094	0.394057	4.98707	7.98296	35.4549	26.9674	126.133	0.493381	0.552407	2.43444	392.992	0.655849	3.3264	3.91564	10.5164	2.88165	2.29196	2.51327	292.156	292.565	288.753	295.2	280.077	129.565	305.846
Tenebrionibacter	1.27301	2.21527	13.9547	16.7726	1.38657	34.8774	125.585	35.5883	405.796	198.386	16.4399	36.6669	17.176	1521.29	18.3602	17.4295	372.047	24.1955	1425.27	0.678815	2.5244	65.4382	10.7574	456.579	44.7949	2.92728	1.75272	2.13934	63.0003	100.887	510.956	0.820452	1.56396	0	274.724	0.434394	0.579468	0	1.06279	0	1.84592	0	24.9091	24.3377	26.6807	26.9112	25.3635	20.6198	289.15
Virgisporangium	0	0	0	0	0	0	0.209882	0	0.269573	5.50936	0	0	0.51688	0.087618	0.331812	0.334535	0.207376	0	0.126121	0	2.01851	0.277714	0	0.160599	0	0	0	0	0	0	0	0.554432	0.358407	0.456555	0.211326	0	0	0	1.71924	0	0	0.398385	86.1743	87.5852	87.8657	85.6693	90.3478	54.349	2207.93
Wolbachia	0.771823	2.89775	9.29018	10.14	0	16.9185	106.382	20.1333	300.733	207.709	12.8392	34.6459	24.0451	1188.94	8.85179	9.23	319.611	22.6744	1097.86	0	15.6115	56.3999	9.59943	315.748	9.40159	1.33111	0	0.576479	88.5796	55.0179	339.774	0.663252	3.7929	1.84539	328.773	0.526745	0.351331	0	0	0.392499	0.559589	0.638941	186.596	186.809	183.996	181.537	180.478	38.7278	312.844
Modestobacter	0.23734	0	0.62593	0	0	0	0	0	0	4.90472	0	0	0	0.03291	0	0.792263	0	0	0.220955	0.430195	3.62964	0.225813	0	0.099093	0	0	0	0	0.291773	1.25114	0.125539	0.445677	0.663052	1.12569	0	0	0	0	0	0.311546	0.274393	0.833402	117.696	120.762	123.819	123.159	124.667	96.1802	1852.16
CAG-269	12.5674	10.5612	5.86768	6.71671	15.5997	20.3745	207.276	16.274	92.1121	503.611	4.00494	10.8488	11.1216	747.925	14.5394	10.1411	139.539	9.71417	765.194	4.29294	70.9882	56.4564	15.6214	19.8882	15.988	0.802791	5.18866	6.30653	8.91921	36.1881	31.3991	0.621258	0.58485	0.422279	474.352	0	5.06642	19.6888	1.20378	0	0.537036	0.174883	84.4672	81.9542	82.0112	84.3589	82.9743	255.38	95.0685
Sporosarcina	0	0	4.23077	3.95016	2.4705	18.1269	2.64671	11.3831	86.0693	58.9201	2.2375	11.5626	1.85294	480.319	5.54294	3.66843	112.681	2.59136	451.37	0	1.88601	15.7369	3.02774	108.943	3.17051	0	0.235223	0.267564	15.7243	282.552	121.877	0	0.216591	0	218.931	0	0	0	0	0.830789	0	0.737686	752.826	736.122	744.356	745.645	731.927	303.49	105.336
UBA4722	0	0	0	0	0	0	0	0	0	0.277622	0	0	0.592726	0	0	0	0	0	0.042604	0	0	0	0	0	0.399065	0	0	0	0.323488	0	0	0	0	0	0	0	0	0	0	0	0	0	1273.06	1288.13	1289.21	1299.54	1307.02	0.393097	1.28504
Yersinia	1.23297	1.00317	17.3247	15.2721	1.34297	65.1632	63.7621	141.315	299.709	210.705	16.8628	44.0115	8.73916	1318.02	9.15569	9.15589	307.722	14.2754	1308.49	0	3.28229	49.4314	4.37491	546.65	6.16903	0.3305	0	0	28.1678	47.5466	633.747	0.259979	0.87927	0	227.67	1.47508	0	0	0.668606	0.317499	0.399257	0.220504	69.9216	66.7849	65.1855	69.749	65.0108	21.9333	214.294
Phil12	0	1.44073	12.7573	16.4977	0.653005	35.3664	89.9478	37.8937	504.651	201.987	15.7074	46.2542	12.4528	1590.92	16.2517	11.4264	430.864	30.1497	1540.87	0	1.43101	73.9279	14.3242	2.13641	14.6055	1.89557	1.37573	0	15.654	2.92209	1.49956	0.344511	0	0	476.484	0	0.272899	0	0.250259	0	0	0	44.7564	42.2414	43.1173	43.9048	44.7012	3.61697	456.779
Kosakonia	1.08913	1.23408	14.3619	18.5123	0	42.2901	133.841	46.6225	345.82	135.786	11.9674	29.8744	7.89058	953.168	7.61777	6.78692	356.849	20.5625	937.918	0	4.45613	38.4702	3.31448	626.235	9.48788	3.13057	1.9994	0.506167	50.0589	30.5877	697.47	1.49613	1.57342	0	446.361	0.327925	0	0	0	0	0	1.03882	32.601	29.9213	31.9586	35.0468	31.3549	19.5651	154.122
Lawsonibacter	0.561728	1.2127	3.40167	3.60814	1.20334	7.69856	16.9638	6.62459	46.6713	30.3392	4.87757	5.96509	2.0322	156.132	2.53908	2.65989	56.8986	2.40773	153.925	0.149767	0.111392	7.93082	1.16478	22.2017	1.50998	2.07293	0.515604	0.314669	7.7065	6.31934	22.7502	0.948575	2.04182	4.77445	4928.7	6.80747	1.81519	1.95919	2.83895	5.82586	15.0631	1.17447	31.0433	33.2972	30.9935	33.4689	32.9084	36.1543	40.0801
Ensifer_A	45.1881	47.0979	6.55928	5.24817	41.2757	6.26486	32.3184	9.33813	19.7752	78.8494	8.14965	9.07139	27.8109	26.3951	51.6179	84.8264	17.4226	12.7451	26.6978	41.7476	120.089	89.9565	6.53503	37.615	10.7079	7.46472	37.6339	6.9952	32.0789	53.3394	35.2832	8.29472	16.5272	15.8016	2.77584	20.6693	8.22744	6.41706	55.7355	8.69789	6.96303	55.5557	70.0481	71.4531	70.7973	69.3968	72.0567	447.831	222.5
Macrococcus_B	1.69003	1.81475	0.225939	0	0	1.0943	2.73018	2.53433	5.50533	2.01793	0	0.238097	0.626791	12.6289	5.41541	4.03004	2.98526	0	13.9309	0.804134	2.35481	0.596303	0	4.84408	0	0	0.6921	2.53429	1.03068	1.85109	4.84211	0.82852	0	0	3.03505	0	0	0	0	0	0.690327	0	134.238	132.84	126.909	126.137	129.703	68.8147	469.117
Mobilitalea	25.7377	17.93	6.49129	10.5309	21.6176	20.8046	91.0497	28.7004	254.79	268.255	9.19882	26.7071	26.5381	994.943	9.21993	6.65492	269.676	16.4448	1004.63	0.622473	22.4084	38.0631	11.9782	384.376	7.97197	1.08247	3.41583	9.11005	31.2515	46.0441	403.045	0.478597	0	0.177549	595.127	1.26698	0.436738	6.63806	88.6085	1.32171	5.11473	0	61.7347	61.9518	61.9195	61.1429	58.3726	200.367	212.555
Pediococcus	0	0	0	0	0	0	0.1222	0	0	0	0	0	0	0	0	0	0	0	0	13.0641	47.7608	0.829795	0	0	0	0	10.8377	0	0	3.83534	0	0.137187	0.762418	0	0.821304	0	0	0	0	0	0.623444	6.3573	147.552	144.479	144.636	141.833	146.071	222.27	4031.5
NC76-1	0.521391	0	0	0	1.14802	0	0	0	0.202508	0	0	0.76664	0	0	0	0	0	0	0.016968	0	0.302738	0	0	3.13704	0	0	0	0	0.316605	0.331779	2.54517	0	0	0.190541	0	0	0	0	0.377118	0	0	0.225404	1.35457	1.32518	1.00211	1.35532	1.15761	7.96543	5614.81
Serinicoccus	0.879117	0.998465	0	0.138665	0	0	0	0	0	0.043848	0	0	0	0	0	0	0	0	0.072388	0.192874	2.8797	0	0	0.124529	0	0	0	0	0.340124	0	0.165214	0.26656	0.184136	0	0	0	0	0	0.151827	0	0	0.170474	63.2319	59.4154	63.5333	66.2426	65.947	16.2123	44.9282
Helicobacter_H	1.92199	3.2071	11.7112	9.22747	6.97818	0	0	4.49936	2022.1	0	6.26974	0.379313	0.712821	0	0	0	3270.52	0	0	0.450593	0.058197	6.96452	71.7996	12.9068	72.4886	0	0	1.21197	0.609369	0.51483	15.2365	0	0	0	0	0	0	0	0	0	0	0	0	0	0	0	0.06413	0	0
Parvibaculum	37.6508	35.2814	3.6893	2.99638	26.5002	8.38836	16.7028	10.3135	20.8594	15.935	1.65614	7.58879	20.5553	19.6736	35.0587	32.886	21.3739	7.0383	23.538	35.2728	71.4378	132.996	4.55932	15.1897	3.87623	0.467402	15.6253	4.86776	18.1022	34.0642	19.9319	5.76958	5.74197	6.8819	2.58869	9.07844	4.38966	3.13985	10.3153	5.67179	2.11345	28.1241	139.72	140.836	139.763	140.443	139.843	230.328	130.243
Levilactobacillus	1.0264	0	0	0	0	0	0	0	0	0.067819	0	0	0	0	0	0	0	0	0	8.06148	23.513	0	0	0	0	0	2.04617	0	0	6.79647	0	1.07935	1.1992	0	0.232458	0	0.60296	0.92234	0	0	0	0	596.303	587.363	582.528	587.386	591.529	781.098	883.909
Aeromicrobium	2.26902	0.745133	0	0.178945	1.40563	0.162457	0	5.05621	22.8169	34.0433	0	0.424168	2.61429	273.536	5.1498	3.39007	23.2336	1.99303	269.703	1.42406	0.930054	0.885257	0.164948	0.558678	0	0	0.833083	0	0.375108	0	0.360159	0.126476	0.755441	2.62348	0	0.995826	0	0	1.53077	0	0.664185	2.92048	46.1245	41.844	45.1188	46.0542	44.1951	36.186	253.103
Dietzia	2.50919	3.99742	0.188958	0	1.77845	0	0.365219	0.719992	1.41467	0.827741	0	0	1.97245	0.721471	0.384203	0.740983	0.406424	0	0.751936	3.94509	11.6869	0	0	3.3195	0.292648	0	0.508322	0.233162	1.60188	3.97179	2.68596	4.25096	2.93101	0.440122	0.248633	0.377947	6.22735	2.98099	4.615	0.27091	1.30423	0.921972	33.1049	31.3372	33.1598	32.6619	31.3101	855.357	166.876
JAJTCL01	0	0.149965	0	0	0.452399	0	0	0	0	1.15607	0	0	0.616167	0.046689	0	0	0	0	0.257817	0	0.929517	0.277714	0	0	0	0	0	0	0	0	0.108775	0.145229	0	0	0	0	0	0	2.69521	0.558189	1.07149	0.162291	89.1137	94.8403	94.9906	92.064	97.0171	34.8037	1012.15
JAAYPC01	70.3293	54.1845	0.188958	1.09253	67.9857	2.26711	434.824	1.764	239.777	2188.37	1.4624	4.43949	85.5865	3.44893	33.455	32.1963	262.648	142.294	3.58564	0	0.348661	3.70617	11.7971	156.534	16.6927	3.28499	0.403466	19.3702	26.1575	7.76631	153.609	0.188863	0.540021	5.25482	367.834	12.2994	43.6186	40.0784	55.0457	30.1767	28.3634	20.3773	0.773621	0.809712	1.25419	1.57034	0.950253	157.006	8.08934
Ruoffia	0	1.38525	0	0	0.544726	0	0	0	0	0	0	0	0	0	0	0	0	0.070816	0	0	5.91607	0	0	0.506678	0	0	0	0	0	0	0.949994	1.04146	0	0	0	0	0.644886	0.572695	0.822459	0	0	0.066295	22.0991	18.9864	19.1962	20.7052	20.5716	47.1623	7.14749
SZUA-378	0	0.358689	10.4759	10.7839	0	38.4725	92.1732	31.1759	372.223	219.195	15.8902	42.7567	10.9329	1299.61	19.0067	12.5505	326.78	17.2253	1275.1	0	0	47.0434	9.04472	57.144	7.1754	1.88746	0.488983	0	48.4324	38.0892	57.0914	0	0	0	371.591	0	5.5102	14.2018	0	0	0	0	7.02381	7.97415	8.01124	7.65643	7.76253	38.7767	197.359
Devosia	0.846048	0.735257	0.270113	0.275864	0	0	1.58245	0.62639	0.224401	0.665199	0	0.283507	0	0.529447	2.4112	2.72938	0.329236	0.450226	0.457681	3.39503	6.16278	1.76612	0	19.978	0.32071	0	2.30402	0.197873	4.63567	1.45973	0.568221	0.46452	1.16502	0.716831	0.106007	0.586813	0.113246	0	4.7869	0.726331	2.77164	1.63206	165.034	160.331	173.041	159.387	161.259	66.7319	143.54
Veillonella	2.01075	1.84576	0.566916	0.457207	2.08903	21.8423	0.547829	3.30565	3.4035	1.10666	0.534617	10.7617	4.38402	13.1814	0	0	5.5394	0	12.187	0	0.532607	1.07072	0.539198	52.5422	0	0.402501	1.09545	0.581374	2.00073	2.95105	58.8857	0	0	0	74.9684	0	0	0	0	0	0	0	5.65545	5.0097	4.73842	6.00598	4.96626	10.0331	35.3238
Belnapia	0	0	0	0	0	0	0	0	0.606047	1.97789	0	0	0.79607	0.245513	0	0.534767	0	0	0.228881	0.381524	1.80417	0	0	0	0	0	0	0	0	0.871829	0	0	0	0.971307	0	0	0	0	0	0	0	0	78.0098	75.5211	73.1747	74.3698	75.4148	24.7996	1409.55
Enterobacter_B	0	0	5.55943	4.51951	0	13.4128	15.7569	24.2965	112.238	76.8773	4.22304	9.12592	2.47443	771.706	11.9916	5.85854	110.351	4.18179	768.69	0	1.35129	10.0861	1.55467	1048.17	0.658457	0.528283	0.16786	0	18.9789	19.1714	1244.4	0	0	0	64.9867	0	0	0	0	0	0	0	13.965	12.0285	13.2523	10.6983	11.8986	48.9279	33.6675
Paracraurococcus	2.54287	1.17968	0.401311	0.2427	3.04307	0.428445	1.12247	1.35445	1.94657	2.64684	1.29253	0.650892	0.963285	1.1987	6.20216	2.16238	0.505811	0	0.987254	3.82102	4.77651	2.48387	0.564895	2.36054	0.949127	0.380745	1.28188	0.49552	5.5167	2.58125	2.45912	0.284571	1.61276	0.834456	0.439786	1.11045	1.9962	0.089685	4.11764	0.336807	0.481816	2.21166	74.2852	72.9283	76.3297	74.3946	71.6718	37.0936	1335.41
Stenotrophomonas	17.828	11.2104	0.443554	0.414175	6.25297	1.48063	3.60772	2.18343	5.70872	4.55231	1.21884	2.68744	3.50776	14.5714	0.842291	1.71322	4.16217	0.941696	14.3636	1.6464	20.0874	1.43592	0.287734	1.57024	0.665099	1.59587	0.643664	0.315265	3.12408	1.17674	1.67173	26.1725	42.0277	9.72188	6.37561	8.47442	0.922342	0.240721	5.80335	0.819974	9.57137	4.57601	360.323	365.678	377.287	368.559	370.062	84.7524	85.9039
Tissierella	3.48005	1.45173	0	0	6.51657	0.89008	1.3538	0	0	8.05838	1.11684	0.75343	3.43	0	0	0	0.683643	0.758601	0.214772	0	0.532544	0	0	0.318998	0	0	0	0	0	0	0.493316	0	0.824827	0.078646	21.9425	0	1.63525	5.50507	0.319667	0.702076	1.49004	0.555791	203.47	203.958	203.244	202.845	205.634	2498.07	90.8211
Marinobacter	5.13786	3.95797	13.8447	18.8713	1.66905	32.893	134.487	35.279	340.502	172.644	18.9508	43.104	8.65328	993.607	14.7848	8.19729	334.554	20.0946	989.493	0.053227	11.1554	42.3726	4.58951	125.596	14.8637	3.32185	0.700006	0.66963	53.6524	40.7744	139.428	3.51688	2.3749	1.25348	300.21	0.290855	0	0	1.74584	0.119825	0	0.041316	16.149	15.6329	14.0754	17.4886	14.9988	33.4137	283.145
RUG472	0	0	0	0	0	0.76275	0	0	0.145664	0	0	0	0	0	0	0	0	0	0.031108	0	0.297898	0	0	0	0	0	0	0	0	0	0	0	0	0.272518	28.4012	0	0	0	0	0	0	0	303.838	300.902	304.632	300.011	306.698	0.486064	5.43112
Luteimonas_D	0.681692	0.262119	0.390763	0	2.45954	0	0.546568	0	3.44291	0.715008	0	0.705133	1.40958	19.1152	3.46239	0	3.38531	0.636527	19.9764	0.900086	6.8258	0.638694	0.634097	55.0774	0.322181	0	0	0.168693	1.2769	7.39407	55.777	2.63242	2.5322	0	0	0.686119	1.48382	0	1.33877	0	0.183164	0.202864	163.057	159.359	155.859	158.094	158.664	384.12	74.0348
Succiniclasticum	0	0	0	0	0	0	0	0	0.436992	0.11289	0	0	0	0	0	0	0.613798	0	0	0.145191	0	0	0	0	0	0	0	0	0.54379	0	0	0	0	0	0	0	0	0	0	0	0	0	9.83101	8.9298	10.5014	11.1521	11.0985	0.936916	3.53355
Azospirillum	4.36197	6.22224	0	0	5.68821	0.799945	2.17406	0	2.47496	2.87469	0	1.16529	0.815821	2.50135	4.3373	0.470658	2.89454	0.46536	2.96615	3.39271	11.0732	1.49073	0.278977	2.08481	0.295107	0	1.31598	0.153809	4.01531	2.91943	1.04013	0.924721	0.732469	0.697289	0.231678	1.33139	0.241078	0.759844	3.4847	0.367877	0.514054	3.20822	237.448	245.602	242.533	230.622	241.417	29.983	595.955
DUMP01	74.0162	55.4943	0.573301	0.473535	74.0827	0.429902	418.206	0.669002	227.905	1831.12	1.10924	4.86398	101.642	0.826114	33.3708	38.3759	224.638	110.756	1.54651	0	0	5.62228	8.29339	121.187	10.0336	3.06668	0	12.9492	12.1473	4.87512	134.622	0	0	0.318864	379.682	1.36524	33.3884	37.5524	48.4327	1.35639	2.41727	16.5603	4.53515	5.15199	4.82334	3.69027	4.80585	184.761	7.63657
Arthrobacter	2.37743	0.63289	0	0	1.82604	0	0	0	0	0.278203	0	2.25059	3.76466	0.253744	0	0.245027	0	0	0.793922	0	7.04559	0.76057	1.87521	44.8806	0	0.816361	1.35124	0	12.7083	0.930188	0.543691	1.23129	45.7094	0.855584	0	0.792297	0	0	6.108	67.8895	2.58701	1.33733	120.028	124.943	119.91	120.12	121.739	185.067	369.331
Atopostipes	5.73653	1.64903	0	0	2.98549	0	0	0	0.360993	0.035974	0	0	1.889	0	0	0	0.106809	0	0	0	0	0	0	0.075607	0	0	0	0	0.195153	0	0.158143	0	0.262936	4.6873	1.89235	10.3386	0.652151	0.38263	2.03817	6.3353	34.4565	0.177174	28.8129	24.682	23.7278	27.5489	24.1991	30.4421	18.5667
Aquicella	0	0	0	0	0	0	0	0	0	0	0	0	0	0	0	0	0	0	0	0	0	0	0	0	0	0	0	0	0	0	0	0	0	0	0	0	0	0	0	0	0	0	857.95	848.208	846.814	838.063	846.325	0	0
Homoserinimonas	1.39388	0	0	0	0	0	0	0	0	0	0	0	0	0.016909	0	0	0	0	0.167486	0	0	0	0	0.057216	0	0	0	0	0	0	0	0.231409	0.362725	0	0	0.317046	0	0	0.501746	0	0	0.546338	3.29045	4.51618	4.34571	3.61796	4.31384	2.88386	8.63188
Nocardia	1.01866	1.91163	0	0	1.62091	0	1.18613	0	1.37768	1.76608	0	0	2.12408	0.895046	2.44312	0.660028	0	0	1.22527	3.75885	5.34776	2.35577	0.448704	1.0544	0	0	0	0.335487	1.32361	3.02216	1.576	0.235288	0.382301	0	0	0.562157	0.200987	0	0.894368	0	0	2.95876	634.172	630.526	628.225	622.669	638.243	35.16	149.922
RGIG5612	0.951115	0.352504	0	0	0.11304	0	0	0	0	0	0	0	1.32727	0	0	0	0.286421	0	0	0	0	1.58329	0.737524	0	0	0	0	0	0	5.62463	0	0.478597	0	0	1.33423	0	0	0.37687	0.730666	0	0	0	572.977	589.289	593.104	572.596	575.307	1.73867	66.3393
Phytobacter	0	1.14766	7.83147	11.2557	2.65568	19.5971	64.7565	28.9969	204.382	123.899	9.32182	19.8279	8.2426	998.707	7.69419	6.96983	232.191	7.54062	973.194	0	1.23789	27.7028	9.12763	264.475	6.24921	0.700003	1.3842	0.176843	30.0037	50.7892	286.905	0.259979	0.834445	0	201.101	0.323172	0	0	0	0	0.768301	0	15.8554	15.9344	15.0089	12.9727	13.7201	6.65643	141.742
Cryptobacteroides	3.86927	2.20387	0	0	1.40482	0	0	3.78243	0	2.99201	0	0	0	0	0	0	0.648863	0	0	0.61133	2.55761	0	0	0	0	0	0	0.428146	0	2.44469	0.368689	0	0	0	18.9319	0	0	0	0	0	0	0.40171	232.163	219.61	218.35	219.208	215.301	18.5379	8.25081
Romboutsia	88.7993	86.2068	0	0	144.89	0.526014	26.3621	1.08477	24.8551	264.528	0.37571	1.13352	71.0242	0.135937	0	0	42.5456	0	0.135854	0.786497	2.11993	1.07595	0	3.52018	0	1.31813	0	4.05318	3.66215	3.30247	5.17918	1.51935	0.571518	0.56034	88.6486	0.719319	2.23437	12.1091	17.2023	0	0.901191	0	511.884	510.718	509.378	535.855	523.958	19.0358	125.45
Limiplasma	0	0.582022	8.13528	9.64828	0.905947	29.5773	86.9031	27.0519	337.797	156.693	10.0164	31.4598	9.47553	1100.27	6.33619	8.76273	283.169	19.8568	1084.23	0	0	38.4861	10.8557	0.509921	11.6183	3.17353	1.73201	0	47.7856	31.6222	0.848656	0	0	0	259.052	0	0	0	0	0	0	0	8.10669	7.92292	8.2161	8.33135	7.91541	37.8875	215.793
UBA1367	0.254601	1.41501	0	0	0.586249	0	0	0	0.271335	0.138775	0	0	2.54773	0	0.636748	0	0.320465	0	0	0	0.334637	0	0.198039	0.099517	0	0	0	0	0	0	0	0	0	0.344655	0.0904	0.491887	0	0.326949	0	0	0	0	63.0895	57.7978	56.5516	62.9467	58.0924	1.17606	28.5195
Photorhabdus	2.24533	0	4.39848	2.57548	0	10.8334	7.95221	41.923	177.249	150.875	2.75684	13.4856	8.86446	1213.08	12.9842	9.77535	159.107	15.1078	1171.15	0	0.551429	7.69635	1.38016	329.56	1.5526	0	0	0	7.16205	2.53981	346.936	0.298699	0	0	11.4292	0	0	0	0	0.247997	0	0	20.7264	19.1902	17.2153	20.4676	18.5448	10.8148	19.0158
SCTD01	0	0.461171	0	0	0	0	0	0	0	0.341772	0	0	0	0.026666	0	0	0	0	0.076316	0.450593	2.27339	0	0	0	0	0	0	0.217896	0	0.120404	0	0	0	1.06211	0	0	0.493028	0	0	0.351038	0	0.445504	174.545	173.772	162.452	178.644	173.207	37.0625	477.503
Comamonas	4.50224	3.79376	0	0	6.2847	0	0.455238	1.24534	1.88227	6.27002	0	0.231094	1.98627	2.32974	1.20466	2.46494	1.24133	0.979456	2.5859	2.24189	9.9227	14.966	0	3.15024	0	0.500891	2.0486	0.108786	3.00254	10.2108	3.24568	1.15279	3.39273	0.332433	0.606991	1.93909	0.727568	1.87585	3.02529	0.956292	0	2.72947	632.923	623.774	644.726	617.197	634.441	87.7835	38.027
Alloprevotella	20.232	18.8585	1.40459	0.58008	30.2504	2.10652	178.848	1.63905	77.4932	630.755	0	0	39.7994	0.309219	10.2198	14.6526	85.2959	46.1482	1.52527	0	0.211281	5.73942	2.13882	56.2766	4.68236	1.87834	0	4.27075	10.9123	1.99067	70.6347	0	0	0	186.992	0	13.3857	18.9848	9.54737	0	0	4.73349	317.441	321.59	324.497	322.417	310.985	0.950069	10.1256
CABMKH01	0	0	0	0	0	0	3.07828	0	0	26.8323	0	0.952388	0	0	0	0	0.553003	0	0	0	0	0	0	0	0	0	0	0	0	0	0	0	0	0	0.295856	0	0	0	3.54263	0	0	0	381.787	389.213	390.612	387.429	380.651	252.91	42.4693
Enterococcus	22.6219	20.0738	0	0	15.9316	0.489889	2.56005	4.53367	0.751089	11.4914	0	0.670737	16.5969	2.91619	0	0	2.76595	1.63062	2.67895	0	4.3939	11.7509	6.32639	2.48924	7.01489	0.469585	0	0	4.50513	114.072	1.6385	2.24088	1.71866	0.400624	143.458	0.557472	3.01955	13.3841	0.556698	0.04955	0.431565	51.1866	459.669	460.826	468.53	457.528	457.865	218.359	526.392
Vagococcus_A	0	0	0	0	1.13581	0	0	0	0	0	0	0	0	0.07316	0	0	0	0	0.135057	0.159356	1.67728	1.40762	0	0.257313	0	0	0	0	0	11.633	0	0.545872	0.535221	0	3.73692	0	1.46292	2.87286	0	0	0.126455	20.1258	604.569	597.743	603.853	609.078	594.942	158.084	42.539
Z2-YC6860	8.17409	6.1927	0.598907	0.498169	5.17755	0.324913	1.27291	5.11187	3.48661	8.96393	0	1.63634	6.1668	2.96656	6.70897	5.37616	2.8502	0.725105	3.18392	6.94479	14.8293	68.5215	0.154427	7.21087	2.04757	1.87827	8.27576	2.88327	4.85673	6.85314	9.16892	1.65972	1.25003	1.17156	0.796528	1.88245	1.64522	1.69949	4.27017	1.87852	0.951351	7.03194	75.4509	80.6797	75.5926	71.959	72.4096	138.45	156.238
Superficieibacter	1.00022	0	11.2422	8.25059	0.961858	22.6056	116.21	20.1239	164.287	96.7374	9.64747	20.8629	6.75508	664.26	3.24317	6.68752	160.401	4.79176	644.7	0	0.328065	38.4513	4.88946	529.731	5.1506	0.5209	3.10178	0.678677	26.1917	19.9668	578.905	0	0.137786	0	228.274	0	0	0	0.391553	0	0	0	15.3388	14.5301	14.8508	17.3133	15.2508	11.6181	196.039
Vescimonas	0	0.461171	6.05002	10.4281	0	20.2464	45.0901	14.9202	211.962	135.748	5.08472	22.7674	4.08595	1058.68	9.23673	11.4767	220.521	9.49816	1028.75	0	0	19.1169	5.55102	44.7996	3.90864	2.64459	0.428443	0	22.3955	16.1072	44.0952	0	0	0	417.967	0	0	0	0	0	0	0	13.4234	14.8061	12.4496	11.6467	13.7147	5.69948	89.9957
Thauera	1.37403	2.20243	0.360151	0	1.41026	2.65502	0.430959	12.9184	117.932	142.794	0	1.4865	6.18528	1362.36	19.1981	18.0779	85.3198	16.4667	1305.96	1.48308	3.27771	18.714	3.68063	1.12645	7.26992	0	0.135095	0	19.3999	13.6894	1.76186	0	0	0.14076	186.189	0.412942	0	0.420251	2.42485	0.119538	0.192075	1.15766	5.33066	4.46353	3.95842	5.11649	4.67132	15.673	55.6063
Sphingomicrobium	1.94778	1.11593	0.900057	0.987592	3.19712	0.531056	2.55248	3.15808	0.510935	0.867181	0	1.99989	0	1.08637	2.42439	5.34307	1.85958	2.09564	1.68272	2.65028	2.37802	0	0	2.94111	1.49884	1.22527	1.63007	1.06068	1.00757	0.872645	1.09072	0.137187	1.4148	0.548242	0.556292	0.52263	0.752259	0	0.484229	0.3077	0	2.87725	250.495	257.782	254.087	257.209	255.787	12.2667	334.389
Mammaliicoccus	34.3291	15.4244	0.172695	0.441966	13.0625	0.665218	0.695095	2.43251	1.16064	0.128107	0	0	13.3139	14.4374	0	0	3.19904	0	13.2329	2.22428	12.9546	0	0	12.3854	0	0	0.967451	0	0	33.9516	12.2518	0.179985	0.905407	0.146478	0.433922	0	0	2.82653	16.8231	0	0	5.41438	103.001	101.462	109.558	111.01	96.4275	304.74	368.897
Pseudoalteromonas	0	0.251376	1.43053	2.0779	0	2.40443	15.4373	4.40343	37.1769	29.1866	0	1.04631	3.25557	216.811	1.94419	0	48.6189	0	204.045	14.599	23.3846	36.4339	39.391	131.331	39.7887	33.5217	17.0178	20.0145	36.8174	28.914	145.452	8.396	11.142	20.2941	39.8899	5.20916	29.4412	26.2149	9.8577	23.2893	15.7281	39.0762	7.33773	8.4012	8.96029	9.37555	8.77919	52.9999	1838.76
Aerococcus	1.95133	0	0.224136	0.45201	0	0	0.99452	1.68324	0	0.535896	0	0	0.641539	0.10476	0	0.438701	0	0	0.056806	1.62112	6.08276	0	0	1.32151	0	0	0	0.332786	0.322611	8.12316	1.18711	0	0.311981	0	0.529174	0	0	0	0	0	0.836092	12.0206	529.834	520.927	504.823	535.244	527.943	345.119	200.065
Williamsia	0	1.17918	0	0	0	0	0	0	0	0.173978	0	0	0	0	0	0	0	0	0.126438	0	2.70281	0	0	0	0	0	0	0	0	0	0.199008	0.677191	0.918025	0.218014	0	0.526745	0	0	0	0.538789	0.686566	0.923679	25.2547	24.3719	24.8739	26.3969	21.3949	20.48	220.066
Rhodanobacter	1.14869	1.57455	0	0.358812	0.946234	0	0.887538	4.54398	2.52447	15.1263	0	0	1.49738	0.861046	1.51047	3.52437	0.666253	0.976639	0.934835	2.33966	2.79434	56.4059	0	22.1467	0	2.86828	0.797112	5.41899	0	0.819938	17.0567	0.24921	1.3181	0	0	0	0	0	2.4753	0	0	0.753456	52.9621	53.6351	51.8294	52.2725	52.5166	275.462	135.017
RUG695	0	0	0	0	0	0	0	0	0.100397	0	0	0	0	0	0	0	0	0	0	0	0.128515	0	0	0	0	0	0	0	0	0	0	0.164197	0	0	0	0	0.018072	0	0	0	0	0	15.9396	15.8606	17.945	15.393	15.6812	0.180374	3.36891
Cellulosilyticum	19.692	15.9901	0.111181	1.52981	28.4866	7.2192	171.164	4.35301	103.225	848.533	1.38148	3.20106	34.8022	612.666	25.257	21.1648	140.129	18.438	595.859	23.019	5.1491	4.96811	1.61298	43.0736	2.51965	0.58093	13.4066	8.15366	4.59362	16.9859	43.0986	0	0	1.32659	306.401	3.1555	6.48831	8.72175	8.59965	0	0	3.05109	25.5614	31.2106	30.0065	29.8858	28.7714	12.0232	6.78557
Komagataeibacter	0	0	0	0	0	0	0	0	0	0	0	0	0	0	0	0	0	0	0	0	0	0	0	0	0	0	0	0	0	0	0	0	0	0	0	0	0	0	0	0	0	0	708.52	693.945	701.332	706.14	700.569	0	1.3388
Neobacillus	1.68037	3.48366	6.24768	7.14741	1.19034	15.7831	45.935	12.8304	146.76	172.077	1.90808	15.0676	2.8051	444.933	11.0512	3.3797	160.927	9.48436	455.774	1.9529	41.638	35.6059	11.6722	9.99742	9.36182	0.36591	3.06597	11.7082	39.3718	13.883	11.1277	0.40111	0.573451	0	119.627	0.52263	3.57064	4.8365	0.779377	0	0	1.36674	63.7006	62.6772	61.6966	61.4804	58.9492	145.792	140.724
Polycladomyces	52.8298	29.473	3.00983	1.80804	36.0509	4.51398	354.282	3.19296	149.074	1590.06	1.05882	6.07147	58.78	1.70855	43.1355	33.3014	195.141	70.8405	1.22169	0	0	2.68336	4.99984	125.961	12.7701	1.09773	0	14.2623	22.0308	3.49015	124.863	0.273484	0	0	271.976	0	29.2631	37.5524	38.7917	1.29474	1.38444	10.8018	1.27324	0.882684	0.504558	0.679786	0.891995	100.276	2.0827
Reyranella	8.94389	10.2237	0.734115	0.774245	7.74618	1.48271	3.08702	1.2605	6.7342	5.41371	0.617644	3.25954	5.88816	3.97725	11.1883	7.44402	3.55741	1.45596	4.06376	7.97475	16.8621	8.31315	0.834474	3.04922	2.5543	1.78173	9.53354	0.997537	4.70338	7.79254	3.27617	0.639043	0.994646	0.586536	0.16111	1.99987	1.12806	2.27301	7.19487	0.827271	1.50107	7.65545	67.8308	69.6735	71.17	68.4057	62.7969	69.2679	340.995
Clostridium_AA	23.9757	14.8673	0.734624	0.165737	36.3092	1.28762	359.973	0	104.078	1513.55	2.36316	1.59421	36.2079	0.782214	6.52569	9.55606	120.667	51.6907	0.79528	0	0	1.99632	5.95437	93.2534	10.848	0.81667	0	7.87611	14.2827	6.70143	105.569	0.123872	0	0	407.998	0	31.8417	79.5453	14.7309	0	0	12.5869	10.1658	12.2113	11.1382	9.45577	10.0284	105.103	4.99187
JABDBU01	0	0	0	0	0	0	0	0	0	0	0	0	0	0	0	0	0	0	0	0	0	0	0	0	0	0	0	0	0	0	0	0	0	0	0	0	0	0	0	0	0	0	671.066	705.863	682.339	689.606	679.057	0	0
Limosilactobacillus	0	0	0	0	0	0	6.73373	2.04882	21.622	19.7945	0	1.14584	0	106.54	0	1.52631	31.9359	3.46112	118.429	5.54849	6.91566	10.161	1.33676	33.5963	2.27054	1.17396	2.15629	0	6.20018	9.61273	35.0254	0.204449	1.01197	0	17.2703	0	0	0	1.41676	0	0	7.05064	77.2555	73.139	73.4738	75.0662	77.1388	1545.92	649.501
Marmoricola	0.510529	0.380967	0	0	0	0	0	0	0.31934	0.501978	0	0	0	0.035139	0	0.452241	0	0	0.108017	0	1.06698	0.425142	0	0.244798	0	0	0	0	0.283437	0.324567	0.190356	0.133703	0.998315	0.235543	0	0.334483	0	0	0.649481	0.426046	0	0.80019	113.435	104.646	116.31	109.025	111.836	32.9826	430.317
JACLZJ01	0	0	0	0	0	0	0	0	0.153189	0.322604	0	1.06994	0.568029	0	0.201177	0	0.603526	0	0.113505	0.5843	1.95486	0	0	0.20095	0	0.167709	0	0	0.237138	0.174621	0	0.082907	0.176059	0	0	0.453537	0	0	0	0	0	0.554243	4.74357	4.11364	4.94797	5.19281	6.4564	3325.64	7.43229
Rubrimonas	0	0	0	0.156778	0	0	0	0	0	0	0	0	0	0.03039	0	0.660028	0	0.24945	0	91.588	73.5486	115.409	72.5465	83.8117	48.0891	42.6434	64.4401	61.5054	75.8768	78.82	69.5776	70.5736	111.474	236.054	32.5442	114.206	34.3687	56.8361	64.5093	17.2894	54.7414	35.4555	0.232631	0.255357	0.129549	0.085739	0.252535	683.713	863.572
Corallococcus	1.39944	2.21148	0	0.234726	2.6913	0	1.17906	0	0.791605	1.43288	0.180975	0.487134	0.987393	1.9182	3.97496	4.30772	0.397102	0	2.10588	2.09016	5.32679	0.876176	1.05125	1.40758	0	0	1.08401	0.348611	2.76193	2.9932	0.632674	0.266097	0.936339	1.50571	0.370479	0.746144	0	0	2.20724	0.714689	1.04512	2.91879	624.199	630.271	622.409	622.966	632.526	10.1211	15.9954
Thermobrachium	65.5843	66.454	1.39683	0.769167	75.6255	3.49147	219.067	1.08667	152.525	1146.85	0	2.73483	60.3175	1.37914	11.8572	10.9287	150.328	60.2731	0.779587	0.288778	5.83712	3.80514	8.86252	76.6611	9.31298	1.24531	0	10.3515	12.1674	7.25882	77.0268	0	0	2.3307	315.373	3.69595	24.4049	31.9507	64.7476	25.0614	14.9203	11.6563	24.8908	25.1729	25.6583	23.196	23.1915	153.177	33.9308
Clostridium_AR	52.7309	39.097	0.790033	0	74.9247	3.22352	403.066	0.699952	46.1974	1423.1	0.610704	1.9891	44.8831	0.143233	23.9965	17.4327	116.323	17.0492	0.825874	0	0	0.9505	0.629065	100.626	1.96453	3.54652	0.890821	6.40948	4.07633	4.24517	110.136	0	0	0	512.253	0	17.66	66.9547	9.45056	0	0	3.97808	4.37782	3.49225	3.60212	3.84439	4.8149	96.612	0
Saccharimonas	0	0	0	0	0	0	0	0	0	0	0	0	0	0	0	0	0	0	0	0	0	0	0	0	0	0	0	0	0	0	0	0	0	0	0	0	0	0	0	0	0	0	0.17276	0.250354	0.516085	0.337483	0.571082	0	0.290521
Oxalobacter	7.90573	2.27169	5.55655	8.06253	2.6362	17.0147	40.8734	13.3686	178.236	85.3572	5.65539	16.1424	7.85699	988.404	14.7138	6.27713	146.92	11.1123	942.818	0.424949	0	34.6331	6.47819	109.272	6.63327	0.639379	0.214477	0	10.6122	5.42995	117.874	0	0	0	242.234	0	0.106362	0	6.8549	0	0	0	8.9162	7.4562	7.67995	9.44196	7.44937	4.347	66.9061
Flavihumibacter	6.40661	2.67676	0.459115	0.075869	3.89258	1.11114	1.57373	2.8172	1.40466	1.83414	0.472632	2.04517	1.52838	2.25772	5.22545	2.14196	1.38503	0.327221	1.88333	3.36954	9.96791	14.0892	1.30103	4.52883	0.229653	0	1.09699	1.73984	2.8221	5.62624	4.03005	1.09904	0.280293	0.757342	0.840989	1.26645	0	0.443554	0.202561	1.76506	1.17344	2.6073	508.075	514.107	508.21	505.048	499.272	81.3208	26.8585
CAIUAS01	0	0	0	0	0	0	0	0	0	0	0	0	0	0	0	0	0	0	0	0	0	0	0	0	0	0	0	0	0	0	0	0	0	0	0	0	0	0	0	0	0	0	623.625	623.686	620.308	615.493	623.76	0	0
Enterococcus_A	6.76236	3.16793	0	0	3.02202	2.63617	30.5395	2.568	1.34459	43.0282	0	0.827074	2.81896	2.74092	1.53681	1.6116	1.77247	0	1.86127	1.8599	5.85799	3.0914	2.08474	3.66512	1.71446	0	1.08401	0.234657	7.83365	458.07	6.52249	0	0	0	17.657	0	2.18415	3.67646	1.44997	0.251754	0.963815	55.4113	281.5	273.406	280.32	273.183	282.625	187.18	290.484
Paenibacillus	43.5407	44.3629	3.73466	2.14212	61.1142	10.8642	100	10.4457	84.3199	416.309	0.4291	12.8911	27.4168	125.967	4.27029	2.47083	87.5051	11.9923	119.33	16.0721	19.0293	9.20118	1.2599	53.6462	4.21156	0.531606	7.81802	5.72682	7.56619	28.1914	60.3134	0.397326	1.43343	7.96413	180.163	11.5815	7.7081	16.7015	52.0293	19.4149	44.8168	6.28959	100.958	96.821	100.731	99.1832	97.3691	270.591	166.582
Bulleidia	8.93806	8.32793	0	0	10.7175	2.66087	1.10502	9.76423	5.97208	82.8157	0	1.73686	4.48689	67.4125	0.440509	0.947368	5.47532	1.24625	59.3995	0.276554	0.185122	1.31529	0.276572	6.51087	0	1.71301	1.12466	0	1.23958	0	5.89902	0	0	1.60839	46.9589	0.983774	0	0	1.6046	1.47224	3.48372	2.42225	160.626	159.266	162.318	155.447	161.464	29.149	164.194
Loigolactobacillus	0	0	0	0	0	0	0	0.278988	0	0	0	0.13995	0	0.066988	0	0.769242	0	0	0.199566	1.81864	16.7534	0.195384	0	0	1.07641	0	1.46524	0	0	4.56997	0	0.533823	0.775704	0	1.11684	0	0	0.903323	0	0	0.170836	1.83877	156.093	152.381	154.208	154.742	159.285	241.424	1017.14
Liquorilactobacillus	0	0.333347	0	0	0	0	0	0	0	0	0	0	0	0	0	0	0	0	0	6.97834	28.1185	0	0	0	0	0	1.57521	0	0	5.06871	0	0.124975	0	0	0	0	0	0.520014	0	0	0	2.27777	175.088	177.532	183.989	187.326	177.042	263	425.321
Chitinophaga	25.3106	16.0769	2.67442	1.78471	26.7436	6.70248	12.8636	3.62079	8.44579	12.0854	1.68748	6.79881	13.3955	8.55886	25.4794	15.4474	9.72992	1.34618	10.5447	19.6924	54.7924	39.7493	2.19355	13.6701	1.63532	1.19267	12.7861	6.39165	13.4213	26.5772	14.814	16.5487	16.5197	6.02381	1.65135	3.87569	0.340603	0.687793	17.5768	1.22776	7.59119	8.52483	77.0825	76.5691	79.8486	78.1166	74.6309	239.388	77.1876
Giesbergeria	5.06033	7.28749	0.086703	1.32703	4.69818	0.623257	2.90866	0.607057	2.37019	10.1114	0.33551	1.41676	6.2413	2.22368	4.07947	7.42643	1.72893	0.667203	3.02505	3.83676	8.14204	9.22444	0.132026	5.16787	0.905135	0.843706	1.10783	1.12541	0.612363	1.69145	3.50536	0.346627	0.824037	1.23233	0.20089	1.15492	0.703106	0.311823	3.92925	0.798122	0.552395	4.32899	196.192	190.024	193.64	199.763	187.275	52.2523	43.6847
Clostridium_AH	5.55551	4.29591	1.36165	2.26878	5.40245	3.93739	395.584	1.84476	93.361	1684.81	2.00891	1.75847	31.72	0.659465	30.2597	27.355	175.237	41.4589	0.94463	0	0	0.987541	3.4925	50.2273	2.35328	0.251563	0.964857	6.41506	4.66356	0.432955	67.5567	0	0	0	213.482	0	3.10389	14.0452	7.7803	0	0	0.544601	2.91342	3.10426	2.99169	3.11044	4.18587	3.92072	0.203513
Flavisolibacter	4.76643	7.13521	0.290821	1.32906	5.32022	2.45109	3.69879	5.43992	3.37596	2.45561	0.71283	1.57525	2.62588	13.7614	6.0901	5.4621	2.49373	0.819298	10.9304	4.56549	15.3394	16.7828	0.352019	4.9033	0.600239	0.632831	2.81064	2.98178	1.71623	6.36889	3.55579	1.07032	1.08021	1.14705	2.65471	1.1905	0.306667	0	7.01596	0.215056	1.90189	2.87661	436.525	422.91	433.523	434.566	438.208	81.6543	22.2969
UBA6002	0	0	0	0	0	0	0	0	0	0	0	0	0	0	0	0	0	0	0	0	0	0	0	0	0	0	0	0	0	0	0	0	0	0	0	0	0	0	0	0	0	0	579.416	580.131	579.686	582.134	574.256	0	0
Secundilactobacillus	0	0.34653	0	0	0	0	0	0	0	0	0	0	0	0.21864	0	0	0	0	0.496754	1.96901	10.9302	0	0	0.061443	0	0	2.89696	0	0	2.98447	0	1.61653	0.647445	0	0	0	0	0	0	0	0	1.76403	184.703	187.922	179.488	176.951	189.9	786.012	561.958
Fundicoccus	1.80063	1.80841	0	0	1.72889	0.856585	0	0	0.316903	0	0	0	1.38838	0.005585	0	0	0.923758	0	0	0	21.3654	0	0	0.10537	0	0	0	0	0	0	0.189327	0.196806	0.380481	0	0.263516	0	1.33857	0	1.06325	0	0.406102	0	6.10384	5.7067	4.61253	5.27425	5.32271	67.0302	7.54089
Eubacterium_G	0.328931	0.801435	0	0	2.29761	0	7.01745	0	0	10.8937	0	0	0.59924	0	0	0	0.42021	0	0	3.52734	24.063	0	0	0.91321	0	0	0.551981	0.499747	0	0.671896	1.91515	0	0	0	57.0417	0	0	0.53756	0	0	0	3.61119	183.49	180.268	186.036	186.431	184.165	2.24916	10.325
Mycetocola_A	0.305363	2.12728	0	0	0.829349	0	0	0	0	0.390537	0	0	1.26816	0	0.567767	0	0	0	2.54602	0.439233	1.50292	0	0.47884	0.937562	0	0	0	0	0	0.335507	0	0.878855	0.898692	0.967058	0	0.352088	0.200987	0	2.088	0.648648	1.10993	3.32962	32.6223	31.9783	31.6159	33.4207	33.8752	20.305	191.231
Ruthenibacterium	0	1.37813	6.14761	9.74988	1.14878	25.9944	0	10.2262	238.319	108.778	7.35697	19.8814	6.31382	828.137	7.2196	8.23428	193.984	11.2741	797.6	0	1.29961	66.5713	13.6738	120.202	12.1638	0	0	0.068042	1.51131	1.25727	118.459	0	0	0	100.365	0.621716	0	0	0.5763	0	0	0	3.04981	3.42629	3.25118	2.69715	3.03424	3.72268	3.63684
Serratia	2.90136	0.366184	5.30919	2.56877	0	6.82883	24.4792	8.62745	122.421	86.264	8.53149	12.7238	1.17271	543.975	4.70047	6.69256	126.451	9.66718	547.725	0	0.111712	8.04822	3.56862	99.2562	6.67421	1.58512	1.74705	0.355402	20.7151	13.6445	92.0385	1.11094	2.40154	0	149.744	0	0	0	0	0.78441	0	0	103.631	97.9093	97.9754	95.3898	92.8269	10.2443	82.8557
Peptoniphilus_A	0.439558	0.515427	0	0	0.957545	0	1.80776	0.406377	0.186163	0.028145	0	0	0	0	0	0	0.043989	0	0	0	0.644349	2.33144	1.28447	0.483807	0	0	0	0	0	0.082259	0.339721	0	0	0	0.113001	0	0	0	0	0	0	0	456.185	452.818	448.676	458.176	449.099	473.791	2.48859
Limimorpha	1.08913	3.20001	0	0	0	0	0	3.73552	0	0	0	0	0	0	0	0	0.354844	0	0	0.278048	12.8329	0	0	0	0	0	0	0	0	0	0	0	0	0.415725	0	0.593318	0.678391	0	2.6831	0	0	0	279.58	278.689	284.019	276.209	288.063	309.309	55.1515
Lentzea	0	0	0	0	0	0	0	0.799538	0	5.00354	0	0	0	0	0	0	0	0	0	0	0.622793	0	0	0.238319	0	0	0	0	0	0	0.246658	0	0.552996	0	0	0	0	0	1.78269	0	0	0	56.5002	54.0502	54.0269	58.4607	51.44	210.091	543.131
Diplorickettsia	0	0	0	0	0	0	0	0	0	0	0	0	0	0	0	0	0	0	0	0	0	0	0	0	0	0	0	0	0	0	0	0	0	0	0	0	0	0	0	0	0	0	557.266	556.273	551.41	551.269	551.286	0	0
Avilachnospira	0	0.131059	0	0	0	0	0.649686	0.692558	0.088706	0.02183	0	0	0	0.053819	0	0	0	0	0.01675	0.111685	0.083068	0	0	0	0	0	0	0	0	0	0	0	0	0.100156	95.2759	0	0	0	0	0	0	0	7.80543	8.52969	8.30917	8.54916	7.04997	1.19225	2.04711
Lacibacter	26.8734	19.5424	1.73211	1.03384	14.2405	7.01016	10.4766	10.4949	4.80273	5.03871	2.0886	4.9181	11.2009	8.72947	16.4204	13.6188	5.93075	1.15786	7.65017	11.4574	41.1556	49.1457	2.80342	11.1871	1.65292	0.078047	11.9279	6.00099	8.57531	16.3416	15.5922	3.7475	2.93952	2.17959	1.16484	4.54878	0.719336	1.64123	6.51503	0.980884	5.38408	2.7788	81.9973	83.0937	83.92	84.3233	80.2452	319.195	79.5908
Citrobacter_C	0.223284	0.279434	7.18274	6.83508	0.486407	21.0532	43.6364	51.0085	196.439	102.232	6.81287	22.159	6.04112	656.383	6.37466	7.16764	187.513	8.87863	642.372	0	0	31.2255	4.35766	86.9425	7.47462	0.945324	1.13021	0	23.5676	22.1632	86.1955	0	0	0	184.658	0	0	0	0.578337	0	0	0	8.31466	7.42863	7.03845	8.73344	7.16923	4.2184	101.991
Buttiauxella	1.02268	0	11.2228	11.014	0	22.2668	25.0376	23.4225	200.785	71.7302	7.12202	26.2388	4.52488	508.163	5.75279	4.9518	197.207	6.14313	489.603	0	1.38529	34.6848	5.77049	171.126	7.51551	1.06663	0	1.95756	2.453	62.6336	192.316	0	2.00332	0.553697	36.0836	0	0	0.386002	0	0.878368	0	1.60861	31.0724	31.6228	28.7931	32.4879	28.7564	11.3446	29.2991
Legionella	0	0	0	0	0	0	0	0	0.539146	0.608491	0	0	0.67322	0.258527	0.630852	0	0	0	0.04839	0	0	0	0	0	0	0	0	0.261475	0	0	0.250182	0	0.390989	0	0	0	0	0	0	0	0	0.343837	538.105	533.759	526.605	534.89	541.782	4.43801	1.64293
Burkholderia	5.90534	7.61585	2.29548	3.14649	7.22825	6.27911	4.36703	4.86899	43.0754	16.2713	1.08033	8.37509	9.24673	7.06537	10.1182	7.86571	33.1862	3.99099	7.70807	4.16682	41.5223	24.1396	1.45629	6.37406	1.46189	0.901905	5.04562	1.5832	3.7137	5.60551	6.23646	2.50668	1.87848	0.47522	0.914258	0.946818	0.606641	1.88183	7.33549	0.128473	1.25462	6.69714	21.4359	19.2459	21.4731	20.6496	21.2402	362.091	196.42
Saccharofermentans	0.524179	0	0	0	0.49201	0	0	0	0.551447	0	0	0	0	0	0	0	0.539242	0	0	0	0	0	0	0	0	0	0	0	0	0	0	0	0	0	0	0	0.250669	0	0	0	0	1.88086	242.232	246.976	244.625	237.444	236.932	2.9423	11.2862
Dickeya	0.796923	0.498665	2.5538	3.52345	0	10.1071	25.3351	14.6988	107.394	128.666	2.47058	10.5645	0.893547	816.852	6.96739	6.17668	110.493	9.58916	775.344	1.02574	0.158031	25.3236	4.05798	76.2908	2.61823	0.113839	0.727054	0	19.6252	10.8073	82.6513	0	0	0	260.617	0.21237	0	0.356188	0	0	0	0	8.41878	10.3355	10.4833	11.0488	11.8078	8.46688	29.5052
Puia	25.8913	23.8573	3.26187	2.12695	18.9489	7.72295	10.1726	10.5133	8.98726	4.31089	1.53199	2.69019	12.4124	8.05386	11.5884	12.926	5.37872	1.46215	8.30055	12.5174	50.8121	49.5964	4.99515	14.9761	1.51324	0.946736	8.08493	6.80585	7.24448	21.9982	18.3267	4.31135	5.5033	2.48841	2.15349	7.02369	0.44619	1.26301	5.88677	1.37432	2.07252	3.86373	75.3537	72.9829	77.9305	75.8586	75.727	292.334	83.0016
Hafnia	0.601359	0	7.25988	9.54974	0	19.2377	44.1659	91.5793	185.84	118.751	13.6681	15.9876	12.5323	619.572	5.108	4.46728	166.057	8.99489	613.648	0	1.57184	12.3842	0.513317	42.5685	2.20393	0.820634	0	0.38943	1.85194	51.3805	48.4399	4.60649	5.64491	0	74.3557	0.46456	0	0	0	0	0.555217	0	17.7016	16.6383	15.7035	18.6782	17.1727	8.86303	38.0008
Archangium	3.51846	5.01783	0.214919	0.408542	2.38377	0.373939	2.65966	0.594219	2.27829	29.9629	0	0.052307	0.452538	3.22187	4.28615	2.83204	1.02313	1.50175	3.06975	3.95862	11.0053	1.64286	0.184297	1.78886	0.033398	0.637065	0.172859	0.541081	2.41751	4.26648	2.17905	0.776672	0.943836	0.836778	0.259167	0.257048	0.213881	0	2.56325	1.37	0.204125	5.14175	128.682	128.203	124.38	126.438	126.634	25.9718	96.9256
RF16	2.42802	0	0	0	0	0	0	0	0	0	0	0	0	0	0	0	0	0	0	0	3.15049	0.293077	0	0.922252	0.298874	0	0	0	0.506568	0	0.346787	0	0	0	0	0	0	0	0	0	0	0	391.486	387.815	391.433	398.945	392.318	0.950586	15.0836
Providencia_C	0	0	0	0	0	0	0	9.2393	0	2.46016	0	0	0	0	0	0	0	0	0	0	0	0.272225	0	0	0	0	0	0	1.59255	0	0	0	0	0	20.9544	0	0	0	0	0	0	0	498.261	516.458	506.944	509.776	515.317	0	37.271
Citrobacter_B	1.054	0.218277	2.38241	4.25046	0.759902	7.94165	57.7296	12.1646	119.957	65.9658	6.71394	18.7998	4.6906	524.749	2.55368	4.28054	125.478	9.88789	507.229	0	0	16.014	3.44194	286.299	2.26851	0.580717	0	0	22.8044	17.8099	307.344	7.92515	1.00354	1.95304	146.477	0.557472	1.4873	2.19056	4.77369	2.49237	1.77669	2.02864	7.32834	7.25166	8.39823	7.15085	7.04751	17.7352	132.185
Palsa-465	0.339175	1.22375	0	0	0	0	0.447362	0	0.929415	0.80276	0.282107	0	2.10518	0	0	0	0	0	0.126463	0	0.739749	0.47663	0	0.387921	0.295107	0.285317	0	0.287109	0	0.560338	0.299363	0	0	0.407599	0	0.63479	0	0	1.30358	0	0	0	53.8168	51.3229	48.9261	48.1323	53.3443	18.2938	410.616
JACDGB01	0	0	0	0	0	0	0	0	0	1.52833	0	0.165664	0	0.072544	0	0	0	0	0	0	0.223424	0	0	0	0	0	0	0	0	0	0	0	0	0	0	0	0	0	0	0	0	0	44.4548	47.8073	44.8182	45.5812	50.5489	21.2772	748.816
JAEWQO01	11.0551	5.07288	17.8564	23.5596	5.61928	37.6407	60.4854	31.1642	175.409	76.068	19.9229	40.7206	10.8278	635.36	15.4495	15.4296	175.476	9.10868	626.64	0.392998	0.584597	22.5787	7.23086	45.3357	3.05891	0.210655	0	0	28.7593	22.4111	52.3345	0.316666	0	0.352429	186.321	0	0	0	0	0	0.534344	0	3.59116	3.68135	3.31464	3.28724	2.66732	2.48369	100.096
Coxiella	0	0	9.2176	5.98207	1.66822	13.8241	27.2716	13.8295	136.867	82.5302	7.64335	9.45319	11.9286	517.274	3.19369	2.28947	118.762	6.05695	483.09	0	3.03716	19.3705	8.02058	156.095	13.1691	2.64142	1.40583	0.571976	38.1311	10.2644	161.445	0	0.940818	0.732391	131.194	1.04526	0	0	0	0	0	0	12.9241	13.0073	12.4631	14.4242	14.7556	22.6031	97.0977
Leclercia	2.02106	0	1.29654	4.78796	0	7.27547	29.4672	20.0761	109.538	72.1599	2.45231	15.6626	7.86529	447.356	4.08732	5.75168	103.386	6.45956	445.737	1.03607	6.71547	22.3016	6.5024	120.599	2.06002	0	0	0.41439	12.2616	81.3978	136.31	0	0.81368	0	73.2334	2.71547	0.228816	0	0	0	0	0.51685	14.1502	14.9864	15.313	15.7506	12.5346	13.395	80.0304
JAEWAC01	0	1.11692	0	0.211579	0	0	0.385933	0	0	0.104919	0	0	0	0.399277	0.930507	0.294821	0.200225	0	0.126855	1.11634	0.390651	0.989064	0	0.454981	0.213481	0	0	0	0.71464	1.33432	0.180272	0.169483	0	0.188624	0.194294	0	0	0	0	0	0	0	489.788	494.384	487.899	490.024	479.343	6.15878	2.12065
Bosea	4.5489	7.50073	1.03202	0.278438	8.72721	0.690909	4.76787	8.20259	2.73911	7.10077	3.69196	2.32317	3.39417	10.0695	8.6663	9.71027	3.4595	1.16066	11.5554	10.3523	17.4022	9.46668	2.76011	47.696	2.6067	1.78292	6.19691	2.10631	4.54283	9.90744	41.6924	0.582889	0.963398	2.02156	0.145286	1.53776	1.20216	0.614894	3.58426	0.326877	1.52272	8.85779	40.5654	41.3862	40.5457	42.3779	46.1278	91.6019	505.167
Rhizobium	10.6332	11.6467	2.32027	0.944678	8.83411	2.90476	5.08406	4.22104	4.77094	16.6512	2.10371	3.02353	4.92159	5.60009	9.26378	11.3997	6.81006	4.22075	4.97494	11.1124	26.5948	17.8226	2.13502	7.68014	0.904126	0.841344	7.4223	2.44199	8.87278	10.1187	6.94359	7.43684	6.16182	5.98065	2.34178	1.36144	4.6715	4.25691	12.0073	2.01804	3.57453	8.69968	45.2977	46.7064	48.4892	47.7465	49.135	199.666	237.205
Cupriavidus	23.234	19.2072	0.687931	2.32942	18.6331	2.05086	17.6736	9.0585	19.8042	13.2226	1.51383	5.58891	17.0354	16.8129	25.032	18.3011	8.97467	2.72865	18.4707	12.7372	87.9171	57.1226	2.86732	6.10219	1.54703	2.92584	7.03717	0.942373	20.4113	21.09	6.5043	3.73606	4.02309	3.58879	4.60964	5.61769	0	2.06964	16.4376	1.22131	1.37312	17.2384	49.1661	50.6343	52.5453	48.6715	50.6552	101.12	124.707
Nostoc	1.30695	1.3606	3.05345	1.51325	0	4.5794	22.4848	1.42526	42.7176	17.8067	0	5.26937	0	147.01	0	4.23197	40.6928	2.10405	156.672	2.25486	7.89233	10.2047	4.57522	53.1166	4.17105	0.81667	0	0.530528	13.6641	16.9101	62.8964	0	0.532853	1.31628	53.2593	0	1.04151	0	1.56101	3.39559	0	2.24972	150.32	156.332	146.865	144.141	152.445	33.6558	172.99
JAJKJG01	0.864326	0.602258	0	0	0.675736	0	0.321611	2.02562	1.38908	1.40248	0	0	0.432784	0.534276	0	1.6744	0.465782	0	0.107897	0.651445	1.92605	0.351393	0	0.165155	0	0	0	0.361851	0.541655	0.652651	0	0	0.348048	0	0	0.181292	0	0.226414	0.375388	0	0	1.45593	41.7504	42.6989	45.0945	42.3039	42.5692	15.9576	823.964
Kribbella	0.695188	0	0	0	0	0	0	0	0	0.321908	0	0	0	0.143545	0	0.519596	0.226496	0	0.251315	0	1.41492	0.488461	0	0.053533	0	0	0.319053	0	0.26337	0	0.248407	2.48847	4.68025	3.95461	0.606413	2.49304	2.77137	2.17695	4.45052	4.25287	1.56931	3.78007	29.3282	30.9702	32.5344	31.6022	31.136	20.9703	379.503
Flexilinea	0	0	0	0	0	0	0	0	0.680561	0	0	0	0	0	0	0	0	0	0	0	0	0	0	0	0	0	0	0	0	0	0	0	0	0	0	0	0	0	0	0	0	0	73.5555	72.2571	70.0797	74.9505	67.4018	1.99843	6.89076
Paenochrobactrum	0	0	0	0	0	0	0	1.11414	0.271335	0.110068	0	0	0.91265	0.024623	0	0	0.267246	0	0.144338	0	0.546808	0	0	1.61891	0.542358	0	0.768999	0	0.37672	0.755953	0.768148	0.179985	0.514635	0	0	0	0	0	0.687881	0	0	0	2.34233	1.8434	2.33156	1.39767	2.18047	2177.54	127.7
Shewanella	1.27301	1.78303	0.33982	1.8722	0.661091	5.78877	16.2641	1.01506	64.8396	17.3414	1.02552	6.98256	2.05777	165.695	2.59189	4.66758	55.2237	6.32544	166.749	1.35763	151.718	9.64163	0.921008	115.038	1.3252	0	0	0	2.24173	83.1054	122.086	4.90073	4.73283	0	52.6875	0	0	0	6.73932	0	3.39956	0.526919	15.5585	15.4001	16.4483	13.7578	13.5195	59.2993	31.0325
UBA4372	0.678649	0.566176	0	0	0	0	0	0	0.713128	0	0	0	0	0	0	0	5.21163	0	0	0.23867	2.00346	0	0	0.141133	0	0	0	0	0	0	0	0.195436	0.8318	0	0	0	0	1.63425	0	0	0	0	139.725	143.091	143.556	145.45	143.838	0.219181	10.0553
Ruminococcus_E	1.38488	0.777005	0	0	1.29414	0	0.663013	0.879218	0.695958	23.8446	0	0	2.69296	0	0	0.648346	0.385145	0	0	0	3.18459	0	0	0.105609	0	0	0	0	0	0	0	0.374487	0.442738	0.312487	63.3914	0	0	0	0	0	0	0	103.617	100.65	101.325	102.577	101.771	3.25547	7.10345
D16-34	2.15125	1.60448	0.456806	0.322267	0.721393	5.33606	0	0	2.2346	0	0	8.65081	1.73245	0.038116	1.00194	0	2.93096	0	0	0	0.151858	0	0	0	0	0	0.681613	0	0	0.294188	0	0	0	0	0	0	0	0	0	0	0	0	4.32948	3.15395	3.76382	2.80436	2.4694	2.20286	8.05098
Enterovirga	74.7125	85.1144	22.9514	23.8377	68.7494	49.5892	62.0205	63.6202	46.4659	13.1243	42.1069	60.9736	62.2282	5.89981	95.3712	87.5818	34.4663	71.0373	9.09189	1.94094	7.54573	2.62457	1.42341	1.04671	0.776617	0	2.63324	0.285103	2.91592	6.83112	0.421627	0.913362	0.717319	1.44048	0.709593	0.455027	0	1.06731	2.76698	0.374792	1.13964	3.71613	23.0088	21.9092	22.402	21.9945	21.3235	15.8833	350.368
JACRTK01	0	0	0	0	0	0	0	0	0	0	0	0	0	0	0	0	0	0	0	0	0	0	0	0	0	0	0	0	0	0	0	0	0	0	0	0	0	0	0	0	0	0	228.321	221.508	221.952	226.9	234.663	247.437	21.5495
Cedecea	0.451712	0	0.186863	0.395371	0	3.22414	13.044	4.12226	52.579	68.2829	0	0.956773	4.85375	661.723	8.0505	4.13677	43.0474	8.89859	658.784	0	0.25244	30.1689	5.57486	125.3	4.20509	0.387287	0.725047	0.298447	0.452904	1.54848	143.866	0	0.526682	0	28.4078	0	0	0	0	0	0	0	18.2399	14.313	19.4753	16.2323	18.3918	3.59563	69.4665
PRDT01	0	0	0	0	0	0	0	0	0	0	0	0	0	0	0	0	0	0	0	0	0	0	0	0	0	0	0	0	0	0	0	0	0	0	0	0	0	0	0	0	0	0	443.354	445.15	448.88	443.394	444.545	0	0
Roseomonas	0.956236	0.359741	0	0.203537	1.0048	0	0	0.36289	0	1.40918	0.290139	0.333336	0	0.233356	0.326511	0.259798	0	0	0.081449	0.250689	2.9623	0.77638	0	0.442524	0.224394	0.415869	0	0	0.349101	0.381599	0.368689	0.247018	0.444372	0	0	1.20535	0	0	0.479969	0.546683	0	0.194594	43.5725	43.7901	44.8839	44.7997	40.695	15.3628	592.832
Arsenophonus	0	0	0	0	0	0.205181	16.2286	7.86299	1.07829	2.83455	0	0	2.66004	9.68222	0	0	3.53372	0	10.7847	0	0	0	0	35.2562	0	0	0	0	0	1.4085	31.1765	0	0	0	15.6361	0	0	0	0	0	0	0	399.633	397.212	397.688	406.181	399.555	8.10727	6.20658
Ornithinimicrobium	0	0.540403	0.172695	0	0	0	0	0	0	0	0	0	0	0	0	0	0	0	0	0.268045	0.314147	0	0	0.058805	0	0	0	0	0	0	0	0	0.213519	0	0	0	0	0	0.470314	0	0	0	25.7237	25.0545	24.5474	23.2666	24.2103	8.26903	47.9177
Clostridium_AD	56.7903	52.6781	0.636774	0.384366	69.7567	1.57374	118.418	0	32.8429	810.542	0.175331	1.80226	46.3026	0.059181	24.0738	10.8402	94.3528	21.8997	0.120737	0	1.40515	2.19766	0.501286	24.1489	2.6385	0	0	3.2023	0.436057	3.78909	32.2536	0	0	0	87.1212	0	0	6.57168	4.73089	0	0.856239	0.758369	5.78495	5.91978	5.44633	6.21921	4.87152	588.739	2.65688
Enteractinococcus	0	0.294883	0	0	0	0	0	0	0	0	0	0	0	0	0.685893	0	0	0	0	0	1.70872	2.27679	1.06057	1.28296	0.290229	1.5786	3.3461	0.302533	1.22979	0.740334	0.427677	3.65474	1.99049	3.29273	0.53792	1.65859	6.45317	2.17245	0.33816	6.38541	3.52402	8.71811	6.25648	6.46319	6.73886	7.37702	6.81977	74.0103	76.7465
JABDBA01	0	0	0	0	0	0	0	0	0	0	0	0	0	0	0	0	0	0	0	0	0	0	0	0	0	0	0	0	0	0	0	0	0	0	0	0	0	0	0	0	0	0	421.42	418.216	426.89	422.267	424.174	0	0
Agriterribacter	17.5058	17.6132	1.22239	0.840469	18.8477	2.83598	7.05705	3.10738	5.20373	3.86562	1.97373	3.58075	9.25394	6.74109	13.8422	10.0894	5.11527	0.456545	5.55782	12.9877	39.9499	48.8982	0.885764	9.26835	2.6378	0.534924	7.96444	3.80702	6.90878	15.5545	10.0525	3.17294	2.40719	3.01197	0.603943	2.57045	0.489567	0.270857	2.9983	0.821236	5.52845	4.88899	55.6394	55.5433	59.5532	58.6705	61.5044	233.991	73.036
JAAYTL01	0	0	0	0	0	0	0	0	0	0	0	0	0	0	0	0	0	0	0	0	0.175908	0	0	0	0	0	0	0	0	0	0	0	0	0	0	0	0	0	0	0	0	0	223.215	230.292	220.469	222.75	214.74	128.026	21.2162
Symbiopectobacterium	0.528418	0	0	0.356059	0	1.5339	0	1.25759	40.8259	47.3933	0	1.7174	4.46288	587.666	5.75027	4.68434	30.7319	1.69958	541.232	0	1.51258	10.8151	1.98694	210.62	0.898151	0.607549	0	0.564291	17.8437	73.9847	222.133	0	0	0	125.977	0.499229	0	0	0	0	0	0	3.69022	4.79727	4.90255	4.18366	4.40954	5.79414	7.29021
CAG-273	146.814	109.302	0	0	196.553	0.631957	92.428	0	38.503	541.028	0	1.17937	109.51	0.539728	4.08792	5.12842	63.2308	21.5974	0.973533	0	0	1.37746	1.01201	33.2664	3.2154	1.127	0	4.42869	4.76174	1.1944	37.7766	0	0	11.3008	134.009	24.0898	7.72451	18.1836	29.8727	53.3093	68.757	4.05727	5.41075	5.8952	6.52872	5.29503	4.65595	74.7895	2.0046
Treponema_D	47.1531	28.267	1.18143	3.57806	39.8867	1.35059	8.87268	0.12889	313.17	21.4849	1.52391	0.432506	17.5906	0	0	0	484.323	1.31852	0.186647	70.358	137.506	32.9369	22.8768	2.54733	27.1038	1.90357	35.1877	17.0423	6.61352	7.40244	3.68754	0.339649	3.39908	1.12445	25.7626	0.539489	0	0.706632	43.7578	0	0	2.65935	45.1408	44.7632	47.9835	45.0412	44.9809	98.4531	14.5355
JABDAQ01	0	0	0	0	0	0	0	0	0	0	0	0	0	0	0	0	0	0	0	0	0	0	0	0	0	0	0	0	0	0	0	0	0	0	0	0	0	0	0	0	0	0	407.689	407.318	403.215	401.569	402.062	0	0
Lamprocystis	0	0	3.37101	5.56877	0	16.4309	42.6649	30.2446	173.04	60.7463	4.89174	25.8502	6.5437	572.449	2.04396	7.32631	153.874	7.7529	558.464	0	0	19.5441	2.7454	0.465737	2.68276	0	0.737483	0	30.7757	18.9538	0.350254	0	0	0	80	0	0	0	0	0	0	0	3.62222	4.58916	3.45105	3.90775	3.48622	2.24177	113.303
Onthomorpha	0	0	0	0	0	0	0	0	0	0	0	0	0	0	0	0	0	0	0	0	0.24683	0	0	0	0	0	0	0	0	0	0	0.33257	0.566144	0	0	0	0.825993	0	0.12969	0	0.410797	0	365.97	370.837	368.351	375.13	373.674	0.205483	88.1986
Brevibacillus	0	1.65772	0	0	0	0	1.31479	0	0	15.7674	0	0	0	0.137686	0	0	0	0	0	0	0	0	0	0.473631	0	0	0	0	0	0	0.593652	0	0	0	0	0.904009	0	0	0	0	0	0	385.656	396.104	387.289	388.873	390.762	10.925	9.92701
Shouchella	0.442535	0.64564	7.13083	8.23398	0	17.9633	58.0174	10.7584	131.812	80.5741	13.794	15.8791	6.92686	461.921	7.09555	5.69028	147.84	7.45217	465.187	0	0	22.6354	5.41458	40.0502	6.14941	1.48036	0	0	17.9862	17.5575	37.7287	0	0	0	167.105	0	0	0	0	0	0	0	7.64946	6.40996	6.72128	7.06019	7.44469	2.58631	116.038
GCA-003244245	0	0	0	0	0	0	0	0	0	0.577309	0	0	0	0	0	0	0	0	0	0.245393	0.189638	0	0.301242	0.113043	0	0.264555	0.422408	0	0.581586	0	0.164439	0.790921	1.41343	0.805672	0.15279	0.628137	0.209479	1.23412	1.58081	1.40415	0.333652	0.733771	24.9761	24.9669	24.7518	25.2737	25.8798	10.0064	449.192
UBA5158	0	0	0	0	0	0	0	0	0	0	0	0	0	0	0	0	0	0	0	0	0	0	0	0	0	0	0	0	0	0	0	0	0	0	0	0	0	0	0	0	0	0	397.187	380.654	397.753	386.15	391.832	0	0
Mycoplasma_L	55.3281	36.8401	0	1.27724	85.6311	0.579777	8.08146	62.7103	1.79363	8.33489	1.49595	0.717771	41.4514	0	0	0	3.6211	0.508054	0.071919	146.941	14.4582	33.1448	11.5653	1.24197	11.1198	0.394057	80.9822	1248.17	9.90569	22.1927	1.40102	0	0	0	31.0242	0	0	0	0	0	0	0	0.097069	0	0.125359	0.070496	0.099111	0	0
UBA877	0	0	0	0	0	0	0	0	0	0.185755	0	0	0	0	0	0	0	0	0.213796	0	0.706831	0.626118	0	0	0	0	0	0.332786	0	0	0.318413	0	0	0	0	0	0	0	0	0	0	0	0.089127	0.088268	0.088298	0	0.374833	1.20158	1933.09
Clostridium_B	39.4311	21.5112	0.752031	0.24339	33.2336	0.883855	179.469	2.06315	83.0867	753.724	0.570133	0.981593	54.9766	0.141537	10.1544	10.6897	91.9691	39.2867	0.414003	0	0	0	3.35172	55.4398	4.42041	0	0	8.43128	4.46917	2.0971	52.4059	0	0.323722	0	186.59	0	20.5399	41.6737	9.72859	0	1.69209	6.80818	9.40288	8.45239	9.61827	8.56958	8.81074	86.0161	7.72663
Aliidongia	1.15319	0.547641	0.379618	0	0.671486	7.40509	0	0	2.73866	0.112269	0	5.21929	0	0	0	0	3.47718	0	0.027799	0	0	0	0	0	0	0	1.05851	0	0	0	0	0	0	0	0	0	0	0	0	0	0	0	3.84097	2.86497	2.66886	3.37958	3.07131	2.64508	22.1835
JAGLXC01	0	0	0	0	0	0	0	0	0	0	0	0	0	0	0	0	0	0	0	0	0	0	0	0	0	0	0	0	0	0	0	0	0	0	0	0	0	0	0	0	0	0	386.221	384.729	386.817	381.536	386.123	0.645803	0
Lentihominibacter	0.442535	0.790181	0.380475	0	0.975034	0	61.9638	0.443987	0	149.902	0	0	0	0.112914	0	0	0	0	0	0	0.290541	0.576343	0	7.38797	0	0	0.376456	0.165266	0	0	5.78974	0	0	0	22.5461	0	0	0	0.369457	0	0	0.679042	209.322	204.698	207.655	202.86	207.768	1.90104	33.171
SCGC-AG-212-F23	0	0	0	0	0	0	0	0	0	0	0	0	0	0	0	0	0	0	0	0	0	0	0	0	0	0	0	0	0	0	0	0	0	0	0	0	0	0	0	0	0	0	387.271	381.261	380.308	389.533	381.264	0	0
FEN-1226	0	0	0	0	0	0	0	0	0	0	0	0	0	0	0	0	0	0	0	0	0	0	0	0	0	0	0	0	0	0	0	0	0	0	0	0	0	0	0	0	0	0	386.833	382.946	384.327	379.747	385.483	0	0
Romboutsia_C	57.5689	36.3412	0.507369	0.084273	76.7706	1.97096	131.336	0.323497	52.9594	969.45	0.779712	0.700602	39.8626	0.185046	28.3639	16.4311	171.176	27.7455	0.175549	0	0	0	0.912915	39.3526	0.824695	0	0	2.36509	3.61782	0.642589	36.8032	0.201514	0	0	50.4328	0	18.0185	57.5177	0.997983	0	0	2.57315	11.457	10.0812	10.5866	9.94653	11.169	0.722334	2.33327
Rhabdochlamydia	0	0	0	0	0	0	0	0	0	0	0	0	0	0	0	0	0	0	0	0	0	0	0	0	0	0	0	0	0	0	0	0	0	0	0	0	0	0	0	0	0	0	385.855	381.281	378.98	382.326	379.734	0	0
Caproicibacter	0	0.238661	0	0	0.581269	0	0	0	0.532234	0	0	0	0	0.033234	0	0	0.05244	0	0.090106	0	0.304908	0.720636	0	0.152952	0	0	0	0	18.0922	5.62856	0.402591	0	0	0	0.140884	0	0	0	0	0	0	1.89592	13.3082	12.1012	11.8598	11.0559	10.7058	1788.7	2.53018
Peptoniphilus_C	0	0	0	0	0	0	10.6609	0	1.9557	11.3485	0	0	0	0	0	0	2.66703	0	0	1.80237	0	0.339276	0	1.39033	0	0	0.886433	5.77047	0.860555	0	1.59418	0	0	0	4.69423	0	1.61251	6.00455	0	0	0	0	244.472	247.783	243.649	239.616	244.411	614.783	0
Izhakiella	0	0	5.34725	6.63559	0	20.7826	0	22.7226	228.57	51.9569	8.4893	31.8041	5.4582	368.003	2.34938	5.89473	227.186	7.09955	367.712	0	0.226022	15.359	3.98554	49.6428	2.97962	0	0	0	11.1893	9.00831	45.2961	0.399209	1.1774	0	114.66	0	0	0	0	0	0.526428	0	9.48935	9.29542	10.3	10.9399	9.42761	0	5.29636
G192	0	0	0	0	0.403653	0.526631	0	0	0	0.476849	0	0.207941	0	0.035323	0	0	0	0	0.029638	0.197613	0.268108	0	0	0	0	0	0	0	0	0	0	0	0	0	0	0	0	0.331275	0	0	0	0.153394	28.4558	32.7213	28.3531	27.295	33.7301	11.8	568.021
Scandinavium	0.214959	0	8.00131	10.0656	0.234136	23.5476	34.5621	5.68534	188.154	36.2865	6.68622	20.6456	2.00963	219.522	0	1.71376	180.864	5.68537	215.288	0	0.87604	11.8692	2.76082	151.334	1.0709	0	0	0.983355	8.57623	19.5142	172.001	0.507428	0.568041	0	104.282	0	0	0.192154	0.663142	0	0	0.208065	28.9367	29.8916	27.873	30.1701	29.1412	10.2544	64.5534
Niabella	16.2032	10.4834	0.512878	1.82514	8.79484	3.45041	4.54169	6.98586	3.32341	4.36276	1.48979	2.29936	3.82477	5.30431	12.0083	8.36078	3.89048	0.337578	5.41417	9.8458	26.013	34.3985	1.03794	9.36573	1.60298	0.848299	9.44625	4.79347	5.95133	11.1379	11.6375	3.02955	2.69043	3.43519	0.936715	3.30705	0.335417	1.00187	4.18934	0.173081	3.9892	4.88325	49.7663	48.3096	50.39	47.4981	49.3791	203.915	59.093
Amycolatopsis	5.37923	4.22105	1.28468	1.48557	3.25507	2.08537	2.36502	2.04588	1.08501	1.22616	3.77964	1.00611	1.06597	0.290319	1.86948	3.65208	0.097366	1.01301	0.441915	0.614926	4.57864	0	0.213171	0.53361	0	0	3.41939	0.44642	0	3.7945	0	9.24509	11.0145	19.9935	12.2318	11.4214	24.5639	15.4942	10.2559	15.593	9.96683	19.0494	20.9266	19.15	19.1892	18.9751	16.1726	29.4039	312.629
Blautia	3.24974	3.07508	0.21833	0.180336	4.38011	0.327439	1.90874	0.50955	0.917613	38.5111	0.42243	1.15548	1.89284	0.027879	0	0.379602	1.07445	1.14773	0.073011	0.270822	6.07796	1.07056	0.563267	2.16535	1.09174	0.87591	0	0.189671	2.77562	19.1788	2.86354	0.277082	0.311981	0.942518	1602.69	0	2.07005	2.25218	3.49333	0	0.464495	3.16307	7.90193	8.39593	10.2956	7.74812	9.05879	4.14308	11.9367
Hyphomicrobium_B	59.6023	73.0922	2.29608	4.40749	46.5656	7.96567	36.0743	21.2929	36.8155	22.1031	1.85584	8.10732	48.9755	44.9011	78.8051	72.0031	30.0962	7.93471	43.227	85.9856	162.649	2.34918	13.2329	12.5998	15.9939	2.98068	43.1429	5.27854	49.6828	75.4528	10.7035	6.52236	5.88186	14.46	4.58455	17.5872	5.77351	7.94472	45.6355	12.0867	7.10661	74.7266	5.41817	5.01174	5.94009	5.68525	5.89576	29.4203	39.4803
Arcticibacter	0	0	0	0	0	0	0	0	0	0	0	0	0	0	0	0	0	0	0	0.629744	0.197841	0	0	0	0	0	0	0	0	0	0	0	0	0	0	0	0	0	0	0	0	0	362.825	337.347	360.308	359.207	345.399	1.07929	0.798721
Mucilaginibacter	18.191	10.9412	0.763259	0.825202	9.75104	2.32957	5.94502	6.72635	3.85216	3.53293	0.645359	2.98961	6.98651	4.67592	10.3817	10.8866	3.88558	0.705413	6.84284	6.49601	28.2471	32.6421	0.549092	9.23922	0.122255	0.317347	4.24117	4.15126	8.60246	12.0565	8.80089	2.38191	3.93065	1.18373	1.51951	1.57661	0.389686	0.362645	3.48129	1.29274	2.59087	2.15905	56.0715	54.4394	56.1566	55.0032	53.608	196.592	61.2258
Sphingobium	6.93861	7.4849	5.20077	8.45711	12.5775	6.9771	23.8024	13.6433	33.525	23.5953	9.45726	11.2024	10.1986	131.901	15.0987	23.074	45.2827	8.65471	140.679	21.9819	16.4382	7.70669	5.06738	55.0057	0.927589	9.70162	15.9693	7.80511	16.7792	29.8307	50.7881	1.95549	0.955751	3.66032	29.3082	1.52289	1.78498	0.950612	7.71816	3.66871	0.816871	19.2707	23.491	21.7895	23.412	24.8094	21.8575	45.5068	459.727
Pristimantibacillus	20.4938	24.6588	0	0	47.8294	1.8771	119.687	0.973695	86.7278	599.088	0	2.17823	62.2157	1.06877	10.1186	10.5359	74.9388	47.1534	1.16423	0.789038	0.302928	2.24536	8.8941	40.118	4.8678	1.14338	0	7.61124	5.89324	5.32161	50.1192	0	0	2.32045	167.366	2.64937	15.0203	13.0132	26.9506	9.37723	4.22185	8.83763	25.0847	22.5994	20.8686	25.7308	28.097	53.6705	14.5187
Atlantibacter	5.39479	3.13944	1.68372	2.71913	3.06233	3.76184	2.42414	1.42585	48.9935	29.8337	1.75331	6.2201	2.61723	310.569	4.20331	1.70356	48.2459	3.07407	306.348	0	3.91095	7.66341	1.14703	110.26	4.98984	2.11313	0.09314	0.657964	3.08695	255.314	135.119	0	4.03143	0	31.1468	0.827019	0	0	0	0	0	0.084002	7.8702	9.52877	8.60033	7.70524	6.5675	17.9494	122.676
Nonomuraea	0	0.502008	0	0.205946	0.435781	0	0	0.386417	0	0.598435	0	0	0	0.555505	0	0.538772	0	0.3793	0.295312	0.365677	0.744696	1.32973	0	0.730131	0	0	0.308127	0.109929	0	0.62233	0	0	0.315248	0.040688	0.222905	0.350244	0.08766	0	0.856907	0.283224	0.279245	2.07123	24.2733	23.2243	23.9936	23.2711	24.9683	57.2604	322.696
CCA-013414725	0	0	0	0	0	0	0	0	0	0	0	0	0	0	0	0	0	0	0	0	0	0	0	0	0	0	0	0	0	0	0	0	0	0	0	0	0	0	0	0	0	0	344.258	343.205	346.286	352.15	351.419	0	0
Trinickia	3.14575	1.40656	0.179691	0.24339	2.82809	0.124893	2.94751	1.91998	7.70525	7.31884	1.13618	0.600412	1.21497	3.26125	1.32339	2.83886	6.94115	0.304274	2.21884	2.74345	5.27634	16.9103	0.362512	3.35137	0	0.314806	0.215246	1.17941	1.36799	2.70492	3.09893	0.359203	0.614406	0.436028	0.905132	0.32008	0.883545	0.206413	2.56271	0.136943	0.375028	3.23879	10.9318	9.36005	7.26125	8.02609	8.89328	266.499	119.972
Brachybacterium	1.43985	0.354542	0	0	1.30077	0	0	0	0	0.051598	0	0	0	0.074138	0	0	0.095904	0	0.066961	0.309282	13.173	0	0	2.50568	0	0	0	0	0	0.491525	2.67494	1.79305	2.25088	0	0.192569	0	0.249268	0	0	0.401995	0.204218	0.551849	9.05519	10.139	7.75328	11.0833	10.6885	76.2762	42.5502
JAALKW01	0	0	0	0	0	0	0	0	0	0	0	0	0	0	0	0	0	0	0	0	0	0	0	0	0	0	0	0	0	0	0	0	0	0	0	0	0	0	0	0	0	0	341.135	339.016	339.512	338.873	339.123	0	0
Peptostreptococcus	6.3379	4.14458	0	0	7.03064	0.239378	107.639	0	24.8227	508.369	0	0.833339	8.83988	0.317503	5.53732	4.41785	35.0341	7.24427	0.336131	0	0.943077	0.346967	0.972191	23.4664	0.378628	0.303775	0	7.39128	1.42716	1.557	36.1287	0	0	0	84.7424	0	3.35121	7.78458	1.63654	0	0	2.11612	57.6684	59.1603	61.0407	60.3364	59.9888	448.833	14.5188
Clostridium_Q	0	0	0	0	0	0	0.329815	0	0	3.85725	0	0	0	0	0	0	0.152803	0	0	3.69577	1.17805	0.695687	0.350626	2.27814	0.709449	10.0446	8.69194	1.67908	1.82033	1.8097	1.53636	2.97794	1.79261	3.7628	1434.55	2.02717	1.56558	0.885074	1.24414	3.52456	0.538392	4.46494	31.1611	30.7812	26.9941	29.2233	28.8779	9.09992	1.35809
UBA2834	77.264	59.8926	0	0	77.1976	0	0	0	11.5601	228.609	0	0	47.4739	0.26499	0	0	17.0202	2.81658	8.25825	0	1.22443	0	2.40775	0	0	0.665366	0	0.430664	8.40307	0.560754	0	0	0	0.364838	12.5082	0	0.784365	0	0	3.07731	0	0	23.0211	20.4573	21.1677	20.9352	21.9123	11.3969	7.11725
GCA-900066495	105.513	76.1892	0.135928	0	185.645	0.977609	68.2707	4.71685	28.0614	622.196	0	0.237318	60.4321	0.072221	5.96988	4.06681	59.4203	9.96146	0.053055	0	0	0.705012	0	13.9188	0.293259	0	0	4.85385	2.58019	1.23868	16.9727	0.314302	0.120908	0	120.864	0	5.23247	13.8221	7.66606	0	0.346672	0	31.783	31.8772	31.0865	34.4203	31.1884	9.98935	8.95399
Blautia_A	5.79608	3.24531	0	0.16653	6.82013	0.453557	62.0382	0.455293	1.94318	208.308	0	0.52632	0.586353	0	0.444339	0	1.78799	0	0	3.73579	66.0218	24.0901	5.29851	3.54887	3.28397	1.55663	0.497088	1.3454	0.916489	4.27656	4.80142	0.506172	0	0.390264	674.503	0.374771	0.246514	0	2.81368	0.2754	0	0.451457	14.2201	13.7809	15.7983	14.0846	15.6426	27.1385	11.2042
CAJFPI01	0	0.880954	6.67732	6.66994	0	16.2616	40.6833	11.5859	149.019	64.5371	7.55769	15.5518	2.4803	372.487	2.46652	3.54929	127.072	7.28481	372.991	0	0	21.1661	3.48548	0.081996	3.98824	0	0	0	17.8293	13.0292	0.47713	0	0	0	246.014	0	0	0.308529	0.411229	0	0	0	3.46111	3.57804	2.52397	2.714	3.8414	0.970713	87.8619
Ferruginibacter	9.83805	6.29136	0.978769	0.287251	12.2567	0.719897	2.90301	2.31061	4.47558	2.15168	0.363969	2.33455	7.47195	3.22038	9.87355	5.10909	3.07753	0.107218	3.76569	5.1613	20.3776	14.5382	0	6.32537	0	0.223612	2.63341	1.39497	4.37643	4.29762	4.51922	0	0.766586	1.31407	0.516574	1.42446	0	0	2.51945	0.6516	1.85206	1.38832	150.223	149.683	152.788	166.218	154.2	88.0026	23.76
Haemophilus_D	0	0.292075	5.16949	6.59021	0	16.665	0	0	113.601	67.8578	9.30313	13.3303	2.06273	454.639	7.39353	3.45551	135.728	5.39865	465.114	0	3.25774	37.8673	7.67194	0.548202	2.20725	0.52911	0.428443	0.818021	2.53097	1.24329	0	0	0	0	251.285	0	0	0	0	0	0	0	1.36332	2.31889	1.36287	2.07392	2.12588	0	3.80981
Ochrobactrum_A	0	0.630609	0.711038	0.227482	0.697819	0.240288	0.422508	0	40.7789	53.1568	1.37573	0.582011	0.414683	573.089	7.6263	7.80816	32.179	5.48003	558.955	2.57875	2.19879	1.36724	0.636884	1.22824	0.451675	0	0.588058	0.239258	0.930609	0.972684	1.33211	0	1.23812	0.300468	0	0.530902	0.44397	0.572695	1.76325	0.3258	0	1.2068	9.43502	10.0061	10.0385	10.2589	10.399	117.01	21.9127
Enterococcus_C	3.78143	5.36265	0.185628	0	6.324	1.04456	28.8365	2.5949	0.832187	48.0682	0	0.289476	4.81877	0.320858	0	0	1.05396	0	0.808074	1.74958	8.26254	9.14011	3.7586	10.4243	6.90786	10.6099	7.15266	2.14431	8.66207	84.9869	11.7875	0.400244	3.02321	2.54958	39.8384	0.279902	5.98508	6.87726	4.05601	3.33706	0.297355	51.4358	124.386	125.255	126.263	123.648	119.7	214.169	234.186
Acetatifactor	0.491336	0	0	0	3.65013	0	4.21975	0.712632	22.2733	44.2194	0	0	2.90831	249.079	9.15339	6.83789	37.1335	6.09959	244.294	2.92933	2.60811	2.4954	2.53449	80.2193	4.71458	0	0.559998	0.916448	1.72527	1.74692	94.9696	0	0	6.4123	311.021	13.534	0	0	4.20582	0.19209	0.273864	0	26.9382	27.5311	27.2542	26.7269	25.2773	13.2576	2.33778
Nitrosomonas	0.515903	1.32437	0.202585	0	0.561928	0.332609	0.170115	1.01178	0.896383	1.16223	0	0.805912	0.811339	0.696612	1.89495	1.64349	1.03346	0	0.975236	0.675843	5.90344	3.19541	0.168854	0.558122	0	0	0	0.192666	1.05753	1.99491	0.821141	1.40113	0.316907	0	0	0	0	0	0.867383	0	0.602269	0.779098	276.465	286.645	275.729	284.708	279.285	12.2476	37.665
Neorhizobium	0.471257	2.46907	0.386584	0.95793	0	2.9914	10.4329	11.729	44.2135	19.1867	1.83424	4.4785	3.39595	117.7	3.84459	2.1493	36.7179	0.288426	114.858	2.05024	5.75445	6.82107	2.35466	1.70549	1.89947	0	1.65442	0.306902	8.26759	6.26677	2.068	0.323973	0	0.407448	37.6199	1.29805	0.686447	0.46117	1.71679	0.569684	1.12302	4.94008	63.6167	65.7826	68.1717	65.7744	68.7313	72.8066	57.4518
Trabulsiella	0	0	1.97919	2.58399	0.464201	10.1398	7.2531	7.81406	98.1839	51.3399	4.77551	8.0364	0.826224	444.555	5.59924	1.92663	102.836	6.06393	435.172	0	2.46263	15.215	2.54104	50.1801	3.26728	1.95715	2.39641	0	4.07943	14.533	50.4685	0	0	0	48.9965	0	0	0	0	0	0	0	8.33351	8.29617	6.77049	6.68377	7.76977	6.93474	86.3453
Zoogloea	0	0.701293	0	0	0	0.972241	2.1729	0	45.2196	63.9849	0	0.84616	2.51681	604.969	11.0644	9.46477	46.9212	8.51967	563.492	0	1.52982	8.64469	1.9743	0.896858	2.70136	0	0	0	11.9043	2.23845	0.730288	0	0.279408	0	103.39	0	0.207049	0	0.247984	0	0	0	3.61309	4.88858	4.80432	4.92678	3.75434	6.14174	4.47028
Faecalibacterium	0	0	3.4322	4.70245	0	9.67102	35.8058	9.58377	93.5467	49.4088	1.00586	9.99862	3.54311	321.688	2.94228	2.39543	84.6	3.96308	327.23	0	0	14.9151	3.62809	0.287299	3.59644	0.880472	1.51715	0	14.9893	10.1812	0.84578	0	0	0	446.588	0	0	0	0	0	0.29246	0	4.12563	3.91149	4.43949	5.00855	4.9858	6.20391	60.9392
Anaeroplasma	4.61881	2.15894	0.418239	0	6.14884	2.8454	56.5463	16.9993	38.3792	91.9908	0.427974	1.25791	5.86763	400.626	4.92077	3.94365	36.6016	2.99678	418.859	2.51161	40.9903	28.3203	6.96924	0.633215	3.98779	0.841113	2.20064	16.7708	22.227	23.7889	0.251379	0	0	0	143.448	0.334483	0	0	0	0	0	0.406744	7.25322	7.19952	7.05205	6.17082	6.58828	10.3314	116.305
Leucobacter	1.25669	0.659524	0	0	0	0	0	0	0	0	0	0	1.17271	0.086495	0.549452	0	0	0.595461	0.722458	2.54405	0.381025	1.58928	2.55523	0.555991	1.55388	0.287501	0.39811	0.83467	0.26337	0	0.697488	5.21798	5.59495	6.42949	2.01601	5.03205	7.69974	3.8771	6.8799	6.39634	4.08797	10.6306	4.08622	3.09867	4.56215	3.97564	4.28239	24.8253	674.022
JAHFRQ01	0	0	0	0	0	0	0	0	0	0	0	0	0	0	0	0	0	0	0	0	0	0	0	0	0	0	0	0	0	0	0	0	0	0	0	0	0	0	0	0	0	0	319.234	314.378	316.337	321.19	316.555	0	0
UBA636	0	0	0	0	0.68004	0	0	0	0	0	0	0	0	0	0	0	0.162938	0	0	0.14419	0.160865	0.094997	0	0	0	0	0.496402	7.11932	0	0.164746	0	0	0	0	6.80503	0	0	0	0	0	0	0.533852	45.5628	43.5643	48.2412	47.0493	45.9947	0.403481	5.84074
UBA1858	0	0	0	0	0	0	0	0	0	0	0	0	0	0	0	0	0	0	0	0	0	0	0	0	0	0	0	0	0	0	0	0	0	0	0	0	0	0	0	0	0	0	314.463	308.624	311.611	311.736	306.642	0	0
JACQTL01	0	0	0	0	0	0	0	0	0	0	0	0	0	0	0	0	0	0	0.012384	0	0	0	0	0	0	0	0	0	0	0	0	85.0712	78.7853	97.0108	28.6583	129.467	106.997	156.5	61.8849	108.623	98.6463	134.031	1.90555	2.48771	1.34078	1.35144	1.76212	88.3044	99.3678
JAAYFT01	0	0	0	0	0	0	15.3328	0	0	23.4994	0	0	0	0	0	0	0	0	0	0	31.3846	0	0	0.27276	0	0	0	0	0	0.386539	0.205127	0	0	1.94091	13.5799	4.84758	0	0	0	0	0.588553	0	64.6967	62.1411	63.1645	64.3845	61.1223	885.983	44.9934
Robertmurraya	35.4621	31.6508	178.977	173.578	34.8616	99.8252	28.9386	78.7773	47.5335	4.95075	183.963	92.4107	31.897	4.75722	41.9274	52.5991	81.1529	14.9094	6.33165	12.7974	21.0989	3.15931	11.3897	1.39306	12.3249	0	2.68185	4.30329	0.504637	2.14004	0.87621	0.277082	0.336382	0.234365	1.55797	0.874029	0	0	6.21549	0	0.827441	0.266926	11.3937	9.53679	10.7854	9.06053	11.5883	28.5618	26.7283
Polaromonas	3.1103	5.93527	0.461402	0.107092	4.36298	0.808863	3.21931	1.60924	4.64395	6.04022	0.186993	0.595661	4.28564	3.84509	7.91944	6.37235	2.48716	0.513035	5.21918	7.89612	11.0524	14.7437	0	3.64496	0	0.204004	2.61839	0.553335	4.28685	5.22224	2.29506	1.19695	0.728482	1.60243	0.406238	0	0.411868	0.40379	2.81082	0.411962	1.4899	4.9548	106.012	103.52	106.341	109.568	100.59	82.8735	66.8033
Acerihabitans	0	0	2.64843	6.46993	0	10.6998	0	0.799538	88.5189	61.214	4.88206	5.33599	2.23257	429.758	3.78112	3.87879	90.9905	6.29409	414.371	17.6007	3.42114	13.8784	2.24995	111.973	5.30886	0	13.7714	0.606697	1.6354	1.07414	118.939	0	0	0	8.59475	0	0	0	5.01028	0	0	0	3.88075	5.09079	4.10368	5.02456	3.30267	4.80033	3.87845
Faecousia	0	1.40237	4.32717	3.37057	0	15.6962	0	10.1523	91.4677	26.8824	2.84404	15.4956	2.27212	6.01687	0	0	81.029	4.92849	7.79504	0	0	1.11785	0	0.135389	0	2.05877	0	0	2.69636	0.303149	0	0	0	4.76675	478.174	5.66921	0	0	0	7.04059	24.0908	0	58.377	62.1735	66.7949	62.5242	60.4165	15.0671	95.3936
Alistipes	0	0.326254	0	0	0	0	0	0.264364	0	0	0	0	0	0	0	0.271345	0	0	0	0	0.231403	0.614937	0	0	0.209034	0	0	1.41632	0	0.710955	0	0	0	0.418509	0.087484	0.398194	28.079	42.2708	13.8827	0	0.211511	0.241504	202.674	207.378	202.744	204.211	212.67	0.86107	22.3837
T1SED10-84	0	0	0	0	0	0	0	0	0	0	0	0	0	0	0	0	0	0	0	0	0	0.71606	0	0	0.310776	0	0	0	0	0.143904	0	0	0	0	0	0	0	0	0	0	0	0	0	0.041851	0	0	0.042293	0	0.34562
Vibrio	0	0	0.979945	2.63165	0.699272	0	50.5064	0.315203	1.79383	2.68902	0	0	0	49.6484	0	1.70379	3.30492	0	48.1686	37.7601	13.651	0.512067	0.954121	158.939	0.261098	0	19.3994	2.90704	7.74333	7.29099	191.364	0	0.879059	0.174249	58.8448	1.05073	2.81804	5.85194	5.47592	0.370612	0.528385	0	10.2001	10.2149	8.23791	9.51826	10.8283	61.6097	486.187
CAG-95	0.566598	0.354542	2.18897	2.26005	1.82756	5.3347	42.6452	5.74733	67.1781	194.219	4.23527	7.46083	3.15207	208.663	3.472	2.96472	64.5262	5.86709	205.706	25.5049	11.1485	1.70322	0.160814	8.38575	0.405985	0	17.8377	3.56136	2.16427	1.21071	6.55653	0	0	0.541885	269.72	0.773372	2.73275	4.14455	1.10496	2.30508	1.79075	0.469049	12.065	14.1334	12.873	13.451	12.6857	20.9208	14.081
Achromobacter	5.11059	4.8202	0.491827	0.550123	2.36237	0.567628	2.6658	4.9383	1.93445	8.51108	0	0.6379	5.12946	26.3523	1.77749	6.85956	2.10194	0.51998	26.2351	4.0683	21.1003	10.8932	0.136666	72.145	0	0.799198	2.34988	0.959784	3.20661	4.4228	75.9776	0.756243	1.67774	0.975348	0.981811	1.45423	0	0	3.85557	0.106171	0.953065	2.91168	22.8149	22.447	22.0814	20.313	21.6154	107.47	251.763
JJ008	15.156	7.355	0.47485	0.779492	7.76198	2.88406	3.56072	3.43183	4.6697	2.93331	1.24108	1.94691	6.68484	4.49413	11.7451	7.71157	3.38231	0.197074	5.06841	8.64154	21.845	19.4124	0	7.50688	1.06065	0.477544	3.68022	3.96915	8.37467	11.2938	5.4323	1.56759	1.40643	0.550423	0	2.14052	0.742364	1.28663	1.94503	0.28897	1.61658	1.39993	66.3951	61.4306	68.5328	67.2588	66.1952	142.538	41.0517
Zhenhengia	3.07945	5.44299	0	0	5.73156	0	6.69883	8.75932	0.168074	29.9982	0	0	2.59624	0	0	0	0.323238	0	0	0	0	0	0	0.427282	0	0.228138	0	0.223893	0	0.120891	0.428446	51.2533	55.8843	60.5596	689.274	75.83	51.9665	80.0996	92.8476	43.8778	70.093	36.7191	5.02531	6.16432	6.96888	6.3094	5.66461	15.3984	3.39658
Nakamurella	0	0	0	0	0	0	0	0.789905	0.57261	0.425377	0	0	0	0.186113	0	0	0	0	0.114364	0.145191	0	1.10639	0	0	0	0	0	0.147014	0	0.823728	0.281329	0	0	0.242865	0	0	0	0	0	0.343775	0	0	21.1729	20.3311	18.3216	19.4353	19.6552	12.9522	270.956
Microlunatus	0	0	0	0	0	0	0	0	0	0.540236	0	0	0	0	0	0	0	0	0.055662	0	0.213603	0	0	0.117019	0	0	0	0	0	0	0	0	0.323722	0	0	0.586813	0	0	0	0	0.311701	0.436266	26.7087	24.8958	26.0852	24.4259	26.0206	9.21621	234.504
CAG-793	0	0	0	0	0	0	5.75572	0	0	0.581427	0	0	0	0	0	0	0.058065	0	0	0	0	0	0.11603	0	0	0	0	0	0	0	0	0	0	0	42.6759	0	0	0	32.8415	0	0	1.17037	3.57242	3.28006	3.59868	4.12003	4.37068	0.081821	0.936999
JAFLBI01	18.8783	10.983	0.759623	0.86834	8.88532	3.86186	4.04096	7.42026	2.73122	2.68968	0.858282	1.40031	2.10332	4.26842	6.91755	9.76237	4.01019	0.369186	4.15254	8.47715	22.1994	31.5069	1.27384	8.6251	1.03272	0.67469	4.6221	3.31272	4.56994	8.6626	7.91265	2.72065	2.72417	1.7379	0.337263	4.18431	0.076599	0	4.53374	0.27693	5.87073	1.66829	37.0765	34.2152	35.5137	37.5929	35.8721	159.495	50.0292
UBA9715	0.987198	0.914346	0	0	0	0	0	0	0.21622	0.093641	0	0	0	0.055757	0	0	0	0	0.064787	0.224329	0	0	0	0	0	0.141229	0	0	0	0	0	0	0	0	0	0.275295	0	0	0	0	0	0	94.4162	94.1116	94.2199	95.7674	94.4177	4.66591	61.8677
JANXAZ01	0	0	0	0	0	0	0	0	0.182882	0.594907	0	0	0	0.034956	0	0.336842	0	0	0	0	1.01159	0	0	0	0	0	0	0	0	0	0	0	0	0	0	0	0	0	0	0	0	0.210221	30.9829	29.2473	31.1801	30.23	31.8304	4.77687	192.19
CAG-1024	0	0	0	0	0	0	0	0	0	0	0	0	0	0	0	0	0	0	0	0	0	0	0	0	0	0	0	0	0	0	0	0	0	0	0.1307	0	0	0	0	0	0	0	37.3311	40.4218	37.8301	38.4882	40.6545	0.108603	1.0907
Peptoniphilus_E	0	0	0	0	0	0	0	0	0	0	0	0	0	0	0	0	0	0	0	0	0	0	0	0	0	0	0	0	0	0	0	0	0	0	18.3846	0	0	0	0	0	0	0	205.17	208.715	198.297	205.504	200.359	326.466	0
Metasolibacillus	1.22886	0.146736	13.3813	12.0782	0	39.7187	0	2.85539	111.438	14.7684	11.6128	25.6146	1.79368	66.5316	0	0	131.932	3.13263	65.0675	0	0	27.2271	2.49816	184.755	5.49382	0.426895	0	0	10.5288	2.96231	216.403	0	0	0	101.933	0	0	0.331903	0	0	0	0	23.6172	24.8052	26.2958	25.9918	25.6156	16.9591	131.898
JABDBV01	0	0	0	0	0	0	0	0	0	0	0	0	0	0	0	0	0	0	0	0	0	0	0	0	0	0	0	0	0	0	0	0	0	0	0	0	0	0	0	0	0	0	271.242	276.352	266.361	273.41	280.341	0	0
Brevundimonas	0	0.283962	0	0	0	0	0.486324	0	0.685502	0.638662	0	0.254631	0	0.443642	4.42295	3.62062	0.754726	0	0.378552	2.10323	0.627746	1.70968	0	3.65205	0	0	0	0.393112	1.1522	0.851498	0.416084	0.699441	1.0855	0.217005	0	0	0	0	2.32284	0	0.358024	0.187837	43.6474	41.2128	45.3536	40.1963	45.3808	17.5184	37.9097
Romboutsia_D	93.4691	73.2047	0.383069	0	171.68	0	43.6537	0	16.841	389.381	0	0	58.0545	0.089587	1.1953	4.62113	32.0169	1.93934	0.183373	0	0.190567	0.87181	0.750463	18.5152	0.877943	0	0	4.09796	2.11136	2.40113	17.7638	0.280878	0	0	180.679	0	1.34332	4.16273	1.37939	0	0.846045	0	40.0794	38.3377	37.959	40.8042	40.3002	0.643478	3.6734
Ligilactobacillus	0	1.13585	0	0	1.97715	0	1.17219	1.82117	0.224401	0.251112	0	0	0	0.400024	0	0	0.064257	0	0.192489	1.36191	39.3146	1.66965	1.42484	0.263667	4.25669	0.341516	3.99293	25.333	0	39.1292	0.719093	0	0	7.34327	3.14263	11.4853	0	0	0.164657	11.8631	39.8203	62.3087	63.2618	63.9253	66.0557	66.7985	65.0736	125.844	418.034
Lacrimispora	1.43069	0.462907	0	0	1.74105	0	8.9587	0	0.584708	120.799	0	0	0.566485	12.6319	0	0	0.45533	0.368446	12.7623	0	0	0	0	66.6822	0	0	0	3.11515	0.386505	1.73481	67.9067	0	0	7.28293	781.836	18.3334	0	0	3.48576	7.58926	37.952	1.87014	9.52629	10.9435	12.1051	10.6858	12.5611	78.6332	1.21374
Intestinirhabdus	1.08913	0	1.95979	3.12082	0	4.84861	13.9112	17.6021	59.6947	51.2807	3.07037	9.53555	5.79088	262.955	6.26333	0.648346	70.6703	4.15699	248.944	0	1.42663	19.66	3.99307	82.7041	3.62295	1.16776	0.28029	0	8.43956	18.8593	90.0567	0	0.875561	0	120.066	1.84119	0	0	0	0	0	0	4.23944	3.92763	3.59772	3.23569	4.08992	2.73104	163.992
Pseudogracilibacillus	1.51234	0.696997	0	0	0	0	2.10224	0	0	4.31917	0	0	0.44334	0	0	0	1.03857	0	0	0	0	0	0	0.438356	0	0	0	0	0	0	1.47535	0	0	0	0.926054	0	0.181378	0	0	0	0	0	23.9117	24.6545	23.1537	23.6863	23.5303	107.788	22.8708
CAINFC01	0	0	0	0	0	0	0	0	0	0	0	0	0	0	0	0	0	0	0	0	0	0	0	0	0	0	0	0	0	0	0	0	0	0	0	0	0	0	0	0	0	0	261.317	264.507	261.565	269.609	270.899	0	1.16209
JAGOUJ01	0	0	0	0	0	0	0	0	0	0	0	0	0	0	0	0	0	0	0	0	0	0	0	0	0	0	0	0	0	0	0	0	0	0	0	0	0	0	0	0	0	0	262.851	263.819	263.032	273.335	265.365	0	0
Shimwellia	0	0.498665	3.57321	3.88255	0	7.97608	19.9473	10.4276	75.8308	40.6834	4.63987	11.2465	5.19636	255.968	2.01923	1.19127	71.7943	3.79551	250.768	0	0.452043	11.2835	2.08665	123.58	4.81383	0	1.0462	0.297613	11.2708	29.2932	150.976	0.489727	0.743362	0	60.6076	0	0	0	0	0	0	0	3.36878	3.95878	4.90209	3.15884	4.23264	9.06626	55.8289
Butyrivibrio	0	0.787574	0	0	0	0.679523	0	0	0	1.09855	0	0.168713	0	0	0	0	0	0	0	0	7.74486	1.73629	2.64339	0	1.44674	0	1.51215	4.61801	1.00036	2.23385	0	0	0	0	10.6886	0	0	0	0	0	0	0	35.9646	35.5981	29.6233	35.5503	38.7132	12.595	8.18006
Jeotgalibaca	5.91902	1.29233	0	0	3.05783	0.810201	6.28056	0	0.706024	1.6113	0	0	0	0.17299	0	0.93927	0.407093	0	0.100502	0	2.19822	1.61453	0	1.0995	0	0	0	0	0	14.2029	0.189327	0.539955	0	0	3.05448	0	1.14408	0	3.35665	0	0	2.13541	29.1331	29.0686	33.2475	30.5119	29.5251	157.025	83.4548
Paenalcaligenes	0	0	0	0.174024	0	0.789946	0	0	15.2565	19.8711	0.407645	0.137501	0	245.188	0.51099	2.74737	10.9381	1.10756	252.108	0	0.249203	0.68873	0.962469	0.070997	0.351177	0	0	0	1.16709	0	0.340125	0	0.197418	0	0	0	0	0	0	0	0	0	5.08665	3.53233	3.69359	3.80899	4.06539	20.9963	14.5819
Geminicoccus	0	0	0	0	0	0	0	0	0	0.504452	0	0	0	0	0	0	0	0	0	0	1.01008	0	0	0	0	0	0	0	0	0	0	0	0.430088	0	0	0	0	0	0	0	0	0	30.602	29.7672	32.4325	34.398	32.4725	3.33899	224.843
CADCUO01	0	0	0	0	0	0	0	0	0	0.388979	0	0	0	0	0	0	0	0	0.259376	0	1.80396	0	0	0	0	0	0	0	0	0	0	0	0	0	0	0	0	0	0.358924	0	0	0.204913	25.0562	23.5186	22.5454	22.872	23.4422	7.29372	248.128
Tatlockia	0	0	0	0	0	0	0.341128	0	0	0.107826	0	0	0	0	0	0	0	0.292231	0	0.275824	0.205149	0.363446	0	0.061443	0	0	0	0	0	0	0.184831	0	0	0	0	0	0	0	0	0	0	0	253.071	262.87	259.918	249.637	255.59	0.47711	0.817769
Baekduia	0.566598	0	0	0	0	0	0	0	0	0.187502	0	0	1.18403	0	0	0	0	0	0.135939	0.31678	0.874055	0	0	0	0	0	0	0	0	0	0	0	0.350072	0.367632	0	0	0	0	0	0	0	0.234525	35.1271	36.757	33.832	32.9888	37.1642	10.4861	241.705
Ramlibacter	9.3431	6.01075	0	0.698632	5.56763	0	2.03411	3.69962	2.16187	4.44771	0.372279	0.646964	1.86526	4.34192	6.58325	2.71488	2.33043	1.5003	4.87474	8.85479	11.273	27.003	1.55041	3.44689	1.12492	0.590505	3.60752	1.1982	7.2148	6.64643	1.71569	1.70602	1.74848	0.295746	0.099523	0.709124	0.109899	0	6.34959	2.64121	1.64904	2.66727	71.9758	67.8406	71.3798	74.888	71.0347	62.3108	40.9415
Cellulomonas_A	0	0.461171	0	0	0	0	0	0	16.4625	21.4899	0.702837	0	0.395151	200.537	1.76203	1.89474	12.3889	2.38698	189.318	0	0.349489	0	0	0.200749	0	0	0	0	0	0	0	0	0.608205	0	0	0	0	0	0.363709	0.28981	0	0.145945	20.7953	19.9955	19.2655	20.4199	18.0183	4.36306	77.3403
Pseudescherichia	2.73803	2.05595	6.27352	6.21718	1.78938	10.1942	23.298	14.7014	73.6595	40.9525	13.9317	8.54583	9.43643	240.652	2.02671	2.06152	69.5842	8.25664	234.753	0	8.97004	10.9847	4.30731	49.3026	1.64463	2.72305	0	0.478486	11.9353	14.0792	46.8522	0	1.2192	0	96.1543	0	0	0	0	0	0.568542	1.41441	15.7058	17.6034	17.1151	17.0215	17.3673	2.77395	59.2921
Facklamia	0	0	0	0	0	0	0	0	0	0	0	0	0	0	0	0	0	0	0	0	0	0	0	0	0	0	0	0	0	0	0.47747	0	0	0	0	0	0	0.449345	0.960937	0	0	0	5.83129	4.73946	5.48933	7.2706	4.90732	32.6293	1.17218
Hathewaya	28.2136	10.7547	0.706217	1.309	24.4904	1.44685	40.6249	0.549404	7.56663	276.218	0	0.337426	12.1809	0.302954	5.00746	2.37006	15.4288	4.82882	0.178597	0	3.41606	0	0.632164	25.7061	0	0	0.551981	3.69579	1.41247	24.1447	31.7957	0	0	0.287565	186.014	0	5.51134	18.8805	2.59453	0	0.435999	4.56962	47.5098	42.9574	44.3497	40.4571	44.7242	130.586	74.1635
Rodentibacter	1.34276	0	2.30891	3.81422	0	4.32847	18.5962	5.38867	67.1052	30.6495	1.11684	6.02744	4.48198	246.667	4.19992	3.01081	66.9342	5.3102	232.491	0	0.532544	12.2651	1.75794	79.1115	1.92426	0.771921	1.23251	0	14.6766	11.4532	75.8085	0	0	0	67.7632	0	0	0	0	0.682841	0	0	12.8507	10.475	10.2125	9.60636	10.656	12.5031	79.3862
Mixta	0	0	0.478837	1.32468	0	2.93636	17.7274	1.68108	25.1295	11.6824	1.10404	2.41275	1.81769	152.303	2.71322	0.648346	26.3241	0.951551	149.661	0	1.44725	2.95667	0.729143	190.191	0	0	0	0.148204	0.496014	27.1914	207.903	0.196466	0.861766	0	13.0013	0.142333	0	0	0	0	0	0	10.1012	9.49766	7.52401	9.61538	9.04192	11.8538	178.09
Tardiphaga	7.4595	8.98021	1.74755	0.639805	12.391	1.79979	5.54853	4.32406	9.55646	12.453	1.19803	2.74835	7.36472	7.05718	9.53806	10.4572	5.55114	1.50314	7.44783	17.2588	22.166	14.4146	1.3932	6.16766	1.33345	1.20056	11.8295	2.01702	9.75227	12.661	6.43009	1.19149	2.23876	2.11406	0.786474	2.1935	1.88223	3.52513	8.29634	2.11228	1.2231	12.9157	21.0062	20.461	20.1263	18.4833	19.0655	88.636	66.5618
Bacillus_T	0.576597	0	5.33601	8.96318	1.3181	16.2246	33.4562	8.90588	95.456	42.0679	8.73532	13.6812	0.641539	296.336	4.3269	1.72384	93.8852	4.3368	297.477	0	0	16.5729	2.46328	11.7872	3.1291	1.35863	0	0	21.7218	19.1101	11.7225	0	0	0	95.0265	0	0	0	0	0	0	0	2.5722	2.67523	3.34551	3.51181	3.47082	1.38278	99.3833
Xenorhabdus	0	0	0	0	0	0	10.4571	13.7845	11.1078	16.3754	0	0	0	119.19	0	4.44019	6.12315	0	121.055	30.3449	4.17814	1.25535	0	82.5262	0	0	5.98733	0	3.50128	26.7212	80.0013	0	0	0	8.22471	0.371648	0	0	0	0	0	0	50.1644	51.2079	54.1996	54.735	52.975	57.0528	174.1
Oceanobacillus	3.46272	1.89834	0	0	6.50486	0	3.24571	0	7.19793	54.6766	0	0	4.46005	0	4.30955	1.10336	13.8788	5.33762	0	0	0.429131	0	0	0.359643	0	0	0	0	0	4.23661	1.24631	0	0	0	22.6816	0	0.564798	1.10914	0.437618	0	0	0	60.5243	62.2361	60.4537	61.8221	64.4645	150.097	139.721
Phreatobacter	11.6818	7.5268	1.0647	2.49771	5.49476	2.71351	8.44478	0.829901	5.79078	9.12794	1.68527	2.83939	1.81051	4.18866	11.363	9.84114	3.70822	1.40138	4.18456	10.8886	16.8579	10.866	2.27713	4.57896	2.88705	1.08605	9.57789	0.599651	7.88502	12.4402	3.1092	1.77872	0.931658	2.26527	1.69074	4.16797	0.863535	1.38164	7.18088	1.03814	0.827707	10.4419	19.0447	18.9183	17.729	19.4336	20.2525	81.0793	103.323
Frankia	0	2.39818	0	0	0.213106	0.252278	0.329166	0.392588	0.587712	0.805511	0	0	2.37091	0.355249	1.20695	0.453641	0.816846	0	0.332081	0.161323	1.48733	0.637713	0	0.515386	0	0	1.1125	0	0.368556	1.07523	0.030404	0	0.612626	0	0	0.783816	0	1.30221	1.86618	0.280041	0.399257	0.715847	14.2317	14.1716	12.6207	14.1495	13.329	16.8931	183.886
SLRI01	0	0	0	0	0	0	0	0	0.156658	0.326929	0	0	0.411553	0	0	0.576875	0	0.398402	0	0.376034	1.31323	0.495489	1.38485	0.167531	0	0	0	0	0.856428	0	0.251982	16.0588	22.0923	35.0705	10.5359	17.807	34.989	23.9543	11.186	19.7238	21.985	25.9782	19.3895	19.0982	20.7248	21.4028	21.2009	41.6384	177.69
1XD8-76	24.6721	19.8987	22.6454	19.8885	25.4205	9.88776	28.584	21.408	7.06025	14.1062	26.6217	14.2178	22.2575	4.68131	24.3329	31.3985	14.1213	24.1101	4.21289	8.24767	10.7322	14.9928	9.46481	13.1847	18.1561	6.13335	4.28443	13.3471	13.7669	11.3753	9.72604	33.8078	52.8394	75.7043	58.0313	67.8068	65.8662	79.8734	52.8863	52.221	67.6836	45.8168	1.33137	0.758008	1.6595	1.14352	1.98518	22.5515	17.1006
RUG12372	0	0	0	0	0	0	0	0	0	0	0	0	0	0	0	0	0	0	0	0	0	0	0	0.074637	0	0	0	0	0	0	0	0	0	0.630579	0	4.19979	0	0	0	0	0	0	2.59818	1.1963	1.95765	1.7874	2.20362	0	2.10531
Capillimicrobium	0.368502	0.626462	0	0	0.45049	0	0	0	0	0.09952	0	0	0	0.062206	0	0	0	0	0.051237	0.270822	0.895546	0	0	0.076101	0	0	0	0	0	0	0	0	0	0	0	0	0	0	0.419665	0	0	0	30.2615	31.7443	32.0772	30.8726	31.8853	10.6693	230.668
Ruminococcus_D	0	0.890537	2.40258	1.37387	0	1.1087	8.78929	5.17596	42.0605	27.3022	1.07275	5.06583	0	168.99	0	0.321329	49.3046	3.15751	170.021	39.6978	80.0537	27.2164	16.144	52.2933	15.912	0.713294	31.8891	18.4595	12.3227	23.8736	57.9149	0	0	6.90316	94.0584	10.4953	0.676046	5.75298	27.9688	7.66883	20.0332	2.05432	6.92391	7.52574	7.48385	6.75312	7.00898	8.78825	25.7336
Pedobacter	8.20617	8.23699	0.080262	0.468596	6.82607	2.55651	1.49822	1.34384	3.02861	1.89585	0.740055	1.37209	7.85691	4.04517	8.45817	5.48471	3.49429	0.634987	3.56865	5.61556	19.182	20.2656	1.39532	5.34987	0	0.107334	6.82179	2.71331	3.32806	6.78495	6.1382	1.48639	0.680561	0.986678	1.00676	1.72466	0.475936	0	2.31564	0.094947	1.57989	1.90606	53.0928	51.7872	50.1332	49.8679	49.433	124.854	29.504
RH-AL1	1.25952	1.84396	0	0	0	0.260064	1.02719	0.356963	0.150687	0.393859	0	0.596539	0.283277	0.283529	0	0.338398	0	0	0.441492	9.79861	10.0464	12.7117	12.5121	7.49197	11.1755	9.86129	10.7625	10.6159	8.03543	11.6455	8.29097	53.0668	68.3829	132.385	34.6595	48.1656	91.4777	56.5164	61.7299	130.695	87.0581	120.151	3.40178	2.77154	3.15293	3.86002	2.45078	27.4452	30.8645
Salinarimonas_A	1.28769	0.172291	0	0	0	0	0	0.512204	0	0.99448	0	0.154495	1.12637	0.146135	0.764634	0	0.310033	0	0.215951	0.308856	1.65969	0.870586	0	0.130825	0	0	0	0	0.167196	0	0	2.62058	4.15653	2.49989	1.01249	1.78391	1.78476	4.28376	2.18226	3.38165	3.15857	1.62291	21.3824	18.3152	20.9915	21.4074	20.8323	20.8089	379.301
Siccirubricoccus	0	0	0	0	0	0	0	0	0	0.504178	0	0	0	0	0	0.648346	0	0	0	0.71601	0	0	0	0	0	0	0	0	0	0	0	0	0	0	0	0	0	0	0	0	0	0	18.9385	16.7483	17.3015	18.0312	21.81	4.76005	363.46
Gluconobacter	0	0	0	0	0	0	0	0	0.323068	0.039753	0	0.428019	0	0	0	0	0	0	0	0	0	1.07195	0	0	0	0	0	0	0	0	0.136286	0	0	0	0	0	0	0	1.27369	0	0	0	233.106	234.755	230.259	229.987	234.733	0.422159	1.72986
Allosphingosinicella	0	0.36728	0.627857	0.654714	0	0	0.778859	0	0.609478	0.312826	0	1.63038	0	0.730119	0	1.96178	0.311688	0.331604	0.604275	0.84557	1.54836	1.12262	0	1.37563	0.385909	1.59767	0.88299	0.390916	0.531656	1.32718	0.334828	0.404079	0.698751	1.20871	0.57095	0.954377	0.995262	0.768617	1.52582	1.2944	0.935103	2.80438	59.283	58.5812	56.7994	61.169	56.6276	8.21834	189.723
UBA3792	0	0	0	0	0	0	0	0	0	0	0	0	0	0	0	0	0	0	0	0	0	0	0	0	0	0	0	0	0	0	0	0	0	1.59794	0.333721	1.52038	0	0	0	1.67554	4.77767	0	41.0384	38.1796	42.0672	39.5246	42.2695	0.544604	2.02823
Lentibacillus	10.3787	10.1024	0	0	11.3047	0.743478	28.1391	0	18.4238	142.699	0	1.29413	7.69847	0.238115	1.20233	3.44767	19.1602	7.81805	0.184451	1.84478	3.20153	0	0.754878	9.31475	3.3052	0.662944	0	1.72266	0.700256	8.43109	11.9499	0	0.70838	2.20579	27.5668	7.08317	1.04986	6.18511	7.70208	45.7423	24.2467	10.0239	33.7929	32.4024	28.5479	26.4775	28.545	78.1695	184.495
Pseudoxanthomonas_A	4.31946	2.01947	1.54918	0.417454	5.28277	3.3836	9.56389	1.16801	13.7687	5.21248	2.54996	2.43432	2.08159	2.65908	5.20687	4.51627	16.9806	2.28542	4.10494	3.08975	4.63304	6.18588	2.75089	3.09871	1.56727	1.15129	1.28104	0.807495	1.84741	7.34237	1.66879	0.553155	0.786036	0.46873	9.78504	1.44287	0	0.615779	3.12416	1.22258	0.902145	2.68716	107.833	108.597	98.736	108.962	100.416	32.3254	31.9732
Clostridium_Z	7.02076	4.9539	0	0	10.5938	1.4826	104.962	0.576793	17.187	542.385	0.876656	0.322583	5.89235	0	5.29472	4.44019	52.5582	7.57859	0.084292	0	3.23964	0	1.25758	28.3165	2.75312	0	0	5.79435	0.990738	2.07752	33.2565	0	0	0	192.082	0	0	0	3.86104	0.373389	0.266172	2.22099	19.0895	16.5638	18.1067	19.6171	19.1188	14.2102	0.325951
Spirillospora	0	0	0.146311	0	0	0	0	0	0	0.606075	0	0	1.19848	0.064314	0	0	0	0	0	7.23721	0.712502	0	0	0.231165	0	0	2.7684	1.94715	0	0.317661	0.404918	0	0	0	0	0	0	0	0.352735	0	0	0	15.296	12.7607	13.4239	15.6108	15.6271	16.6973	185.737
Bacteroides	0	0.527241	0	0	0	0	0	0	0	0.018475	0	0	0	0.0244	0	0	0	0	0.070879	0	0.140599	0.620031	0	0.25266	0	0	0	2.90386	0	0.215986	0	0	0	0.084761	19.4766	0	0	0	0.234483	0	0	0	10.6938	9.29977	12.845	10.4284	12.7792	3.10214	4.82958
Globicatella	72.5516	68.1508	0	0	106.766	0	0	0	21.0134	269.161	0	0	44.4325	0.416457	1.2617	0	30.3588	2.05103	0.09678	0	1.10698	0.850284	0.792156	0.287492	0	0	0	1.80773	19.8406	0	0.864826	0.893121	0	0	116.516	0	0	1.08176	0	0.6154	0	0.500898	16.7524	15.9899	14.3155	18.0429	14.918	53.8289	10.6876
Brevibacterium	0	0	0	0	0	0	0	0	0.512521	0	0	0	0	0.166583	0	0	0	0	0.26349	0	3.08167	0	0	1.2009	0	0	0.491655	0.10735	0	5.60425	0.433077	0	0.415258	0	0	0	0	0	0	0	0	0	5.16635	4.3532	5.244	4.86195	4.92882	25.3764	30.098
Microlunatus_C	0	0	0	0	0	0	0	0	0	0.446368	0	0	0	0	0	0	0	0	0	0	0.425389	0	0	0	0	0	0	0	0	0.340286	0	0	0.565182	0	0	0	0	0	0.323457	0	0	0	18.2982	21.8692	19.4364	18.8373	17.8347	8.86293	196.345
Mediterraneibacter	1.71968	3.58262	0	0	0.592508	0.271226	8.22663	0	1.73257	52.2708	0	0	0	0	0.165637	0	1.14092	0.158449	0	0	1.72016	0	0.176351	4.6784	0.10048	0	0	0.52133	0.170305	5.23509	4.95371	0.297643	0	8.96437	806.95	8.56537	0	0	0	26.1759	34.5548	0.131516	14.8492	19.5273	19.5223	16.9596	17.8936	4.86248	4.62423
Nitratireductor	0.394453	0.620826	0	0	0.348909	0	0	0	0	0.730677	0.474006	0	0	0.096777	0.574146	0.359133	0	0	0.084427	0	1.43641	0.936455	0	0.619697	0.354724	0	0	0.105799	0.417696	0.337403	0.402497	0.661516	0.675801	1.56039	0.340777	2.10147	1.40165	0.917511	0.428454	0.521962	0	0.849691	4.65753	4.87973	4.72651	3.93272	4.47975	978.78	15.5308
BIGb0383	0.611045	0.423005	16.2446	16.8647	0	38.2623	40.8231	0.262249	233.307	20.6686	16.9694	32.392	2.45972	16.9579	0	0	235.985	5.13672	17.9834	0	0.194379	39.9382	6.86989	0.129732	3.14727	0	0	0	48.0903	0.991028	0	0	0	0	0.224443	0	0	0	0	0	0	0	2.64077	2.35255	3.21513	3.51263	2.80971	1.82344	227.854
Pandoraea	3.53728	6.35775	0	0	2.71042	0.780193	4.25852	1.21411	14.3186	24.0336	0.647319	1.11856	2.18797	154.423	4.95928	2.39446	13.9963	1.47393	164.816	2.17662	129.758	4.16712	0.326537	1.22454	0	0	1.52617	0.706521	0.847432	5.38689	0.358009	0	0.308781	0.785409	0	0.831014	0.228816	0.674018	2.39936	1.35875	0.575448	4.57531	12.8814	10.3829	12.475	11.6635	13.0015	37.8949	22.844
VAYN01	0	0	0	0	0	0	0	0	0	0.440594	0	0	0	0	0	0	0	0	0.084292	0.424949	1.02346	0	0	0.172495	0	0	0	0	0	0	0	0	0	0	0	0	0	0	0	0	0	0.221709	19.1456	15.7778	20.3315	20.138	19.6293	9.70009	193.53
Clostridium_F	4.46208	8.07142	0	0	20.2234	0	74.386	0	8.34714	396.688	0.79331	0.445347	4.42608	0	1.79295	2.57063	14.7632	2.16728	0	1.96008	31.2999	1.72182	1.6604	24.7865	1.24789	0.469585	3.37398	9.02103	2.39013	5.35669	21.8666	0.231409	0	0	121.419	0.735128	7.93986	18.8016	11.3818	0	0	1.96733	26.3058	26.0636	26.4847	25.6704	24.3769	143.701	2.55051
Ancylobacter	13.5944	9.68701	1.7273	1.07739	8.55246	2.87707	6.24508	5.40491	6.0516	5.90048	1.75431	3.84854	10.4078	3.44798	8.26035	11.8054	4.07059	1.11292	4.32371	15.3461	30.1385	9.08075	1.92311	4.98332	1.48583	1.30871	11.8133	1.21239	5.27358	19.485	6.14454	1.75436	3.04988	5.0206	2.0232	2.44616	1.74607	1.84597	8.45556	2.8726	2.32929	11.5922	13.9756	16.4504	15.4516	16.0983	12.7726	60.9332	89.5424
Bifidobacterium	1.07425	3.08571	0	0	1.40255	0	0.481606	0	0.373622	0.085494	0	0.133496	1.18545	0	0	0	0	0	0.147425	0.162325	2.44896	36.8126	17.3676	6.23306	18.9975	0	0	0	0	0	6.74082	0	1.41542	0	7.87371	0	1.42032	1.94594	0	0	0.240094	0	7.48695	7.95341	7.76404	7.5467	8.22886	10.6399	22.284
Periweissella	0.525585	1.31551	0	0	2.28989	0	0	6.59137	0.111298	0	0	0	0.584781	0	0	0	0.171238	0	0	4.57641	13.4303	0	0	0.078013	0	0	0.955864	0.184881	0	1.8379	0.193511	0	0.336382	0	0	0	0	0	0	0	0	3.63151	44.1139	46.7238	41.8454	45.1928	44.0771	25.2475	87.3341
Jejubacter	0	0	1.60016	2.20283	0	4.68674	14.729	17.9477	47.4167	51.9343	1.03201	6.96207	6.70774	279.312	3.78962	0.861919	58.569	2.75446	281.534	0	0.492098	4.35905	0.81221	52.4691	0	2.13988	0	0	13.5619	5.53345	55.8634	0	0	0	73.8706	0	0	0	0	0	0	0	3.96063	3.79813	5.09831	4.24203	3.62925	2.28892	46.1819
JAGOUN01	0	0	0	0	0	0	0	0	0	0	0	0	0	0	0	0	0	0	0	0	0	0	0	0	0	0	0	0	0	0	0	0	0	0	0	0	0	0	0	0	0	0	218.835	213.935	223.537	220.158	215.095	0	0
Caballeronia	4.56254	1.55169	0.662714	0.815338	1.58668	0.714075	1.14405	1.52014	2.65248	5.53596	0.59079	1.21201	2.455	3.19853	2.81312	7.02257	2.25271	0.4989	2.52727	3.67807	70.8482	9.85655	0.197126	2.19757	0.366765	0.551306	3.03134	0.666903	1.77394	2.30023	2.83241	1.06426	2.71793	0.765008	0.948624	1.05832	0.518826	1.57622	3.81654	0	1.80503	3.67222	15.4454	17.1236	17.3665	15.4252	16.2029	108.408	72.3297
UBA2862	0.502674	1.0689	0	0	1.88332	0	0	0	0.251601	0.060453	0.494115	0	0	0.040888	0	0.444019	0	0	0	0.31678	0.691714	0	0	0	0	0	0	0	0	0	0	0	0	0	1.70336	0	0	0	0	0	0	0	71.1407	73.8525	74.8531	74.7355	77.2504	0.512015	20.9716
Enterousia	3.01071	1.16387	0	0	5.83099	0	0	6.15811	0	0	0	0	2.69033	0	0	0	0	0	0.492265	0	0	0	0.317755	0	0	0	0	0	0	0	0	0.244863	0	0	0	0	0	0	0	0	0	0	153.508	149.878	147.165	147.693	148.498	0	1.4019
Arachnia	0	0.378616	0	0.214844	0	0	0	0	13.0693	0.179237	0	0.339509	0	0	0	0	12.5855	0	0	0	0.417084	0	0	0.556866	0	0	0.895253	0	0	0	0	0	1.09477	0	0	0	0	0.695415	0	0	0	0.322006	14.6942	13.3823	14.7947	13.5999	12.3428	5.10884	40.8822
HGM04593	0	0.659524	0	0	0	0	0	0	0	0	0	0	0	0	0	0	0	0	0	0	0	0	0	0	0	0	0	0	0	0	0	0	0	0	0	0	0	0.46361	0	0	0	0	143.059	139.419	141.543	135.45	138.642	0	4.85225
UBA3789	2.27222	1.08711	0.15723	0.129869	2.07655	0.117902	0	0	0.116178	16.4007	0	0.256532	0.101737	0	0	0	0.29791	0	0	0	0	0	0	2.47203	0	0	0	0.335496	0	0	4.03997	0	0	0	0.18215	0	0	0	3.95618	0	0	0	121.896	118.044	119.039	121.48	114.213	7.02294	0.685772
Fusobacterium_A	0	0	0	0	0	0	0.50503	0	0	0.785885	0	0	0	0	0	0	0	0	0	163.43	50.0349	21.8525	34.1502	0.133833	34.3533	0.321084	97.9052	74.4309	12.4762	40.7362	0	0	0	0.400624	0	1.97796	0	0.503577	102.863	0.862042	2.02772	1.98786	61.5408	65.1649	60.8932	59.4358	62.6099	68.3703	4.30876
Helicobacter_A	0	0	0.871229	0.183183	0	0	0	0	136.381	0	0.376958	0	0	0	0	0	209.141	0	0	11.145	46.6725	65.3258	59.9066	112.039	67.9333	6.20643	17.5991	13.1582	11.0629	13.8281	124.23	0	0	0.876854	0	0.334483	0	0	7.27419	0	0	0.973632	0.450056	0.460418	0.385618	0.722866	0.426077	13.8784	0
Knoellia	0	0	0	0	0.50125	0	0	0	0	0.21924	0	0	0	0	0	0	0	0	0	0	0.60815	0	0	0	0	0	0	0	0	0	0	0.404389	0.320278	0	0	0	0	0	1.12652	0.579621	0.287724	0.799691	40.1556	42.0424	37.7049	42.0516	40.6777	28.5906	62.7241
Roseomonas_D	0	0.314542	0	0	0	0.251776	0	0	0.219652	0.772443	0	0	0	0.130878	0.957358	0	0.149583	0	0.420243	0.960828	0	0	0	0.163608	0	0	0	0	0	0	0	0.305192	0	0	0	0	0	0	0	0.29236	0	0.471791	25.1144	24.3712	24.4516	23.275	25.0052	12.6573	282.204
CADEED01	0	0	0	0	0.593146	0	0	0	0	0	0	0	0	0	0	0	0.225696	0	0	0	0.503786	0	0	0.102135	0	0	0	0	0	0	0	0	0	0	0	0	0	0	0	0	0	0	22.7948	25.2783	21.6935	26.3088	21.5314	1.18012	10.9643
Siminovitchia	0	0	3.36888	1.42643	0	4.98871	14.4076	3.07555	42.5141	56.372	3.84513	4.00192	0	207.241	6.39221	0	56.1972	0.851967	212.094	0	0	9.84892	0.525939	49.9897	3.99447	0	0	0	5.61441	11.9578	43.244	0	0	0	53.9092	0	0	2.0617	0	0	0	0.136609	10.6289	11.3192	12.2753	12.1686	13.0883	21.3848	110.928
Lacisediminihabitans	0	0.147442	0	0	0	0	0	0	0	0.182451	0	0	0	0	0	0	0	0	0.029251	0	0	0	0	0	0	0	0	0	0	0	0	0	0	0	0	0	0	0	0	0	0	0.282843	3.43761	3.20459	3.50066	2.89094	2.38117	11.3889	9.03065
Shinella	6.47482	3.9415	0.531595	0.53255	6.23823	0.915652	2.44953	0.813236	1.55742	5.43821	1.96142	1.15096	3.4671	1.94926	3.27559	5.65303	2.02266	0.375444	1.80504	3.012	11.5665	8.81824	0.196824	2.1795	1.35134	0.726969	3.26533	0.473493	3.65798	4.69518	2.38751	0.718826	1.56737	0.455645	0.417052	0.715472	2.00409	0	2.46922	0.625199	0.36445	5.6097	21.5025	18.1218	20.8176	20.7546	17.9172	147.151	63.9914
Halomonas	0	1.16103	2.57402	1.65362	2.26254	3.86037	18.6516	4.21866	60.6747	31.3692	4.05801	5.72402	3.96027	186.062	1.7033	2.43382	54.167	2.25521	183.607	6.07822	0.887638	7.63524	0.825043	0	0.635615	0.509957	1.53363	0.253332	10.9945	3.07492	0	3.76957	2.38768	0.703096	69.2981	0	0	0	1.36391	0	0.445566	0	8.5227	9.72148	12.3992	13.7308	11.6744	19.0923	71.7745
Chania	1.17951	0.203099	6.41957	3.73297	0	14.4782	0	0.950038	60.0139	6.32095	2.54512	11.4751	1.31235	52.8984	0.973314	0.102538	72.2877	0.387529	51.7806	0	0	0.287777	0.269411	148.014	0.530913	0	0.629622	0.201134	0.249916	0.083583	157.701	0	0	0	33.084	0	0	0	0	2.76115	11.5309	0	65.1001	57.9585	59.6145	60.3293	53.9867	1.30305	3.5279
Pseudorhodoplanes	7.41305	9.25607	0.454861	1.13447	4.2438	2.94483	2.08337	1.01055	4.47426	3.37732	1.86577	1.43269	7.2201	4.11511	7.69043	7.81007	3.83698	0.715858	4.15132	10.5205	36.9478	7.33508	0.890063	2.33306	0.620244	0.642438	5.73916	1.73559	6.83957	7.90999	3.32746	2.16323	5.8455	0.427173	0.623051	1.154	2.14031	1.38467	7.75868	0.910384	3.40437	9.52627	14.0558	12.6056	11.94	12.6209	12.3031	52.5201	78.1753
2024-02-14	2.92602	2.75262	0	0	3.75042	0	7.77238	0	0	14.8667	0	0	1.10163	0	0	0	0	0	0	6.33225	6.55624	3.48134	11.5677	8.30352	13.8284	0	2.65603	2.08227	0.774813	0.771295	12.5713	0.314302	0	0.345926	605.217	0.246851	0	0	22.6704	0.395614	5.6403	2.56141	8.52029	9.9523	10.8769	8.95301	7.82725	7.14121	123.182
Schnuerera	0.482865	0.45322	0	0	2.62971	0.311309	1.00613	0	0.204504	12.6901	0	0.541876	0	0	0	0	0.07866	0.288426	0	1.12709	28.2923	1.11385	1.7295	3.26108	3.59696	0	0.485029	2.08038	1.44392	0.643884	3.4246	0	0	0	0	0	0	0	0	0	0	0	87.2998	93.336	91.0385	92.5483	89.5993	404.741	3.18135
Tissierella_A	0	0	0	0	0	0	0	0	0.098492	0	0	0	0	0	0	0	0.075767	0	0	0	0	0	0	0	0	0	0	0	0	0	0	0	0	0	0	0	0	0	0	0	0	0	62.3406	62.0869	58.627	60.9084	58.1618	520.705	8.93297
Ruminiclostridium	12.8916	10.9396	0.535539	0.03505	37.6617	2.5533	47.8901	0	9.64896	187.402	0	1.35016	12.3079	0	4.37211	1.17534	22.6757	2.66524	0	7.78931	0	0	1.02938	7.88098	0	0	8.06293	2.28361	2.60705	0.746503	12.7274	0	0	0.1166	236.79	0.16641	3.94185	10.5688	0.273409	1.11599	8.48571	2.37496	6.65767	7.71813	7.22583	8.50889	7.42943	250.523	25.0498
Novosphingobium	6.72739	9.95707	9.04892	10.0946	13.0542	0	28.453	10.7483	9.17615	1.7227	12.6714	9.54142	8.55223	8.42388	14.1946	32.7751	13.0463	11.1128	12.7328	27.8559	15.7807	3.27989	3.44392	15.5703	1.37716	8.54792	16.9211	11.2434	9.04243	24.5465	8.31133	0.914417	2.66489	2.61546	0.972231	1.73415	4.23845	0.476208	8.82592	0.739494	2.24385	22.754	24.988	25.2945	23.9459	22.8233	23.5876	27.8485	218.146
CAILAF01	9.80857	6.72647	0.576951	0.356057	5.25554	0.934357	5.85696	0.751205	3.6808	2.01059	0.611556	1.4154	7.79655	3.00576	8.22423	3.52196	2.69589	0.365992	3.87173	3.39448	14.9029	22.9716	1.17538	4.54664	0	0	4.12938	2.7704	5.67969	9.01721	4.59434	1.18649	1.41047	0.917574	0.45586	1.70583	0.314219	0	2.10549	0	1.03924	1.75648	26.911	26.4325	26.5592	26.2405	26.7983	112.42	35.4807
Pengzhenrongella	0.408423	0	0	0	0	0	0	0	0	0.223415	0	0	0	0	0.558459	0.400345	0	0	0.030151	0	1.77089	0	0.350626	0.364501	0	0	0	0	0.346056	0	0.210997	0	0	0.53252	0	0	0	0	0	0	0	0.185264	21.0182	16.9651	21.1613	17.3031	20.6018	7.36833	120.349
Paucilactobacillus	0	0	0	0	0	0	0	0	0	0	0	0	0	0	0	0	0	0	0	1.78159	4.54671	0	0	0	0	0	0.699278	0	0	2.19043	0	0.59038	0.321132	0	0	0	0	0	0	0	0	2.26242	58.0438	55.7104	58.4492	54.469	55.3398	78.6004	406.581
Telluria	2.34043	1.3242	0	0.188134	0.858625	1.51311	0.649686	1.82492	0.815962	10.0579	0.398675	0.055472	1.4963	2.35972	2.16487	4.19417	1.61951	0.194993	3.14877	2.3207	11.3866	11.3502	0.702915	5.2664	0.613355	0.446012	0.551981	0.686918	2.78899	5.29481	7.78984	0.653515	1.85097	0.876298	2.17859	0.06747	13.0595	0.447053	3.75744	0.254323	0	4.40907	39.1691	35.3734	38.3771	37.1786	36.9539	51.8177	49.7313
Cryobacterium	0.495058	0.32282	0	0	0	0	0	0.622426	0	0.107827	0	0	0	0	0	0	0	0	19.1973	0	0.197339	0	0.091664	0.2559	0	0	0	0	0	0.612515	0	0.431964	0.118762	0.263332	0	0.31555	0	0	0	0.255628	0.294887	0.382762	5.88196	5.01368	6.26124	5.00496	6.73646	43.5181	33.7475
Rhodopila	2.48978	1.10731	0.376653	0.155032	0.72329	0	1.09433	0	0.264422	1.22512	0	0	0	0.436095	1.37486	0.900539	0.203414	0.375159	0.9756	0.121273	3.41118	1.93217	0.148874	0.449176	0	0	0.401665	0.081529	0.255458	1.89568	1.47921	0.511856	0	0.298554	0	0.597966	0	0	0.702443	0.398779	0	2.09373	22.0743	25.0768	26.3641	24.6613	23.6488	10.557	280.067
Azonexus	0.908094	2.89424	0.1646	0.748077	2.62766	0.426513	5.15896	5.655	1.53886	2.74058	0.827065	0.475023	0.775994	3.67664	3.48757	3.3017	0.98533	0.522311	3.12583	1.40734	6.72753	9.38561	0.469762	1.82468	0.357432	0.475529	1.56948	0.154458	0.64629	84.1483	2.57318	0	0.110684	0	21.326	0.554223	0	0.195586	1.17778	0.229711	0.528732	1.08925	53.8455	54.3402	53.7072	57.0856	55.8579	27.6782	43.1808
Stutzerimonas	1.61409	3.41636	0.26336	0.085938	2.77201	0.903247	0.079807	0.521715	2.07968	4.8137	0	0.573154	2.60522	1.32424	1.93518	2.69547	2.4367	0.068368	2.58536	4.45516	10.2012	11.1145	0.471799	2.62503	2.17904	0.71602	1.02487	0.889029	1.78005	15.3082	2.54276	1.5539	0.470409	29.3501	0.916737	30.8915	0.417	0	0.675032	0.772311	0	2.95036	16.1338	14.4263	15.5698	16.385	15.0113	44.303	65.7994
UBA1181	0	0	0	0	0	0	0	0	0	8.28365	0	0	1.00983	0	0	0	0	0	0	5.0116	236.822	128.601	36.4653	0	32.9611	5.79447	9.58395	64.6951	11.4955	38.5302	0.378654	0	0	0.580838	0.150667	0.516968	0	0	0	0	0	0	18.4273	16.3451	18.6547	19.2882	20.669	70.0401	0
Fructobacillus	0	0.324528	0	0	0.564901	0	0	7.28468	0.439304	0	0	0	0	0	0	0	0.844866	0	0	0	9.11947	0	0	0	0	0	0	0	0	0.979021	0	0	0	0	0.516574	0	0	0	0	0	0	0	38.3522	35.3382	36.1064	33.491	35.4068	11.5285	83.8095
Anaerosalibacter	6.71479	2.15971	0	0	7.14281	0.495652	74.5777	10.7838	4.2974	132.895	0	0.431376	2.11211	0	1.42602	1.02228	16.7635	0	0.085209	0	0	0	0.503252	12.7212	0	0.220981	0	2.00977	0.700256	0	14.4542	0	0	0	53.1288	0	0	0	1.02247	0	0	0.159109	61.0321	63.057	60.787	60.3769	61.55	144.405	6.78752
CAJOJO01	292.664	254.105	0	0	237.936	0	0	0	0	0	0	0	148.012	0	0	0	1.54529	0	0	0.65173	0	0.343506	0	0	0.350301	0	0.448743	6.57273	0	0	0	0	0	0	0	0	0	0	0	0	0	0	0.610589	0.632688	1.19573	0.751298	1.06585	0	0.552717
Bowmanella	1.4206	0.288639	0	0	0	0	0	0	0	0	0	0	0	0	0	0	0	0	0	0	1.22403	0	0	0.168745	0	0	0	0	0	0	0	0.099098	0.643982	0	0	0	0	0.634945	0	0.533127	0	0.450808	2.0747	1.85051	1.85177	1.12837	1.81901	0.542645	872.643
CADCVQ01	0.580009	0	0	0	0	0	0	0	0	0.275585	0	0	0	0	0	0	0	0	0	0	0	0	0	0.268617	0	0	0	0.205654	0	0	0	0	0	0	0	0	0	0	0	0	0	0	26.0073	26.6867	25.9278	25.353	26.229	6.30052	190.969
CADCTP01	0	0	0	0	0	0	0	0	0	0.100041	0	0	0	0	0	0	0	0	0	0	0.546536	0	0	0	0	0	0	0	0	0	0	0	0	0	0	0	0	0	0	0	0	0	7.73947	8.34422	7.97966	7.85187	8.67673	8.59193	202.226
Ornithinicoccus	0	0	0	0	0	0	0	0	0	0.049236	0	0	0	0	0	0	0	0	0	0	0.174331	0	0	0.240071	0	0	0	0	0	0	0	0	0	0	0	0	0	0	0.843656	0	0	0	9.70466	9.74334	9.40328	8.9115	9.83693	2.98111	33.4374
Fibrobacter	0	0.259348	0	0	0.225721	0	0	0	1.14098	8.15638	0	0	0	0	0	0	0.945249	0	0	0	3.35476	0	0	0	0	0	0	0	0	0	0.148099	0	0	0	67.0506	0	0	0	0	0	0	0	42.499	42.3813	40.5585	37.4772	39.5344	0.152917	1.68467
Cellulosimicrobium	0	0	0	0.363813	0	0.880776	0.900959	0	19.9615	30.4285	0	0.191639	1.52002	271.016	5.69745	2.55272	17.4702	1.92954	259.84	0.546363	0.812733	1.43985	0	70.031	0	0	0	0.127549	18.6653	0	0	0	0	0	0	0	0	0	7.98387	0	1.23812	0	1.73233	1.84091	2.7001	2.18903	1.37858	6.45099	17.4537
JACCYI01	0	0.235907	0	0	0	0	0	0.299827	0	0.19332	0	0	0	0.041138	0	0	0	0	0	0	0	0	0	0	0	0	0	0	0	0	0	0	0	0	0	0	0	0	0	0	0	0	27.716	25.5183	26.3459	27.5398	25.752	9.51485	188.068
Actinosynnema	0	2.1507	0	0	0	0	0	0	0.451242	0.062296	0	0	1.81471	0.464871	0.473139	1.21905	0	0.99319	0.342078	0.86269	1.22068	0	0	0.678095	0	0	3.05395	0	0.219637	1.25018	0.190356	0.228894	0	0.927484	0	0.246851	0.242495	0	0.905918	0	0	0.260082	71.1263	67.1759	70.0406	67.4609	69.7174	11.6447	129.973
Desulfovibrio	0.699262	0.437554	0.394134	0.085515	1.23616	1.05847	46.2926	0.968899	48.9182	408.576	0.180975	0.518724	25.2006	0.312823	39.8815	23.3165	106.55	36.4179	0.303856	0	1.3076	0.076441	2.79208	2.07125	1.85343	0	0.221064	1.9802	7.15562	8.79994	1.03565	0	0.197418	0.895663	0	3.40875	3.9224	12.1523	0.492962	1.27	1.81065	0	7.15005	7.02477	8.01214	6.71154	5.18667	2.25836	13.2905
Conexibacter	0.396848	0.312938	0	0	0	0	0	0	0	0.125587	0	0	0.441545	0	0	0	0	0	0	0	0	0	0	0	0	0	0	0	0	0	0	0	0	0.509489	0	0	0	0	0	0	0	0	21.4017	22.8682	23.2607	20.7604	24.9161	6.45762	155.971
Thiobacillus	4.17743	1.55793	0	0.165266	1.86231	0	0.666431	1.445	0.707599	2.92922	0	0.539111	0.510827	16.3552	0.9588	0.898741	0.193658	0	15.2633	1.53086	4.35606	3.40231	1.46354	68.9855	0	0	1.96334	0.236171	2.44734	1.22792	68.2283	0.10112	0	0.225081	0.622243	2.24884	0.107129	0.433254	1.0455	0.119682	0.725182	1.31735	84.36	82.6237	84.7399	83.0095	83.1921	36.4336	26.6874
Clostridium_I	5.55142	4.70882	0.078469	0.057911	4.65477	1.2884	110.998	2.68843	10.1423	307.257	0	0.320702	6.9676	0.105218	5.7367	2.05838	31.1198	5.96856	0.244517	0	0	0	0.238974	25.5056	0.261584	0.531606	0	1.48242	1.55592	2.72843	29.8539	0	0	0	264.282	0	14.1579	25.704	0.796232	0	0.529369	1.07083	1.87942	2.48842	3.03081	3.03956	2.42954	37.682	0.320335
GCF-000787395	0	0	0	0	0	0	0	0	0	0.02238	0	0	0	0	0	0	0	0	0	0	1.31017	0	0	0	0	0	0	0	0	0	0	0	0	0	0	0	0	0	0	0	0	0	182.139	186.007	186.102	185.862	183.997	0	0
Paenarthrobacter	1.12668	0	0	0.400055	0	0	0	0	0	0.950111	0.937116	0	0	0.241038	1.36737	1.68421	0	0	0.267308	1.26663	4.79381	1.58329	0	1.48354	0	0	0	0	0	0	0	0	2.62385	0	0	0.479546	0	0	0	1.73697	0.634534	0.513579	22.4808	24.3529	24.1306	21.2757	25.2838	43.2103	76.8723
Agromyces	0	0	0	0	1.38884	0	0	0	0	0.16438	0	0	0	0.017569	0	0	0	0	0.190939	0.136116	0	0	0	0	0	0	0	0	0	0	0	0	0	0.156243	0	0.222989	0	0	0	0	0.372083	0.105658	12.4527	13.9596	13.1681	13.1904	14.8919	10.6176	80.9725
Oliverpabstia	1.59827	0	2.83619	2.67729	1.0266	7.89946	0	2.83682	41.5142	43.19	3.91967	5.81735	2.87635	192.602	0	0	49.4393	0.532479	200.653	0	0.375611	5.67021	0.616967	84.191	2.70136	0	0	2.12211	0.287545	0	76.7866	0	0	0	128.677	0	0	0	0	0	0	0	2.43182	2.36404	2.00013	1.62794	1.71117	0.781945	0.286371
Hyphomicrobium_C	11.5976	17.0554	1.29179	1.82447	7.53801	4.72867	5.39368	3.13537	12.4051	5.86601	1.19856	5.13942	9.01888	5.91033	15.7446	19.4917	6.4668	2.13826	5.87864	18.3714	28.8278	14.5209	4.69985	4.27964	4.12919	1.356	10.7432	2.12233	10.5338	16.8228	4.5375	1.41492	5.24926	2.42347	0.60057	4.78942	0.308782	0.730186	15.6287	3.87854	0.483454	14.5462	9.23717	10.4627	8.65315	8.94145	8.47851	28.9974	33.1628
JACCUL01	0	0	0	0	0	0	0	0	0	0.097061	0	0	0	0	0	0	0	0	0	0	0.414923	0	0	0	0	0	0	0	0	0	0	0	0	0.217005	0	0	0	0	0.699441	0.551821	0	0	24.9157	23.9494	22.8002	23.3472	24.1385	3.77906	128.744
Planktothrix	0	0	0	0	0	0	0	0	0	0	0	0	0	0	0	0	0	0	0	0	0	0	0	0	0	0	0	0	0	0	0	0	0	0	0	0.363569	0	0	0	0	0	0	161.531	165.91	160.06	170.423	167.112	3.74659	2.8593
CCUG-7971	27.7637	25.3053	0.250819	0.2417	33.6836	0	47.374	0	19.2361	489.393	0	0.563912	18.9904	0.068429	4.94191	3.85266	36.7144	7.57564	0.101287	0	0	0	0.294333	6.36887	0	0.418961	0	3.10587	2.81442	0.568764	10.7669	0	0.238938	0	33.8665	0	1.85913	2.50594	0.454637	0	0.82637	0	19.0609	18.2952	15.8908	20.2109	16.7868	0	2.27939
UBA1711	0	0	0	0	0	0	0	0	0.148265	0	0	0	0	0	0	0	0	0	0	0	0	0	0	0	0	0	0	0	0	0.213287	0	0	0	0	1.33378	0	0	0.400102	0	0	0	0	36.9583	36.7858	32.82	38.3881	36.7193	0.213994	2.79269
Spiroplasma_D	0.390524	0	0	0	0	0	0	0	34.4308	30.7018	0.176089	0	0	0	0	0	43.1147	0	0	0.216476	0	0	0	0	0	0	0.789236	0	0	0	0	0	0	0	256.558	0	0	0	0.176749	0	0	0	110.962	108.336	103.916	107.363	104.135	0	0.606142
Methylocella	4.09601	2.68987	0.7525	0.235168	3.42159	1.9968	2.34717	0.603949	2.64175	2.50005	0	0.678097	1.53232	1.96224	6.07015	3.74608	1.8358	0.157323	3.14311	4.22534	5.71048	14.8596	0.936217	2.73031	1.94134	0	5.80586	0.132632	1.71536	3.80357	2.88698	0.149349	0.207629	1.21079	0	0	0	0.748909	3.32087	1.29912	0.514984	2.88294	22.8075	22.4341	22.5929	21.4417	21.9188	42.4699	87.1828
Helicobacter_D	0	0	0	0	0	0	0	0	0	0	0	0	0	0	0	0	0	0	0	21.7073	63.6813	196.703	61.7689	77.0667	85.8303	9.58163	19.144	3.21551	2.46828	6.73681	92.2504	0.122432	0	0	0	0	0	0	0	0	0	0.455874	5.308	5.83068	6.43258	5.13908	5.50492	2.44543	0
Deinococcus	0.517264	0.323672	0	0.111554	0	0.168972	0	0	0.219072	0.478578	0	0	1.15105	0.145052	0	0	0	0	0.298106	0.390065	0.261977	0.744095	0.3386	3.20341	0.28551	0.119134	0	0	0.835979	0.830735	0.07405	0	0	0	0	0	0	0	0.215923	0	0.340037	0.348451	3.24978	4.80656	4.19866	3.17942	3.05876	20.8155	38.821
CAG-465	93.1627	63.1433	0	0	84.6366	0.114278	25.6804	0	7.47361	204.683	0.153828	0	36.8935	0	0	0	17.7824	0	0	3.12052	0	0	0.735498	4.46597	0	0	0.67144	1.97831	1.01921	1.23859	7.09721	0	0	0	16.8242	0.488297	3.32978	6.53898	9.29058	0	0	1.80632	14.6155	12.2811	17.5704	15.1427	13.5867	1.39861	1.6765
Nitratireductor_C	0	0	0	0.181275	0	3.86272	0	0	0.300828	0.029786	0	0.567014	1.72484	0.039921	0	0	0.64517	0	0	0	0	0.401592	0	0	0	0	0	0.190659	0.595217	0	0	0	0	0	0	0	0	0	0	0	0	0	0.77536	0.136141	1.0306	1.54119	0.749525	6.24123	7.95481
Rhodoglobus	0	0	0	0	0	0	0	0	0	0.05772	0	0	0	0	0	0	0	0	0	0	0.965629	0	0	0.213852	0	0	0	0	0.26337	0	0	0	0	0	0	0	0	0	0	0.445066	0.75604	0.674373	4.40491	4.23877	3.05312	3.55583	3.28169	1.95729	15.547
Rhodoferax	4.19807	5.50337	0	0.083265	4.71805	1.35752	3.29063	2.0449	3.12586	6.33776	0.241926	1.09589	2.35527	3.86463	3.95712	3.04154	1.80466	1.19237	3.53525	3.34629	10.3615	16.4876	0.718786	3.35717	0.836136	2.25205	0.709954	0.708616	2.52117	7.0874	2.66225	1.54719	1.47135	0.651262	0.271141	1.74741	0.417	0	1.6208	0.680335	0.277609	4.30575	26.2698	28.5922	27.4634	26.8202	29.9352	66.5514	51.8162
Hydrogenophaga	6.5322	3.20597	0	0.597044	3.5122	1.93294	1.47563	0.524497	4.46527	5.07321	0.911578	0.07524	2.45357	4.05239	7.65486	5.62415	3.83529	0.287677	3.74482	5.32116	8.91381	10.9053	0.682602	2.02095	1.11929	0.473531	2.40265	0.361066	2.59469	5.06318	1.7461	0.867209	0.420216	1.16652	0.246547	1.3999	1.61318	0.612744	2.02192	0.426046	1.12923	5.82836	49.2288	50.698	48.1345	47.1348	48.0683	47.3723	39.4961
HGM12814	5.86725	1.97712	0	0.148421	4.80122	3.06957	178.782	0	6.4872	429.093	0	0.70363	1.11426	0	0.435812	0	26.3584	0.236153	0	0	0	0.146851	3.6185	37.8346	2.43618	0	0	1.79724	0.618988	1.01868	36.5522	0	0	0	61.8532	0	9.16479	40.8679	1.3232	0	0	1.29433	2.12175	2.02197	1.85655	1.27904	1.63097	0.308443	0
Myxococcus	3.21752	7.06915	1.25767	0.398283	3.77535	0	2.90172	2.03336	3.24011	3.05523	0.960574	0.710998	2.69178	3.95932	3.39694	7.74032	2.21696	0	3.60868	4.45647	8.91985	2.54704	0.23248	1.99949	1.37154	0.378956	1.85337	0.534514	1.87674	1.7084	2.95329	0.65223	1.78737	1.85583	0.648293	0.912183	0.362581	0.913691	4.50741	0.890889	0.734292	4.62811	49.3475	47.8262	50.621	49.7124	44.8378	25.3734	67.9357
UBA6265	0	0	0	0	0	0	0	0	0	0	0	0	0	0	0	0	0	0	0.034083	0.227255	0.816316	0	0	0	0	0	0	0	0.25879	0	0	0	0.722965	0	0	0	0	0	0	0	0	0.352806	9.238	8.07782	7.44511	7.98488	8.39193	27.086	21.1961
Pseudoflavonifractor_A	0	0	0	0	0	0	2.24458	0	0	0.070948	0	0	0	0	0	0	0	0	0	26.0433	3.181	0.392439	7.50977	0	6.01918	0	20.4923	5.34609	3.96137	1.87157	0	0	0	2.91301	738.108	8.69278	0	0	2.77406	4.22435	15.2575	0	0.931053	0.832436	0.537474	0.768085	1.01783	4.80183	0
CAG-238	0	0.552586	1.71331	1.80092	0	7.36711	18.577	5.94451	63.8712	28.5957	2.51119	3.21429	3.42602	237.033	3.21041	3.19309	59.9148	4.02519	226.932	0	0	10.0496	2.83584	0.365762	1.63325	0.720312	0	0.095828	9.73938	14.0395	0.275069	0	0	0	77.6025	0	0	0	0	0	0	0	3.58431	3.56207	2.56767	3.71313	3.49451	0.590179	34.5401
Anaerococcus	5.56338	2.69972	0	0	6.47193	0	21.9037	1.4049	0	52.7839	0	0	2.4002	0	0	0	0	0	0	0.648495	37.6077	21.7044	3.662	5.67159	3.65991	0.838961	2.00932	0.282675	0	8.29083	5.89892	0	0	0	18.6552	0	2.58411	3.04479	0	0	0	0	60.5137	63.2577	63.3061	62.9003	63.4805	297.503	3.33376
Phytohabitans	0	0	0	0	0	0	0	0	0	0.544518	0	0	0	0	0	0	0	0	0	0	0.423445	0.372286	0.346836	0.138612	0.379651	0	0	0.197873	0	0	0	2.04891	0.976416	1.26684	1.05549	1.44641	2.89421	3.31544	1.7694	2.69445	1.15245	2.41243	10.7829	12.4282	10.4609	12.818	13.0606	18.8064	195.049
Acetobacterium	62.4226	45.8934	0	0	74.3871	0	0.494408	7.63008	23.118	275.642	1.04524	0	41.4887	0.086495	0	0	32.536	0.709972	0.100502	3.08978	1.75056	0.830791	3.40801	0	3.34454	0	2.21608	1.40794	16.0251	0.328133	0.449044	0.539955	0	0.230902	162.449	0	0	0	1.04916	0	0.911126	0	6.78751	5.69188	6.51274	5.35654	6.21612	25.6163	5.52813
Porcincola	0	1.33414	0	0	0	0	0	0.588882	0.399175	0	0	0	0	0	0	0	0	0	0	0	0	0	0	0	0	0	0	0	0	0	0	0.323057	0	0	0	0	0	0	0	0	0	0	27.0636	28.7182	27.0104	26.3455	25.7071	0.190342	10.4834
Phyllobacterium	5.85543	2.4454	0.6298	0.149356	1.92729	0.358049	1.23094	0	1.75324	4.34268	0	1.08299	0.60255	1.30669	4.25704	8.70195	2.1428	0.915743	1.56428	5.20054	11.1739	5.93285	0.269034	1.36544	0.237282	0.073805	3.64536	0.827862	3.34579	4.14513	1.97713	0.393612	0.947412	1.4839	1.80801	0.533735	0.14873	0	2.88877	0.168403	0	3.61468	27.587	32.3029	31.178	29.5786	30.4186	53.4668	82.0324
CADCTO01	0	0	0	0	0	0	0	0	0	0.388683	0	0	0	0	0	0	0	0	0	0	0.130455	0	0	0	0	0	0	0	0.321739	0	0	0	0	0	0	0	0	0	0	0	0	0	17.6579	20.4039	17.2635	17.4506	17.085	6.66363	246.15
Clostridium_H	18.2496	7.96392	0	0	9.00103	1.17561	35.2282	9.23452	26.3291	235.708	0.471266	1.05249	14.3656	0.098316	14.3355	7.1898	72.0231	10.2214	0.09081	2.0219	29.2146	0.401592	1.15337	15.0813	0.399065	0.640343	1.72882	7.57518	0	1.08747	14.1857	0	0	0	73.4714	0	2.98486	23.0228	5.83333	0	0	1.17672	11.3053	10.1289	10.0631	9.24058	9.47381	103.938	2.26302
VAWY01	0	0.160565	0	0	0	0	0.726335	0	0	0.32838	0.426854	0	0	0.123629	0	0.191788	0	0	0.157164	0.273658	0.712382	0	0	0.243842	0	0	0	0	0	0	0.183379	0	0	0.490817	0	0.311147	0	0	0.214227	0.27239	0	0.424846	20.0258	19.898	21.2473	20.7191	21.0372	7.87111	138.732
Tissierella_C	3.32276	2.07918	0	0	1.8096	0	0	4.33377	0.281452	10.9198	0	0	0.3697	0	0	0	0.558268	0	0	0	0	0	0	3.78656	0	0	0	0.217896	0	0	6.04606	0	0	0	6.94926	0	6.18275	28.4756	0	0	0	0	73.5205	71.7363	69.3377	75.0172	74.5716	254.691	4.45985
JACCXM01	0	0	0	0	0.525942	0	0	0	0	0.127856	0	0	0	0.12156	0.920703	0	0	0.323847	0.32462	0.47089	1.30413	0.620477	0	0.136181	0	0	0.526158	0	0.69616	0.349241	0.157772	0	0	0.21114	0	0	0	0	0	0	0	0.753776	14.9769	18.2634	17.4927	16.3639	15.1437	5.01827	244.726
CW01	7.08388	3.88521	0.094268	0.155379	3.35608	2.47398	2.13149	1.88571	1.76355	1.71265	2.83932	0.588036	2.17045	2.18257	5.62558	4.85927	3.08904	0	2.76022	5.01719	14.4405	15.7636	0	3.50031	0.234705	0.544954	2.77676	2.40861	3.38871	8.50853	6.51514	2.02254	1.69229	1.16787	1.11785	1.43119	0.6528	0.097575	1.64212	0.083287	0.862131	0.614141	23.6264	22.9483	23.7024	24.3164	24.1074	92.2916	23.7563
RUG420	0	0	0	0	0	0	0	0.441001	0	0	0	0	0	0	0	0	0.390136	0	0	0	0.292299	0	0	0	0	0	0	0.16564	0	0	0	0	0	0	0	0	0	0	0	0	0	0	22.4493	24.4506	22.4627	22.3895	20.4453	0	1.61622
Iamia	0	0	0	0	0	0	0	0	0	0.156147	0	0	0	0	0	0	0	0	0	0	0	0	0	0	0	0	0	0	0	0	0	0	0	0	0	0	0	0	0	0	0	0	17.9453	19.8924	20.8955	19.5735	18.2977	3.29277	100.649
Roseomonas_B	0.441538	0.182547	0	0	0.635513	0	0.291188	1.02836	0.823356	0.365104	0	0.3022	0.901336	0.496222	2.92473	0.330014	0.431567	0	0.468422	0.728225	1.96273	0.620477	0.4974	0.353057	0.544461	0	0	0	0.536232	0	0.157772	0.435416	0	0	0	0	0	0	0.622317	0	0	0.62728	11.7977	11.2625	12.3181	12.7867	13.4921	9.93954	222.753
Arthrobacter_F	0	0.300665	0	0.739424	0	0	0	0	0	0.060813	0	0	0	0	0	0	0	0	0	0	3.21491	0	0	0.419471	0.57102	0	0	0	0	0	0	0	0	0	0	0	0	0	0	0.281624	0	0	11.0952	11.6459	10.9539	12.7615	12.0174	7.23591	74.1804
Halopseudomonas	0	0.888924	0	0.252209	0	0	0	0	0	0.243601	0	0	0	0.364347	0	0	0	0	0	0	2.32139	0	0	0.996486	0	0	0	0.385331	0.832472	0	0	0	0	0	0	0	0	0	0	0	0	0.427082	6.30942	6.47406	5.22231	5.51214	5.8149	6.59837	573.543
JAGQJA01	8.60861	14.9438	0.96095	0.340146	9.3917	2.57932	3.13635	2.56178	8.71949	10.9053	0.235633	3.03547	8.33562	11.9415	15.9757	16.0511	5.45437	1.58448	12.3172	11.2639	41.6927	7.57412	1.5855	6.37342	0.977824	2.05759	9.28741	2.00251	11.1963	10.0968	4.63949	2.21293	2.13922	4.3692	1.85392	2.85123	1.02412	2.3384	9.4719	3.49391	1.51051	12.6695	11.7046	13.6479	13.1353	14.6364	12.8745	70.3129	44.6682
Scybalousia	237.877	167.633	0	0	222.106	0	0	0	0	10.982	0	0	127.136	0	0	0	0	0	0	0	0	0	0	0	0	0	0	0	0	0	0	0	0	0	4.95237	0	0.858058	1.05665	0	0	0	0	2.86033	2.26734	2.09875	2.4598	2.96416	4.25769	0.126075
Methylocystis	2.68049	0.977981	0.647793	0.114114	2.17952	0.989272	0.700562	0	1.17	2.24265	0.189602	0.781364	4.84407	1.65393	4.08357	4.15087	1.48234	0	1.83415	1.06478	3.90809	4.1574	0.654529	1.98328	0.365422	0	0.176938	0.618252	0.84013	4.71329	0.352721	0.363073	0	1.33412	0.064	1.71249	0	0	0.756276	0	0	2.50067	26.1103	25.1866	25.8881	25.5189	25.5434	23.6442	114.911
Palsa-1150	6.06358	10.369	0.461293	2.3455	9.54806	1.1374	6.10965	3.97631	9.63172	8.99151	0.689426	1.80157	6.36042	12.4695	22.7176	25.4265	3.56542	1.50514	11.7625	12.1172	31.2101	5.55387	2.54132	6.896	4.46524	1.10195	6.69978	1.37917	11.2122	14.0215	6.12311	2.34831	6.34276	2.36419	0.310307	3.07738	3.14247	1.78639	11.9357	4.05911	1.1511	17.538	13.8731	13.1785	13.0157	13.6363	13.64	59.5452	38.4115
Peptoniphilus	0	0	0	0	0	0	0	0	0	0	0	0	0	0	0	0	0	0	0	0	0	0	0	0	0	0	0	0	0	0	0	0	0	0	0	0	0	0	0	0	0	0	115.407	122.308	120.118	120.896	116.669	195.026	0
Tolypothrix_B	0	0.097824	0	1.03895	0	0	4.82416	1.46781	9.42666	3.51762	0	0.820901	0	40.4073	0	0	16.2063	1.65307	39.3754	0.083363	7.87685	2.05591	0	0.347565	0	0	0.286995	0	2.85501	7.51177	0	0.628605	0.898692	1.39919	20.8866	0	0	0	0.909895	0.235129	0	0.734982	49.8841	51.7205	47.7813	50.1679	43.862	13.9371	37.9891
Onthocola_B	1.12668	1.41002	0	0	1.2272	1.45277	0.792098	0	0.477175	119.716	0	1.26438	1.25358	0	0	0	2.73772	0	0	0	24.5727	0	0	5.90176	0	0	0	0.06279	0	2.6319	8.02716	0	0	0	2.36182	0	0	0	0.363709	0	0	0	37.9573	36.2359	39.4579	40.3522	37.7646	42.5266	0.582576
Niastella	5.51724	3.31523	0.763767	0.391874	6.91226	1.69009	2.61747	0.939727	2.02183	1.23145	0.118588	0.707023	1.46949	2.62874	2.41741	4.69482	1.79929	0	3.06168	3.18717	13.9324	16.6324	0.566577	3.62459	0.154704	0	2.25313	1.9623	4.34841	6.28404	3.98194	0.536428	0.985884	1.0636	0.455296	2.40739	0	0.484101	2.80182	0	1.97839	1.38189	28.032	28.6758	29.2109	31.3187	29.9291	74.7619	22.1763
Sedimentibacter	8.10385	7.87577	0	0	9.64875	0	69.9606	0	6.32114	135.645	0	0.440003	2.20807	0	0.817584	0	7.68822	0	0	0	10.6474	0	0.946862	9.69245	1.45044	0	0.607925	0	0.402174	0.955524	11.2319	0	0	0	151.668	0	0	0	1.96403	0.266563	0	0	29.351	29.8541	29.2468	30.0132	31.7747	109.118	1.52366
Onthovivens	9.41791	6.38657	0	0	20.0693	0	31.0309	28.0393	1.38841	472.638	0	0	5.85411	0	0	0	3.3097	0	0	15.0454	2.29261	0.151037	0.333323	9.61717	0.364859	0	13.3801	21.6977	0	1.92425	14.8148	0	0.156396	0	70.5362	0	0.189469	0.384309	0	0	3.0899	2.15037	3.00041	2.66317	3.18887	2.95358	3.38585	0.281805	1.28017
Actinomycetospora	0.89928	0	0	0	0	0	0	0	0	0.208579	0	0	0	0.153706	0	0	0	0	0	0.495438	0.141882	0.378423	0	0.224453	0	0	0	0	0	0	0	0	0	0	0	0	0	0	0	0.332316	0	0.31947	11.7566	8.91661	10.2631	9.00592	11.9886	4.73719	163.789
CADCVT01	0	0	0	0	0	0	0	0	0	0.045407	0	0	0	0	0	0	0	0	0	0	0.506693	0	0	0	0	0	0	0	0	0	0	0	0.383518	0	0	0	0	0	0	0	0	0	25.5618	22.5115	26.2465	20.1272	22.7147	4.94758	171.313
Listeria	0	0	0	0	0	0	22.4268	0.378243	3.45952	87.1948	0	0	3.79518	0	0	1.74436	8.94089	2.63704	0	0	2.37482	0.39811	0.394859	0.408749	0	0	0	0	0	27.1217	0	0	0	0	3.51457	0	6.42514	35.3195	3.39073	0	0	11.9199	80.0279	73.4777	82.5155	78.2568	81.8481	36.5313	55.6912
Georgenia	0	0	0	0	0	0	0	0	0	0	0	0	0	0	0	0	0	0	0.03787	0	0.283764	0.33272	0	0	0	0	0	0	0	0	0.169205	0	0	0	0	0	0	0	0	0	0	0	9.02058	8.01497	8.48138	8.92994	8.5276	4.43458	82.7986
Alkalibacterium	0	0	0	0	0	0	0	0	0.295475	0	0	0	0	0	0	0	0	0	0	0	1.9583	0	0	0	0	0	0	0	0	12.2687	0.150647	0	0.472254	0	0	0	0	0	0	0	0	0	38.1066	38.4855	37.0387	37.6835	34.0722	124.722	51.9403
Intestinibacter	36.0849	24.5731	4.39616	8.37077	47.9255	8.1435	111.542	0	10.9023	288.967	1.03201	1.48491	16.8759	0.154975	1.29365	0.532217	24.694	0.339221	0.525784	0.820361	3.74811	0.421887	0.309227	21.6942	0.472436	0	0.605199	2.85146	2.55223	0.640187	20.3034	0	0.184418	0	78.1292	0	0	0	4.67132	1.95132	5.81694	0	3.7806	3.2392	4.17582	5.82876	3.609	0	0.355504
Microlunatus_B	0.300679	0	0	0	0	0	0	0	0	0.130633	0	0	0	0.023924	0	0	0	0	0	0	0	0	0	0.053656	0	0	0	0	0	0	0	0	0	0	0	0	0	0	0	0	0	0.242951	12.5554	10.8613	9.44643	12.2046	11.1482	12.0538	162.516
Ureibacillus	4.14359	3.7252	0	0	14.165	0	8.13574	7.41605	0.272225	4.97824	0	0	4.4697	0	0	0	0.209416	0	0	0.437395	1.012	0	0	4.03564	0	0	0	0.839597	0.609316	0.75931	6.09446	0.190572	0	0	3.8826	0	0	0	0	0	0.198513	1.2679	80.4319	81.9013	76.361	82.0402	81.4972	191.207	8.57709
Helicobacter_B	0	0	0	0	0	0	0	0	0	0	0	0	0	0	0	0	0	0	0	100.856	349.091	8.3684	7.87247	5.66823	13.7598	0.87516	57.4894	58.77	18.5099	14.931	5.48461	0	0	0.423926	0	0.635375	0	0	80.3803	0.150369	3.15972	0	0	0	0	0	0	15.3935	0.203459
Agathobaculum	0	0	0	0	0	0	0	0	0	0	0	0	0	0	0	0	0.102688	0	0	50.9985	14.0004	8.29555	11.8247	0.14509	15.9779	0.521761	37.2651	23.9805	4.43526	13.2847	0	0	0	0.578679	491.987	0	0	0	27.7834	0	0.993907	0.250449	0.692992	0.487709	0.516153	0.424596	0.458569	35.9427	0
Stomatobaculum	0	0	0	0	0	0	0	0	0	0	0	0	0	0	0	0	0	0	0	0	0	0	0	0	0	0	0	0	0	0	0	0	0	0	1.13393	0	0	0	0	0.200997	0	0	34.9867	33.3896	36.6604	32.1813	32.9501	16.1727	1.39366
JAAYBF01	0	0	0	0	0	0	0	0	0	0.286993	0	0	0	0	0	0	0	0	0	0	0	0	0	0	0	0	0	0	0	0	0	0	0	0.253368	0	0	0	0	0	0	0	0	16.528	14.2502	16.4982	16.8392	16.072	4.22477	125.567
Allopseudarcicella	6.03258	6.48077	0	0.223108	5.57379	1.6204	3.51524	3.78243	1.10732	1.66779	0.522622	1.0577	3.14601	1.76777	6.43457	7.6654	2.13373	0.532479	1.5743	4.35573	12.7769	20.8699	0.888851	4.60095	0.900454	0	5.56221	1.68038	1.45829	3.92844	3.47629	0.539955	0.385977	0.901404	0.763749	1.07206	0	0	0.524581	0	0.227781	0.864	15.2487	17.7769	18.2057	17.0641	16.7145	81.3212	20.476
Rhodoferax_C	1.48678	1.91012	2.02447	4.78375	1.291	2.66578	2.60194	2.88024	14.3765	6.01954	1.89602	8.76676	0	3.88751	7.08966	2.40375	20.0648	1.04556	4.61494	4.35327	5.23476	11.3258	0.243048	2.22164	0.429574	0.842141	1.20861	1.55784	2.08412	2.71754	3.05043	0.155987	1.61932	0.347616	24.0861	0.158899	0.364059	0.348	1.37851	0.076394	0	2.30731	18.3264	18.5171	20.9725	18.7645	16.9774	71.4485	40.0071
Fusobacterium_B	0.326738	0.408905	0	0	2.8471	0	11.2917	0	1.36361	37.6828	0	0	0	0	0	0.24421	1.51521	0	0	63.1994	114.693	6.8854	22.8502	0.11485	26.5146	2.5054	39.1902	78.2919	13.5614	28.677	1.08906	0	0	0	11.96	0.57422	4.97433	15.2333	57.8375	0.254323	0.301135	0.694314	28.5801	26.7681	26.5859	27.594	26.9797	23.3732	0.350475
Frisingicoccus	1.5196	0	7.49578	9.68384	0	19.4866	3.66974	2.92329	148.014	27.0214	10.1982	22.2814	2.54275	12.8389	0	0	155.306	5.02224	11.0088	0	0.637307	0	0	0.760387	0.57335	0.295027	0	0.348633	1.59505	17.0091	1.03967	0	0	0	144.217	0	0	0	0	0	0	0	1.84551	2.40482	1.99343	1.65634	2.85712	2.67634	98.227
Asanoa	0	0.265523	0	0	0	0	0	0	0	0.425528	0	0	0	0.046528	0	0	0	0	0	0	0.488993	0	0	0.160599	0	0	0	0	0	0	0	0	0	0	0	0	0	0	0	0	0.269196	0	12.2166	11.0764	11.5262	10.0473	9.91148	7.69505	171.223
Oceanisphaera	0	0	0	0.360671	0	1.27066	5.789	0	25.3047	38.1466	0	0.284976	0	261.408	3.64344	0.379602	26.0135	1.14773	259.772	0	0.476029	0	0	0	0	0	0	0	0	0	0	0	0	0	18.9436	0	0	0	0	0	0	0	0.845362	1.0239	0.734308	0.808847	1.00207	4.53895	30.1659
Dactylosporangium	0	0	0	0	0	0	0	0	0	0.395226	0	0	0	0	0	0	0	0	0	0	0.169763	0	0	0.177762	0	0	0	0	0.37435	0	0	0	0	0	0	0	0	0	0	0	0	0.177174	9.65362	10.3722	10.8443	8.91366	9.88659	4.55102	160.945
Clostridium_AN	9.06431	5.85893	0.348245	0	8.30363	1.20062	69.7419	0	22.9185	309.016	0	0.387327	6.57731	0.314481	5.91228	2.42192	32.6165	16.0184	0.064787	0	0	1.22513	2.5075	30.5214	3.48275	0	0	1.70911	1.59976	1.17368	35.4898	0	0	0	120.252	0	8.20972	16.3457	4.05792	0	0	2.72439	1.07939	1.15447	1.07973	1.54351	1.09846	2.55009	0.548052
OLB17	0	0.586945	0	0	0	0	0.618601	0	0.397265	0	0	0.924376	1.04365	0.521233	0	0.350541	0.268369	0	0.244275	0	0.977337	0	0	0.097844	0	0.354404	0	0	1.0656	0	0	0	0	0.393891	0	0	0	0	0	0	0	1.28793	123.638	122.979	126.19	120.509	118.934	1.78647	12.9833
ELB16-189	0.982023	2.18206	0.250819	0	0.635513	0	0	0.878065	0.741326	0.509167	0.595103	0.163692	3.11689	0.712993	1.4325	0.726169	0.423204	0.287677	1.22901	0.602448	6.06371	5.32946	0	0.516508	0	0	1.07111	0.108948	1.04034	2.44744	2.44225	0.501387	0.53761	0	0	0.886491	0	0	0.680117	0	0.725182	0	101.802	100.154	100.504	99.7914	102.623	23.7761	11.3324
JAEZGP01	0	0	0	0	0	0	0	0	0	0.189744	0	0	0	0	0	0	0	0	0.046113	0	0.592333	0	0	0	0	0	0	0	0	0.312671	0	0	0	0	0	0	0	0	0	0	0	0	9.47312	9.14457	8.76062	7.85275	8.73686	8.74451	124.178
Terrimesophilobacter	0	0	0	0	0	0	0	0	0	0	0	0	0	0	0	0	0	0	0	0	0	0	0	0	0	0	0	0	0	0	0	0	0	0	0	0	0	0	0	0	0	0	0.463091	0.898455	0.919212	0.812302	0.282253	0.38887	7.95923
Finegoldia	0	0	0.139529	1.95921	0	2.25505	12.8431	5.53588	50.037	16.2043	1.07986	4.55301	1.44453	144.312	2.36883	1.21297	36.2716	3.30067	138.344	0	6.56722	8.03206	2.2794	0.154218	2.9602	1.39781	0	1.69278	6.70112	8.12405	0.115978	0	0	0	45.8074	0	0	0	0	0	0	0	16.8355	16.4293	15.5655	13.7984	17.2951	73.7965	29.2197
JAGREO01	0	0	0	0	0	0	0	0	0	0.280828	0	0	0	0	0	0	0	0	0	0	0.210139	0	0	0	0	0	0	0	0	0	0	0	0	0	0	0	0	0	0	0	0	0	13.9082	16.4765	16.6591	15.7784	17.6705	2.0844	103.876
Ewingella	0	0	0	0	0	0	0	0	16.8094	25.5099	0	0.674851	0.66909	220.03	1.25396	0.898934	15.2822	2.37819	215.059	0	3.02997	0	0.222794	0.49025	0	0	0.947084	0	0.924066	0	0	0	3.44987	0	0	0	0	0	0	0	0	0	12.049	10.3629	9.05299	11.0381	11.4717	0.380684	28.4903
Apilactobacillus	0	0	0	0	0	0	0	0	0	0	0	0	0	0	0	0	0	0	0	0	3.96218	0	0	0	0	0	0	0	0	0	0	0	0	0	0	0	0	0	0	0	0	2.45895	10.0011	11.6099	10.4952	10.9689	9.92928	97.5507	296.252
Entomohabitans	0.868647	0.278167	0	0	0.723029	0	0	17.1012	11.4724	19.9161	0	0	0.193029	145.01	2.49263	1.7869	9.0524	2.02602	138.828	0	0.196342	6.08712	1.90165	0.257795	3.78906	6.39495	1.87238	0.294028	9.89263	1.96093	0.612821	0	0	0	138.502	0	0.24516	0	0	0	0	0	6.87561	4.6995	5.86184	5.71389	6.15799	2.20263	48.2655
Ralstonia	5.67775	6.83603	1.4411	1.29914	8.06061	1.19302	7.88669	1.06317	7.23233	12.1582	2.3956	3.17733	9.21392	4.77136	15.7559	21.2955	2.11343	2.30876	5.23902	5.94864	30.247	6.62217	3.05225	3.78829	3.10674	0	6.80063	1.90061	7.09446	8.50759	2.29967	2.20644	3.70952	0.66472	1.15661	7.84485	2.0838	1.39096	9.02126	1.68481	0.254723	15.9525	8.26415	9.62326	6.31256	9.33132	7.60031	47.8982	28.1184
Thioglobus_A	0	0	0	0	0	0	0	0	0	0	0	0	0	0	0	0	0	0	0	0	0.759291	0	0	0	0	0	0	0	0	0	0	0	0	0	0	0	0	0	0	0	0	0	134.609	143.666	141.15	144.816	138.358	0	0
AWTP1-9	4.84954	6.64203	0.200337	0.523196	3.42701	3.02593	2.43178	1.19518	3.34284	1.5508	0	1.19793	4.8576	2.16952	5.47698	4.08913	3.46083	0	2.55353	3.59245	15.4941	14.6379	0.37305	3.70592	0.747185	0	1.09345	0.640732	4.46928	4.72058	5.58168	0.70789	2.70765	1.51588	0.191285	0.917162	0	1.10147	1.17626	0	0.863694	1.66898	18.4628	18.8742	18.4322	18.9855	20.7681	73.6652	23.8842
Wohlfahrtiimonas	0	0	0	0	0	0	0	0	0	0	0	0	0	0	0	0	0	0	0	0	0	0	0	0	0	0	0	0	0	0	0	0	0	0	0	0	0	0	0	0	0	0	34.1402	37.3101	35.3923	35.8987	33.8154	3.27813	3.19689
Anaerotignum	6.08882	2.54	0	0	5.64655	0.471609	13.5077	9.66379	1.23923	26.2756	0	0	2.2582	0	1.52534	1.09348	12.5239	1.2398	0	0	0	0	0	1.73783	0	0	0	0	0	0	1.30692	0	0	0.430028	405.882	3.68238	0.998934	1.96169	0	0	0	0	22.5173	21.4141	21.5821	20.7072	22.1849	57.4093	2.66902
Propionicimonas	0	0.528757	0	0	0	0	0	0	0	0	0	0	0	0	0	0	0	0	0.556882	0	0.375245	0	0	0	0	0	0	0	0.282093	0	0	0	0	0	0	0	0	0	0	0	0	0.191381	6.74531	6.67158	6.85951	7.86304	6.26932	4.8231	60.2647
Novacetimonas	0	0	0	0	0	0	0	0	0	0	0	0	0	0	0	0	0	0	0	0	0	0	0	0	0	0	0	0	0	0	0	0	0	0	0	0	0	0	0	0	0	0	144.489	136.616	138.473	137.654	136.992	0.35985	0.199463
Deefgea	14.206	9.77816	0	0	21.6627	0	51.5277	1.42526	27.6762	302.793	0	1.59421	6.32241	1.06577	2.96226	4.24714	29.1589	15.249	1.23836	0	0.341015	0.998159	0	22.3425	0	0	0	2.65264	1.72527	0	20.3046	0	0	0	45.2789	0.969517	4.52657	3.80967	14.2321	0	2.05994	2.94005	1.62028	1.11519	1.75301	0.689638	0.853712	42.7809	2.79818
Mt11	0	0	0	0	0	0	7.59166	0	0	22.5141	0	0	0	0	0	0	0	0	0	0	0	0	0	2.91086	0	0	0	0	0	0.746503	3.06473	0	0	0	0.581771	0	0	0	0	0	0	0.507159	49.5397	44.9234	51.1424	49.3149	49.4398	344.854	2.14507
Clostridium_C	25.3839	15.0374	0	0	50.2538	0	17.8554	0	0.675028	93.1596	0	0	20.6812	0	0	0	0.343771	0.257571	0	0	0	0	0	3.4949	0	0	0	0.595227	0.483916	0.54622	4.71514	0	0.089072	0	52.1779	0	0	0	0	0	0.470648	0	56.6033	61.5285	59.4462	60.4015	63.8627	90.1671	0.276496
Alkalimarinus	0	0	0	0	0	0	0	0	0.423615	0.10425	0	0	0	0.550743	0	0	0	0	0.319967	0	3.57022	0	0	0.475242	0.716688	0	0	0	0	0	0	0	1.22882	0	0.332083	2.04786	0.455296	0	0	0	0	0	72.4911	68.4566	65.1591	64.1049	66.7535	53.5094	13.9095
Palsa-504	0.290434	0	0	0	0	0	0	0	0	1.09955	0	0	0	0.016803	0	0	0	0	0.060558	0.127953	0.783692	1.27254	0	0.585924	0	0	0	0.465134	0	0	0.410035	0	0	0	0	0	0	0	0	0	0	0.450808	10.7788	10.3542	10.0632	9.15888	9.82527	16.5246	102.669
Pluralibacter	0	0	0.565606	1.1929	0	4.76041	3.47081	0.660022	22.0616	14.7564	0	0.561229	1.29067	148.325	1.29062	0.925208	16.4585	1.63609	136.779	0	0.863646	0.92447	0	71.3772	0.471379	0	0	0	1.99737	40.7133	67.671	0	0	0	24.9956	0.341309	0	0	0	0	0	0.130041	5.23403	4.94242	4.12845	3.89605	4.57242	2.66082	10.7307
UBA2868	0.200453	0	0	0	0	0	0	0	0	13.0232	0	0	0	0	0	0	0	0	0	0	0.762269	0	0.629065	0	0	0	0	6.04662	0	0.411864	0	0	0	0	10.9092	0	0	0	0.8023	0	0	0	35.7462	35.8217	35.8264	37.6739	37.6018	7.19282	1.7223
LC5-1	0	0	0	0	0.635513	0	0	0	0	0.32196	0	0	0	0	0	0	0	0	0	0	0.188717	0	0	0	0	0	0.999699	0	0	0	0	0	0	0	0	0.336164	0	0	0	0.232932	0	0	19.7372	20.1769	18.974	17.5335	18.8646	4.10261	138.081
JACZXR01	0	0.439683	2.26546	2.74446	0	5.66269	17.6091	3.87733	60.2626	29.1848	1.16888	5.32262	3.12722	181.239	2.19781	2.10073	53.2265	1.78638	180.189	0	0	10.1211	1.83985	0.417327	1.51044	0.403944	0.644967	0	10.2403	6.42153	0	0	0	0	42.5757	0	0	0	0	0	0	0	1.90441	1.74636	2.02254	1.62227	1.66266	0.38887	34.7222
SFMI01	0	0	0	0	0	0	0	3.64234	8.07221	14.3788	0	0.509263	2.01966	132.775	1.89256	1.35672	11.4303	1.53827	132.016	0	0.689122	6.3887	2.24684	63.2788	0.233728	0	0	0	0.180917	0.181521	67.1026	0	0	0	49.7203	0.517976	0	0.145794	0	0	0.216012	0	2.82532	2.38714	3.3268	3.19468	2.17489	0	45.2437
Arsenicicoccus	0	0.34653	0	0	0	0	0	0	0	0.102165	0	0	0	0.029333	0	0	0.319359	0	0	0	0.175908	0	0	0	0	0	0	0	0	0	0.200145	0	0	0	0	0	0	0	0.584533	0	0	0	2.31266	1.89531	1.85585	2.473	2.47374	1.6994	12.7306
Bilifractor	4.34298	2.31005	1.8522	2.15002	5.48398	1.21459	12.6902	4.21471	32.2605	3.71139	1.79185	4.30542	1.38669	13.1728	0	0	36.6374	0.608548	10.8943	1.07549	0.617343	10.0196	1.76131	0.095831	1.06085	0.927575	0.370259	0.150644	0	0	0.288275	0.083565	0	0	5.39281	0	0.183617	0	0	0	0	0.166966	17.1361	17.4293	17.7948	18.3602	18.2127	0.999767	17.0922
Oceanirhabdus	5.40084	6.42362	0	0	14.3806	1.06807	33.753	0.389478	37.7027	207.185	0.574148	0.080176	10.7018	0.198387	20.5571	12.4485	102.401	15.9271	0.016786	0	0	0	0	19.3504	0	0	0	0	0.428444	0.776415	24.6692	0	0	0	117.215	0	1.37709	9.17275	0.238933	0	0	0	5.01955	5.03158	5.40688	3.70547	5.64866	7.81134	0.263763
Rothia	0.97051	0.607285	0	0	0	0	0	0	0	0.404614	0	0	0	0	0	0	0	0	0	0.517512	2.2259	0	0	0.751189	0	0	0	0	0	0	0	0	1.08174	0	0	0.592006	0	0	0	1.12352	0	0	11.0608	11.0186	11.9968	9.60682	12.0204	22.168	83.2236
Kamptonema	0	0	0	0	0	0	0	0	0	0	0	0	0	0	0	0	0	0	0	0	0	0	0	0	0	0	0	0	0	0	0	0	0	0	0	0	0	0	0	0	0	0	97.0824	94.6838	95.6338	96.2482	91.7161	3.47468	0.898448
Saccharopolyspora	0	0	0	0	0	0	0	0	0	0.144929	0	0	0	0	0.877236	0	0	0	0.035312	0	0.912031	0	0	0	0	0	0	0	0	0	0	0	0	0	0	0	0	0	0	0	0	0	8.82555	6.4159	7.96976	8.14975	7.06067	26.5234	165.264
Tyzzerella	7.13443	9.39918	0	0	12.4715	3.72653	47.1014	0.966518	2.7959	279.384	0	2.16218	8.28804	0	1.68922	0	7.02346	0	0	0	0	0	0	19.0174	0.514545	0	0	0.356766	0.22461	0	18.2533	0	0	11.7217	22.0658	36.2091	2.78826	12.0456	6.56457	25.3187	88.75	0	2.31953	2.2864	2.46613	2.49498	2.41707	9.25093	2.03521
Mycoplasmoides	69.1249	51.7885	0	0	121.104	0.302429	0.097355	169.504	6.08909	0.029024	0	0	34.5276	0	0	0	9.53617	0.330614	0	12.7112	1.62228	3.50888	0.781043	0	2.20907	0.852399	12.3437	124.803	1.09399	2.03758	0	0	0	0	15.4639	0	0	0	0	0	0	0	0	0.456486	0.130009	0.160091	0.187031	0	0
Romboutsia_A	56.3884	40.5015	0	0	84.6787	0	23.2978	0	9.02583	239.22	0	0	25.0857	0.078908	2.3906	1.74609	19.2695	2.05942	0.201029	0	0	0.478285	0	4.435	0	0	0	2.83941	1.28352	0	3.53954	0	0	0	87.9851	0	0.541863	3.52504	1.75841	0	0	0	4.65519	3.70949	5.04542	4.39291	4.44573	0	0.216713
Agrilactobacillus	0	0	0	0	0	0	0	0	0	0	0	0	0	0	0	0	0	0	0	0.936713	1.25111	0	0	0	0	0	0.130965	0	0	0	0.158486	0.287485	0.292293	0	0	0	0	0	0	0	1.03571	0	70.2396	63.0736	68.7954	65.2425	60.961	191.984	78.4037
Clostridium_AT	11.5195	5.4488	0	0.238389	6.78519	0.451398	24.9066	0	2.49731	241.276	0	1.14879	2.56144	0	0.543523	0.141708	9.91272	0	0	0	0	0	0	4.59518	0.481064	0	0	0.125365	0.407683	0.409043	7.12723	0	0	0	77.4252	0	4.54531	14.3662	1.35559	0	0.493526	0	21.8895	22.676	23.4732	24.7956	22.6666	96.7884	0.134537
RUG563	0.261391	0.488731	0	0	0	0	0	0	0	0	0	0	0.454423	0	0	0	0	0	0	0	0	0	0	0	0	0	0	0	0	0	0	0	0	0	16.3259	0	0	0	0	0	0	0	12.7989	12.0892	14.2804	13.372	11.9134	1.88921	2.57934
Aquabacterium	2.40166	2.58453	0.314309	0.255918	1.04113	0.187524	2.38082	1.74059	3.19546	9.32142	0	0.167684	0	2.86489	3.42763	2.39107	1.7095	1.26053	2.7258	2.52971	9.84614	7.72663	0	3.06472	0.734754	0.399647	0.813383	0.598595	2.65891	13.0915	2.39144	0	0.229818	0.78921	0.396118	1.03691	0.708239	0.334436	2.94329	0.603197	0.421767	1.84117	25.7742	23.6549	29.5908	25.1266	26.2816	39.8509	35.3744
Dellaglioa	0.863626	0	0	0	0	0	0.569549	0.86646	0	0	0	0	0	0.118883	0	0.322745	0	0	0	0	1.38661	0	0.565327	0.512927	0	0.248239	0	0.322524	0.26221	21.836	0.925783	0	0	0	6.73005	0	0	0	0	0	0	1.24456	25.6127	24.3474	24.0012	22.8381	22.9803	79.554	362.511
UBA7405	0	0	0	0	0	2.12333	1.34675	0	12.8959	26.1925	0	0.234044	0.928184	173.454	2.60931	2.49406	15.3423	2.12085	189.292	0	0.356658	0	0	1.45543	0	0	0	0	0	0	2.91879	0	0	0	2.03401	0.339577	0	0	0	0	0	0.322006	3.97247	4.65906	4.084	4.53424	2.92952	0	3.95749
Spirilliplanes	0	0	0	0	0	0	0	0	0	0.346933	0	0.275002	0	0	0	0	0	0	0	0	0	0	0	0.065047	0	0	0	0	0	0	0	0.24921	0	0	0	0	0	0	0	0.110526	0	0.218133	8.98529	10.5162	9.48034	8.74823	9.27911	4.21156	159.591
Peribacillus	0	0.15707	0	0	0.277315	0	2.85551	0	11.2237	89.2456	0	0	6.93283	0.035047	7.52107	3.36519	28.0125	7.03043	0.179681	0	2.48675	32.5806	8.45282	0.255577	8.832	0	0	0	0	0.579808	0.272926	0	0	0	90.5411	0	0	0	0	0	0	0.526919	44.232	44.0825	44.8577	42.9031	44.8533	36.1388	25.909
Lysinibacillus	0	0	0	0	0	0	15.4899	0	0	38.9319	0	0	0	0	0	0	0	0	0	0	0.869273	0	0	1.29757	0	0	0	0	0	6.8644	1.08424	0	0	0	45.2006	0	0	0	0.218226	0	0	2.17056	71.1711	76.1207	77.8408	73.0039	81.2811	95.5362	9.90231
JAFAFL01	0	0	0.59685	0.788777	0	0.895123	0	0	43.3117	19.1211	0.692881	5.14345	2.47867	170.634	1.16134	3.33014	42.9198	0.941267	159.273	0	1.41652	3.76978	2.70698	64.9096	2.44932	0	0.728526	1.33384	0	11.4176	66.2877	0	0	0	0	0	0	0	0	0	0	0	0.819472	0.813563	0.604252	0.695992	0.262978	0	1.17335
JAAZBK01	0.576597	0	0	0	0.485301	0	0	0	0	0.102165	0	0	0	0.059704	0	0	0	0	0	0	0.241464	0	0	0	0	0	0.456715	0	0	0	0	0	0	0	0	0	0	0	0	0	0	0	11.4665	10.7215	10.6818	10.5058	12.8583	2.58614	42.9909
Nitrobacter	6.57832	4.83638	0.249442	1.09088	6.18574	2.18155	4.00628	1.54928	3.89286	4.33956	0.258822	1.82824	2.46922	3.5488	7.27189	6.58586	2.5064	0.285453	3.72031	9.68841	13.3386	9.91311	1.11454	3.68215	0.421834	0.662944	5.40239	0.980603	7.39973	7.05348	1.943	0.233333	2.52557	1.21625	0.379385	0.931919	1.31476	0	6.20589	0	0.956494	5.47492	9.40302	8.12353	8.1654	9.40226	8.13975	39.333	42.1769
Kineosporia	0	0	0	0	0	0	0	0	0	0.495864	0	0	0	0	0	0	0	0	0.201268	0	0.267187	0	0	0.210802	0	0	0	0.218546	0	0	0.209107	0	0.179738	0	0	0	0	0	0	0	0	0.199866	8.52543	8.87667	8.80216	8.94921	8.71623	6.21439	145.949
Enterobacter_A	0	0.287287	0.394732	0.285142	0.500076	2.36799	5.60145	3.22437	33.6419	20.461	1.33654	2.70494	2.55414	146.824	1.43604	0.343153	37.8529	1.55629	140.558	0	0	1.90257	0	54.881	0.164486	0.527871	0.421419	0.332786	2.64753	3.07692	55.9434	0	0	0	41.9609	0	0	0	0	0	0	0.368843	1.38112	1.13513	1.09482	1.4088	1.49159	4.02837	14.8403
Pseudoscilispira	0	0	0	0	0	0	0	0	0	0	0	0	0	0	0	0	0	0	0	0	0	0	0	0	0	0	0	0	0	0	0	0	0	0	623.791	0	0	0	0	0	0	0	0	0	0	0.101245	0.41753	0	0
Sinorhizobium	1.44685	4.15378	0.196905	0	0.651014	0	0	1.75781	1.6361	1.19557	0.190488	0.858436	3.32167	1.11378	1.50494	0.963069	0.306338	0.411731	0.811532	2.82699	4.37515	0.87447	0	0.541587	0.524145	0.171017	1.87298	0.164154	0.951908	4.54175	0.681852	0.196806	0	0.219033	0.390237	2.1147	0.2085	0	3.08504	0.230775	0.547777	1.72736	16.492	18.6127	14.8747	14.5922	15.5909	24.1731	96.8349
Paeniglutamicibacter	0	0	0	0	0	0	0	0	0	0.033829	0	0	0	0	0	0	0	0	0.124432	0	2.56946	0	0	0	0	0	0	0	0	0	0	0	0	0	0	0	0	0.458756	0	0.123998	0	0.117262	4.72619	4.69338	3.75966	4.10461	4.64785	116.17	23.0583
Erwinia_B	0	0	0.358618	0.296211	0	0.537835	1.10032	1.31124	10.776	6.78492	0	1.87235	1.59117	35.3045	0.86977	0	9.25915	0	32.9974	0	0.73396	0.586153	0	1.33353	0	0	0	0	2.11547	1.42277	0.917992	0.421165	3.806	0	6.92429	0	0	0	0	0	0.423023	0	48.0056	44.6986	44.4198	42.1921	43.3019	3.17059	2.73739
Clostridium_AO	2.92998	1.20266	0	0.383521	6.63732	1.9736	25.9652	0.50955	21.7071	194.653	0	0.728313	1.27791	0	0.410434	2.89398	33.6451	4.51361	0.079992	0	0	0	0	17.5833	0	0	0	0.933838	0.832764	0	19.0767	0	0	0	86.0429	0.341309	0.910592	0.447053	0.424014	0.254323	1.45036	0.414008	16.6606	18.5521	15.8669	17.9851	16.6665	72.3405	0.503745
Anaerosporobacter	4.57353	5.4979	0	0	5.81451	0.355032	42.0567	6.2639	14.4189	103.852	0	0.948788	1.74113	0.146108	2.58366	2.67534	18.2213	2.8	0.709445	0.61976	1.88726	0	0.502673	4.19449	0.644758	0	0.929221	4.61599	0.172527	6.16849	5.05049	0	0	0	330.254	0	1.96189	7.04501	18.2102	0	0	0.488828	0.634661	0.799992	1.13422	1.05538	1.63648	16.2275	0
WHSW01	0	0	0	0	0	0	0.252515	0	0	0.216704	0	0	0	0	0	0	0	0	0.061244	0	0.186008	0	0	0.145999	0	0	0	0	0.232507	0	0.136818	0	0	0	0	0	0	0	0	0	0	0	15.3228	14.4396	11.4607	13.3907	13.8822	5.65997	83.2439
Vagococcus_C	0	0	0	0	0	0	0	0	0	0	0	0	0	0	0	0	0	0	0	0	0.634335	0	0	0	0	0	0	0	0	0.214821	0	0	0	0	0	0	0	0	0	0	0	18.0607	104.68	101.202	102.711	105.618	102.579	72.0736	3.57636
Cryptosporangium	0	0.231456	0	0	0	0	0	0	0	0.497768	0	0	0	0	0	0.515937	0	0	0.085209	0	0.415376	0	0	0.868118	0	0	0	0	0	0	0	0	0	0	0	0	0	0	0.49298	0	0	0	9.66159	8.32689	8.03364	8.95922	8.75967	6.30295	122.502
JAKEEW01	0	0	0	0	0	0	0	0	0	0	0	0	0	0	0	0	0	0	0	0	0.411017	0	0	0	0	0	0	0	0	0	0	0	0	0	0	0	0	0	0	0	0	0	4.61443	5.35187	4.21542	5.38865	3.83735	7.34174	108.262
Ruminococcus	0	0.33981	0	0	0	0	6.66217	0	0	4.10406	0	0	0	0	0	0	0	0	0	5.27898	2.96991	0.515903	3.91285	0.903092	6.3133	0	3.39851	6.28397	0.254366	2.35128	1.2613	0	0	8.55942	20.154	11.7796	2.59557	4.12626	11.3404	8.34402	28.5816	0.303916	48.0084	42.2882	41.1277	37.6567	38.2347	4.53004	4.23726
Marisediminicola	0	0	0	0	0	0	0	0	0	0	0	0	0	0	0	0	0	0	0	0	0	0	0	0	0	0	0	0	0	0	0	0	0	0	0	0	0	0	0	0	0	0	0.387804	0.421406	0.639461	0.880555	1.0982	1.94813	4.68774
Hornefia	0	0	0	0	0	0	0	0	0	0	0	0	0	0	0	0	0	0	0	0.938959	4.77217	0	0	0	0	0	0.26938	0.792086	0	1.07282	0	0.252195	0.180276	0	2.04384	0	0.26718	0	0	0	0	0	55.5695	55.5503	54.9431	57.9558	53.09	60.5375	183.614
Brevilactibacter	0	0	0	0	0	0	0	0	0	0	0	0	0	0	0	0	0	0	0	0	0.209009	0	0	0	0	0	0	0	0	0	0.574188	0	0	0	0	0	0	0	0	0	0	0	3.13373	3.70965	2.87685	2.71865	2.16771	0.864902	6.14336
Clostridium_AG	3.45476	3.8601	0	0	3.78653	0	61.8042	0	19.5115	310.879	0	0	0	0.178865	2.50281	4.92941	39.6405	4.77823	0.063993	0	0	0	0	13.2882	0	0	0	0.282675	0.242946	0.46116	12.698	0	0	0	87.8047	0	2.38885	5.34849	0	0	0	0	0	0	0.087502	0.171478	0	6.15984	0.30959
62-47	8.58933	4.46245	0.619737	2.31246	14.6254	2.69426	5.73277	2.2348	6.49031	4.10896	2.30511	1.74042	6.66217	3.93086	8.05888	4.10277	5.40868	2.16426	5.25148	11.2038	18.4429	5.3898	1.46832	2.42202	1.90122	0.795097	5.97387	1.64031	4.58466	15.6395	2.38523	0.883085	2.89115	2.22998	0.420489	3.6114	0.734874	1.63662	5.88564	0.299384	1.29559	9.04685	7.88451	7.92565	7.04769	7.29401	7.96238	20.9591	19.5318
Haemophilus	0	0	0	0	0	1.10225	0	0	18.4642	26.848	0	0.159885	1.26816	270.06	4.45631	1.27784	18.1032	2.57571	255.161	0	0	0	0	0	0	0	0	0	0	0.347211	0	0	0	0	0	0	0	0	0	0	0	0	0	0	0.028235	0.055331	0.057046	0	0.116546
Pseudoduganella	2.86293	1.5037	0	0.565726	1.0167	0	1.54971	0.622426	1.35421	11.8417	0	0	1.38115	18.9849	4.62432	3.18279	3.48582	0.416375	21.339	2.09484	3.42532	8.73217	0.67845	4.49936	0	0.521407	0.749774	1.01603	2.77684	3.43584	5.55623	0.395983	1.21887	0.419694	1.74344	0.258788	0.69243	0	0.159211	0.186694	0.656403	1.10848	25.8765	22.7933	24.4532	22.7667	22.6567	38.3553	43.5455
Singulisphaera	0	0.507957	0	0	0	0.26168	0	0.407218	0.18208	0.275469	0	0	0.451601	0.251426	1.26954	0	0	0	0.227223	0.432867	0.563416	0	0	0	0	0	0	0	0.3697	0	0	0	0	0	0	0	0	0	0.33886	0.206407	0	0.252005	17.5374	19.6111	18.3447	16.8118	18.865	1.94868	142.008
Nevskia	4.97401	3.03536	1.07264	0.401049	3.31103	0.820986	2.56403	1.74502	2.6455	5.88958	0.380977	0.291316	2.71379	2.29891	4.94053	4.79196	2.20009	0.421173	2.83243	3.95193	9.87229	18.9017	0.641486	2.84363	0	0.269618	1.95581	0.204505	3.05099	2.94388	2.81184	0.673652	1.1428	0.673918	0.495088	0.250549	1.07381	0.590613	7.13311	0.460367	1.36739	3.42252	13.0992	12.9012	12.49	12.9688	13.017	16.4636	17.8874
CADDYV01	0	0	0	0	0	0	0	0	0	0.314871	0	0	0	0	0	0	0	0	0	0	0	0	0	0	0	0	0	0	0	0	0	0	0	0	0	0	0	0	0	0	0	0	9.43877	8.5255	8.43785	8.94099	8.2838	4.29638	168.142
Agrobacterium	1.50087	3.87913	0.305345	0.157488	0.489753	0.285953	1.47101	0	1.16103	1.97906	0	0.675231	1.78095	1.10472	1.66777	3.20828	0.17078	0	1.25701	5.74314	8.58795	8.79346	1.67922	2.83569	3.49588	1.52987	4.83675	4.91498	5.82867	6.9768	3.53215	1.77482	1.32971	1.23779	0.589035	1.14489	0.961218	1.18944	1.42806	1.42418	2.56779	1.68926	44.7439	43.1328	47.7337	48.6803	48.991	33.7315	16.5528
DYLD01	0	0	1.40981	1.68202	0	6.34306	11.2946	6.215	55.7124	25.6362	0.303082	5.11156	4.05434	156.25	2.27951	0.817061	45.5888	3.49972	156.521	0	0.144519	6.1448	1.90824	0	0.783295	0.418961	0	0	8.187	5.3282	0	0.156567	0	0	37.9884	0	0	0	0	0	0	0	1.10252	1.08738	0.57771	1.42405	1.06237	0	27.4235
Alkaliphilus_B	0	0	0	0	1.39494	0	29.0921	0	2.25517	51.8686	0	0	0.848729	0	0	0	4.42704	0	0	6.14926	25.9864	0.73661	2.05876	0.496321	2.25354	0	1.92456	8.61328	0	0	0.1603	0	0	2.17695	60.133	5.49835	0.408412	3.20814	2.87149	6.14557	5.84119	0	22.1872	21.8965	19.6389	23.3213	22.8709	170.29	6.22116
RUG191	0	0	0	0	0	0	0	0	0	0	0	0	0	0	0	0	0	0	0	1.80972	48.0121	6.48678	5.12502	0	4.85353	0.626113	2.57883	5.57975	1.4699	3.99044	0	0	0.165419	0.256137	5.2287	0.365555	0	0	0	0.684717	0	0.869179	1.75314	1.96121	1.52927	2.16353	2.12766	335.04	53.9408
Rosenbergiella	0	0	0	0	0	0	0	0	0	0	0	0	0	43.8689	0	0	0	0	43.5284	0	0	0.339276	0.838753	174.876	0	0.277587	0.443216	0	0	5.58535	183.863	0	0	0	12.6431	0	0	0	0	0	0	0	4.78544	4.47838	6.94234	5.52874	5.33709	1.04072	34.7054
Allorhizobium	6.55797	3.66681	0	0.200028	3.36366	1.1827	2.71569	1.53249	0.909414	3.53988	0.690924	0.595837	1.4084	1.84445	2.08709	4.66685	0.673552	1.21058	1.46283	5.24937	6.32038	2.36728	0.763864	1.53755	0.708682	0	2.17031	0.236171	1.02303	2.46792	1.97115	0.963449	0.221777	0.121119	0	1.23712	0.59492	0.342275	3.63336	0	0.729475	3.76108	15.3928	14.3089	14.9107	12.6451	14.6254	45.1335	32.5266
Haloimpatiens	1.63213	0.192275	0	0	1.54734	0	32.4683	0	0.873984	79.7206	0	0	1.49598	0	0	0	4.81924	0	0	0	0	0	0	1.35205	0	0	0	0.192666	0	0	1.54127	0	0	0	47.7735	0	0	0	2.62855	0	0	0	2.68446	2.79044	2.10457	2.52819	3.21331	376.806	0.419055
Segetibacter	2.42708	5.98034	0.209545	0.128194	2.80317	0.816619	3.26472	3.28315	2.26088	0.880646	0	0.391562	5.05478	2.32985	3.2731	2.22948	2.85438	0.309941	3.03241	1.99292	8.34343	6.42358	0	1.69525	0	0	3.07028	1.27185	2.9331	14.0817	2.76476	0.589236	0.476914	0.318864	0.525231	0.400494	0.228816	0	0.65413	0	0.714011	0.864219	40.7394	41.6018	40.8248	45.3345	38.861	39.7133	16.9339
Granulicatella	2.56026	2.74638	0	0	1.19514	0	18.7388	0	0	48.0674	0	0	1.62779	0.103794	0.524092	0	0	0	0.060301	0	0.478832	0.610184	0	3.56254	0.524145	0	0	0	0	9.80025	3.39799	0.470576	0.654482	0	36.2675	0	8.73148	30.4883	0	0	0	1.96716	54.2893	54.415	54.6012	57.4555	55.4718	38.1357	34.8786
UBA1067	0	0	0	0	0	0	0	0	0	0	0	0	0	0	0	0	0	0	0	0	0.188717	0	0	0	0	0	0	0	0	0	0	0	0	0	0	0	0	0	0	0	0	0	22.4667	22.8496	21.1258	23.3029	22.0555	207.177	143.549
JACDAN01	0	0.277537	0.182414	0	0	0	0	0	0	0.067214	0	0	0	0	0	0	0	0	0	0	0.209466	0	0	0	0.226566	0	0.488983	0	0	0.213287	0	0	0	0	0	0	0	0	0	0	0	0	12.4032	10.7144	12.8094	14.488	12.622	5.27431	33.0594
Desertimonas	0	0.290691	0	0	0	0	0	0	0	0.025164	0	0	0	0	0	0	0	0	0	0	0	0	0	0	0	0	0	0	0	0	0	0	0	0	0	0	0	0	0.239283	0	0	0	14.9587	14.5741	15.5761	15.1156	14.2208	1.09051	69.5633
Bacillus_D	0	0	1.83207	1.51325	0	1.83176	1.31035	0	22.2613	19.4899	3.54474	0.797107	0	125.716	1.48113	4.24714	21.7251	2.40773	120.273	0.757518	0	1.78982	0	78.7504	0	0	0	0.247341	7.30784	1.06643	74.063	0	0	0	7.12295	0	0	0	0	0	1.37329	0	5.61869	6.98752	5.30333	6.2436	4.5399	11.5126	4.65111
Pararhizobium	0.478154	0.74399	0	0.256862	0	0.380124	0.756537	0	0.861599	2.21907	0	0.310737	0	0.279548	0	1.86828	0.350385	0	0.379649	1.19169	1.86499	3.41931	1.01212	1.48584	2.6287	0	0.529253	0	1.16779	2.82656	1.84545	0	0.77711	0.663403	0	0	0	0.131763	1.88244	0.221544	0	1.34744	18.5651	17.4844	16.1896	15.8048	16.8736	27.2296	41.8103
Clostridium_AM	0.243835	0.485924	0.079057	0	4.11754	0.658436	37.3374	0	1.81829	189.836	0	0.10319	0	0	0	0	9.53676	0	0.052261	1.70972	44.8135	1.18914	1.22855	22.3775	0.820507	0.921615	2.28156	11.3587	3.76449	6.32203	23.4462	0	0	0.509489	56.194	0	0	3.32743	9.24311	0	0	1.52489	1.71852	1.59401	1.68842	1.73559	1.30264	87.2639	0.656522
Actinotalea	0	0.601331	0	0	0	0	0	0	0	0.236104	0	0	0	0.035886	0	0	0	0	0	0	0.242973	0	0	0	0	0	0	0	0	0	0	0	0	0	0	0	0	0	0.430709	0	0	0.151391	9.77708	7.69498	8.75942	8.3832	10.374	4.23296	66.2342
Bacillus_AE	17.2341	11.7501	0	0	7.6359	0	0	0	0	0.36969	0	0	10.3072	0.166583	0	0.904483	0.761351	0	0.29034	1.93588	3.80648	0.850284	0.792156	0.574984	0.867104	0	0	0	1.46967	16.9068	0.432413	0	0	0	1.5517	0	1.02572	0	8.53533	0	0	4.47354	36.4079	34.0697	36.3901	40.534	38.3082	61.0909	82.4515
Thermomonas	1.19977	0.824168	0	0.425071	0.130681	0.150825	0.870357	0	1.00077	0.64882	0.399163	0.524502	1.22877	1.12413	1.15144	2.05855	0.304552	0.135564	1.57599	0.447835	3.39902	2.34644	0.157074	0.262367	0.771818	0.275888	0.520763	0.089612	0.145708	1.80384	0.227438	0	0.54482	0.351476	0	0.633845	0.109227	0.822745	1.40011	0.122025	0	2.71769	78.6054	78.5049	76.6968	81.6535	76.8243	9.51814	4.77489
JAGOCV01	2.15576	4.5984	0.384818	0.200604	2.94765	1.47759	2.07136	2.9155	0.821273	4.98909	0	1.03334	2.85211	2.2257	6.0912	3.57167	2.74131	0.676219	1.78893	1.96432	7.95537	19.0574	0.929439	1.76081	0.559645	0.837899	0	0.687445	1.79596	2.75084	1.25456	0.222251	0.466823	0.817369	0.171737	0.566921	0.776885	0.637253	5.75657	0.464097	0	5.29818	14.2342	15.3971	13.0803	12.7948	14.8622	15.8579	16.0567
Keratinibaculum	0.482865	0	0	0	0	0	0	0	0	0	0	0	0	0	0	0	0	0	0	0	0	0	0	0	0	0	0	0	0	0	0	0	0	0	0	0	0	0	0	0	0	0	43.3179	46.7734	44.5864	42.587	47.7456	196.96	3.85354
Enterenecus	0	0	0	0	0	0	0	0	0	6.48999	0	0	0.223487	0	0	0	0	0.113479	0	4.219	73.6547	0.312349	1.58254	0	2.05079	1.51615	4.43813	16.5796	3.06951	2.41024	0.143547	0	0	0	385.174	0	0	0	0	0	0.31869	0	2.92519	4.2864	3.65203	3.14813	2.69064	8.07771	1.31882
Clostridium_S	0.82371	1.58845	0	0	0.427065	0.531056	32.4704	0	4.37607	282.213	0	0	2.61155	0.091999	5.1099	2.3311	14.1418	2.51717	0.035633	0	0	0	0	4.85908	0	0	0	0.166393	0	0	5.91827	0	0	0	75.038	0	8.43253	31.6432	0	0	0	2.62405	3.06105	4.04769	3.65089	2.45355	3.03678	51.7918	0.806437
Roseococcus	0	0	0	0	0	0	0	0	0	0.031728	0	0	0	0	0	0	0.101063	0	0	0	0	0	0	0	0	0	0	0	0	0	0	0	0	0	0	0	0	0	0	0	0	0	9.58311	7.64904	10.5423	8.9831	7.24979	6.73016	159.595
Andreesenia	0	0	1.07299	1.79406	0	3.25751	9.66325	1.3577	35.4786	4.17103	1.26076	2.74387	0	3.79467	0	0	36.8451	1.12468	4.92737	3.00774	0	0.344365	1.65373	183.049	0.724076	0.58093	0.899729	0	17.8194	0	0	0	0	0	26.7645	0	0	0	33.9686	0	2.13203	0	10.9124	11.488	10.4353	10.6461	8.2119	11.0867	3.31318
Lachnoclostridium	0	0	0	0	0	0	0.455238	0	0.746659	104.283	0	0	0	0	0	0	1.0771	0	0	2.82234	0.48193	0	0	0	0	0	2.60252	0.151266	0	0	0	0	0	0	261.9	0	0	0	1.35264	0	0	0	26.2077	27.72	26.5714	25.2966	24.9037	28.9827	0.715928
Microlunatus_A	0	0	0	0	0	0.247826	0	0	0	0.178789	0	0	0	0	0	0	0	0	0	0.692301	0.156757	0	0	0	0	0	0	0	0	0	0	0	0	0	0	0	0.101177	0	0	0	0	0.184003	8.90233	8.14882	6.79087	8.27792	7.15738	2.9575	88.0649
Intestinimonas	0	0	0	0	0	0	0	0	0	0	0	0	0	0	0	0	0	0	0	0	5.43117	0	0.127818	0.177762	0	0	0	0	0	0	0	0	0	0	523.227	0	0	0	0	0	0	0	3.04181	3.56834	3.32018	2.9649	3.18827	1.10059	0
Helicobacter_C	0	0	0.684234	0.992581	0	0	0	0	173.033	0	0.446735	0	0	0	0	0	288.848	0	0	0.774352	1.43984	4.0895	3.86882	18.662	6.24829	9.30352	19.7701	0	2.61204	0.442372	22.4962	0	0	0	0	0	0	0	1.05593	0	0	0	0	0	0	0	0	0.233322	0
Plantactinospora	0	0	0	0	0	0	0	0	0	0.127283	0	0	0	0	0	0	0	0	0	0	1.27892	0	0	0	0	0	0	0	0	0	0	0.261593	0	0.170447	0	0	0	0	0	0	0.441415	0	9.63136	9.45888	9.26482	8.78777	6.31438	3.54563	112.604
UBA1259	1.12668	0.705009	0	0	1.2272	0	0	3.39115	0	0	0	0	1.25358	0	0	0	0	0	0	0	0	0	0	0	0	0	0	0	0	0	0	0	0	1.15736	13.6102	3.30354	0	0	3.03091	4.0001	17.5476	0	81.0924	81.8286	77.3742	82.5538	76.7822	0	16.634
UBA3961	5.23313	3.21528	0.307014	0	10.7856	0.712064	2.62232	1.88521	2.38855	0.906667	0	0.183335	1.22886	1.49903	3.27947	1.68256	0.865854	0.201741	1.69567	2.84533	6.47627	13.4468	0.467502	4.21737	0	0.410566	2.26111	1.56657	1.54083	3.82556	5.03264	1.68579	1.86322	0.341516	0.183347	0.432145	0.470264	0	0.759163	0	0	1.74004	14.9946	17.5588	14.3695	14.2142	16.5923	55.6196	17.5369
Jiangella	0	0	0	0	0	0	0	0	0	0	0	0	0	0.101453	0	0	0	0	0	0	0.301362	0	0	0	0	0	0	0	0	0	0	0	0	0	0	0	0	0	0	0	0	0.257605	6.38866	6.85256	5.14178	4.98947	6.1674	3.60047	84.3272
Catenovulum	0	0	0.148111	0	0	0.444258	0	0	19.0426	35.1742	0.28657	0.193323	0	226.681	3.23298	0.643788	20.0933	1.5572	226.964	0	0	0	0	0	0	0	0	0	0	0	0	0	0	0	0	0	0	0	0	0	0	0	0.870434	0.537832	0.58922	0.52428	0.382351	0	4.2083
SYBY01	0	0	0	0	0	0	0	0	0	0.474174	0	0	0	0	0	0	0	0	0	0	0	0	0	0	0	0	0	0	0	0	0	0	0	0	0	0	0	0	0	0	0	0.200855	14.7193	15.0466	15.5276	14.6479	14.7048	3.27799	93.5404
JAACJV01	66.8338	43.4044	0	0	115.384	1.33244	0	148.733	5.64703	0	0	0	45.1262	0	0	0	6.59193	0	0	6.79476	2.11046	2.39651	0.193495	0	0.250126	1.51855	5.7063	76.536	0.588465	1.40766	0	0	0	0	14.0966	0	0	0	0	0	0	0	0.089127	0.111753	0	0.140366	0.0446	0	0
Akkermansia	0	0.340754	0.293131	0.409854	0	1.09905	15.1216	5.7419	21.1525	2.92437	0.534701	2.42129	0.189672	6.82798	0	0	16.2576	1.01531	6.20767	0	0.214783	3.64727	1.37404	0.121497	1.65416	0	0	0	2.03914	0.207723	0	0	0	0	23.0758	0	4.38876	5.74573	0	0	0	0	43.3496	49.07	45.6296	46.5752	43.4892	0	36.0642
Aeromonas	0.526997	0	0	1.11477	0.156549	0	0.31766	0	0	0.451431	0	0	0	26.8674	0	0	0.156933	0	27.1525	0.385273	5.71541	0.507663	0	62.6641	0	0	0	0.775111	0.235264	4.12358	77.056	0.484098	0	0	2.08283	2.1503	0	0	0.924264	0	0	0	28.5788	28.0261	31.4543	26.0006	30.2853	5.9563	26.3775
ALPHA2B	1.26864	5.52873	0.892027	0	3.28618	0.752236	0.489726	0.396545	1.5747	2.49219	1.33951	0.815519	1.87035	2.49824	4.34784	5.55674	2.2575	0.527408	2.66415	2.68519	7.61008	23.1567	0.830447	0.779492	2.29795	0	2.18837	0	1.70286	2.33864	1.17552	1.30032	2.19694	0.784714	0.203349	1.63788	0.94107	0.527289	4.08034	1.05235	0	5.41766	9.68883	11.4955	11.381	11.2598	10.2469	9.82816	3.88299
JAIEOP01	0	0	0	0	0	0	0	0	0	0.339013	0	0	0	0	0	0	0	0	0.035153	0.234389	0.484539	0	0	0.169977	0	0	0	0	0	0	0.25566	0	0	0	0	0	0	0	0	0	0	0	9.4505	8.53861	10.1784	10.2955	8.79891	2.08743	157.302
CAG-492	0	0	0	0	0	0	0	0	0.601656	0	0	0	0	0	0	0	0	0	0	1.14041	27.9434	4.69589	1.70133	0	3.19252	0	0	0.831965	0.901844	0.678639	0	0	0	0	8.51892	0	0	0	0	0	0	0.147537	45.4145	42.5074	43.8716	45.0534	42.6302	19.9455	1.40906
Gordonia	0.560123	0	0	0	0.610093	0	0	0	0	0.537948	0	0.341617	1.26816	0.455827	1.18835	1.15862	0.19836	0.343962	0.552179	1.05824	0.880329	0.800849	0	0.559387	0	0	2.08677	0	0.680248	1.04772	0	0.569142	0	0	0.185967	0	0.253517	0	2.06381	0	0.623402	1.75754	4.4707	6.93075	5.07341	6.42786	6.72324	15.2626	53.6729
Glaciihabitans	0	0	0	0	0	0	0	0	0	0	0	0	0	0	0	0	0	0	0.042146	0	0.283745	0	0	1.31451	0	0	0	0	0	0	0	0	0.305646	0	0	0	0.676046	0	0	0	0	0	3.2703	2.84035	3.09477	2.39789	3.50498	1.70915	40.1174
GMQP-bins7	0	0	0	0	0	0	0	0	0	0.059055	0	0	0	0.054408	0.824177	0	0	0	0.07234	0	0.313514	0	0	0	0	0	0	0	0.598208	0	0	0	0	0.330092	0	0	0	0	0	0	0	0	11.6369	15.1831	12.1653	11.7901	12.9902	5.15201	69.9108
Onthomonas	1.88503	2.75225	3.78158	5.35458	4.34849	6.88671	0.828767	3.15203	2.39505	0.392942	4.7036	3.87823	1.39823	0.086495	1.96535	1.40891	0.81887	1.06496	0	0	3.29325	0	0	0	0	0	0.333851	0	0.22086	3.82398	0	0	0	0	385.485	0	0	0	0	0	0	0	6.0402	6.70523	6.3884	6.78711	5.65135	2.73029	0
Sphingopyxis	0	0.661999	1.76751	0.299358	1.15233	0	5.74091	0.646995	0.513442	0.339443	1.41487	3.59151	1.35332	1.30403	3.05066	2.35912	3.81531	0.996581	2.57606	2.93966	3.31647	1.67359	1.61663	2.2827	0	1.40307	2.9337	1.51642	2.41992	3.31388	0.623012	0	0.144394	1.64311	0.317582	0	0.813338	0	3.05283	0.234781	0.340853	1.76739	8.81086	9.48698	8.27788	7.77198	8.42252	28.3771	291.481
Rubrobacter_B	0	0	0	0	0	0	0	0	0	0.671769	0	0	0	0	0	0	0	0	0	0	0.301362	0	0	0	0	0	0	0	0	0	0	0	0	0	0	0	0	0	0	0	0	0	8.61491	10.3066	9.39448	9.33444	8.26573	6.69176	137.895
Granulicoccus	0	0	0	0	0	0	0	0	0	0	0	0	0	0	0	0	0	0	0	0	0.264461	0	0	0	0	0	0	0	0	0	0	0	0	0	0	0	0	0	0	0	0	0	2.47062	3.19006	2.94688	2.67203	3.34429	0.713914	5.87005
Eubacterium_R	4.72393	0.738985	0	0	5.45825	0.761394	54.9925	1.18486	24.6301	255.461	0	0	5.25598	0.162569	3.6939	0.990042	20.8712	7.50153	0.283344	0	0	0.829795	0.773068	15.5046	0	0	0	1.32313	0	0	11.9185	0	0	0	41.0478	0	1.67812	6.33415	0.985959	0	0	2.63752	3.95026	3.64891	3.70777	4.49782	4.1665	2.95008	2.91575
28-YEA-48	5.69481	3.41279	0.607868	0.331745	3.86061	0.508471	1.36125	0	2.57164	2.46624	0.327426	0.892787	2.63614	1.87268	5.37987	2.29514	1.59214	0.737881	1.42886	4.07263	5.84473	4.75293	0	1.56745	0.561764	0	2.41018	0.331644	2.43641	3.21773	1.22747	0.584952	0.856465	0.153934	0.435114	1.02814	0.274157	0	2.7257	0	0	3.59241	8.59163	8.3871	8.27845	8.68654	8.82039	31.8677	57.3708
Enterococcus_F	0	0	0	0	0	0	1.42859	0	0.286305	0	0	0	0	0.175438	0	0	0.440496	0	0.115282	0	1.80732	0	0	0.110364	0	0	0	0	0.954894	18.2593	0.51132	0	0	0	0	0	0	0	0	0	0	6.00484	56.7331	64.8024	61.5577	61.897	58.3401	40.0143	35.2482
Propylenella	0.796923	1.38068	0	0.164174	0	0	0	0	0.754743	0.215338	0.450437	0	0	0.219913	3.13685	0.678595	0.320964	0	0.461672	1.45246	1.15338	1.97697	0	0.094662	0	0	0.424401	0.148807	0	1.95015	0.8657	0	0	0.321048	0	0.945025	0.362756	0	0.534867	0	0	0	14.2995	12.9181	12.5774	12.3355	11.6342	8.14228	125.994
UBA738	0	0.290691	0	0	0	0	0	0	0	0	0	0	0	0	0	0	0	0	0	0	0	0	0	0	0	0	0	0	0	0	0	0	0	0	3.05202	0	0	0	0	0	0	0	9.44624	7.32352	8.30871	9.45988	7.96475	0	0.47167
Pedococcus	0.406728	0	0	0	0	0	0	0	0	0.058641	0	0.124717	0	0	0	0	0	0	0	0	0.462806	0	0	0	0	0	0	0	0	0	0	0	0	0	0	0	0	0	0	0	0	0.076121	11.9017	8.10224	7.93343	9.78483	8.75926	3.33594	75.0473
Aminobacter	0.57248	1.51155	0	0.305305	0	0.54189	0.205218	0.790015	1.29271	2.12165	0.570133	0.100366	0	0.430266	1.14421	1.19921	0.432759	0	0.58456	0.229753	1.85069	2.00579	0	0.731585	0.181019	0.24989	0	0	0.356417	1.58258	0.217719	0	1.19351	0.482853	0.199658	1.72053	0	0.524685	1.38974	0	0	1.13819	13.3633	12.0723	11.1464	11.4957	13.0106	64.3505	36.8432
Xanthobacter	4.25142	3.65553	1.06818	0.264346	1.98261	1.04893	3.14265	1.33078	1.70438	2.71455	0.929384	1.69583	2.75406	1.64973	2.33692	2.4931	1.79812	0.968881	1.61921	6.10533	7.663	5.93159	0.625996	0.720653	0	0.971555	2.79702	1.08531	2.53064	3.89989	0.976917	0.476758	0.38168	1.18915	0.350555	0.813581	0.515246	0	2.49428	0.233964	0.709926	4.42126	11.9817	11.0715	13.226	12.0054	11.787	26.4459	50.0215
AP-15	0.231183	0.812942	0	0.443802	0.837382	0	0.454736	0.140893	0.195822	0.709873	0	0.259436	0	0.334468	1.56885	0.971027	0.336993	0	0.281434	1.78925	1.30769	1.87383	0	0.360983	0	0	0.848801	0.246228	1.01871	0.138402	0.250899	0.165163	0.28402	0	0	0	0	0	0.189652	0	0.164699	0.478452	12.9787	12.9566	12.3648	14.8282	13.047	7.01004	110.499
Paraconexibacter	0.482865	0	0	0	0	0	0	0	0	0.168656	0	0	0	0	0	0	0	0	0.027603	0	0.66943	0	0	0	0	0	0	0	0	0	0.123329	0	0	0	0	0	0	0	0	0	0	0.308538	15.5124	16.2701	13.8114	16.0784	12.9078	4.53188	99.0817
Clostridium_AK	12.3658	1.96812	0	0	10.6311	0	42.4731	0	8.17822	184.506	0	0.312502	5.64741	0	1.91621	3.20526	17.7034	3.115	0	0	0	0	1.60411	5.21784	0	0	0	0.686371	1.48804	0.746503	4.26297	0	0	0	43.0282	0	1.53768	9.01609	0.511466	0	0	1.01432	2.00087	2.27788	3.18355	2.42559	3.465	126.878	0.70251
Marivita	0	0	0	0	0	0.619565	0	0	1.01751	0	0	1.88727	0	0	0	0	0.626195	0	0	0	0.428348	0	0	0	0	0	0.441044	0	0	0	0	0	0	0	0.15953	0	0	0	0	0	0	0	1.68067	2.23867	1.67911	1.56471	1.44762	1.22732	6.04494
Teredinibacter	0	0	0	0	0	0	0	0	0	0.154795	0	0	0	0	0	0	0	0	0.081658	0	22.6775	0.717427	0	0	0	0	0	0	0	0	0	3.94842	5.01769	0	0	0	0	0	0	0	0.74029	0	43.6625	44.5944	44.6697	46.134	45.7859	4.69185	24.9436
Rugosimonospora	0	0	0	0	0	0	0	0	0	0.330042	0	0	0	0	0	0	0	0	0	0	0.429566	0	0	0	0	0	0	0	0	0.329946	0	0	0	0	0	0	0	0	0	0	0.362591	0	5.57037	4.88293	4.06009	5.64199	6.34004	4.29565	103.719
Kushneria	0	0	0	0	0	0	0	0	0	0.044037	0	0	0	0	0	0	0	0	0	0	16.3281	0	0	0	0	0	0	0	0.763099	0	0	4.69229	5.86032	0	21.3909	0	0	0	0	0	0	0	18.9884	17.9708	15.4784	18.2265	18.322	48.6062	3.77081
Peribacillus_A	0	0	0	0	0	0	0	0.299827	0	469.385	0	0	0	0	0	0	0	0	0	0	0	0	0	0.616919	0	0	0	0	0	0	1.84048	0	0	0	0	0	0	0	0.414754	0	0	0	3.53266	3.42221	3.43591	4.7218	3.66884	4.22213	0.700437
CAG-698	0	0	0	0	0	0	0	0	0	0	0	0	0	0	0	0	0	0	0	8.52228	217.407	20.9183	17.7974	0	13.2576	2.72727	17.4483	20.4842	6.65414	22.5006	0	0.211483	0.288097	2.84809	0	2.82794	0	0	0.276468	0.331826	0.473087	0.816931	7.55008	7.19765	7.78986	7.48634	7.9011	59.894	2.98564
Enterococcus_I	0	0.496646	0	0	0	0.287253	0	1.56455	0.899594	0	0	0.625004	0	0.663455	0	0	0.545353	0	1.53853	0	1.73854	0.402766	0	0.904007	0	0	0.275991	0	0	43.495	1.67675	0	0	0	5.55071	0	0	0	0	0	0.831202	8.75228	46.4706	46.4552	46.9917	48.8722	46.742	103.006	48.6164
Mergibacter	0	0	0	0	0	0	0	0	0	0	0	0	0	50.8905	0	0	0	0	49.3233	0	0	0	0	180.636	0	0	0	0	0	0	226.448	0	0	0	0	0	0	0	0	0	0	0	0.214293	0.477518	0	0.208022	0.160852	2.99609	0
UBA3583	0	0	0	0	0	0	0	0	0	0	0	0	0	0	0	0	0	0	0	0	0	0	0	0	0	0	0	0	0	0	0	0	0	0	0	0	0	0	0	0	0	0	49.6766	47.5986	48.909	46.694	50.0756	119.587	4.75645
Rubellimicrobium	0	0.503285	0	0	0.59981	0	0	0	0.337514	0.256397	0	0	0	0.03109	0	0.337618	0	0	0.104351	0	0.90516	0	0	0	0	0	0.414622	0	0.536232	0	0	0	0.244766	0	0	0	0	0	0	0	0	0.297236	30.137	31.2193	31.0398	31.3066	28.8245	2.91941	70.1899
Conyzicola	0	0	0	0	0	0	0	0	0	0	0	0	0	0	0	0	0	0	0.194848	0	0	0	0	0	0	0	0	0	0	0	0	0.198663	0	0	0	1.12758	0	0	0	0.339098	0	0	4.76715	4.36716	4.52399	3.85831	4.03264	0.77056	12.9166
R-H-3	0	0	0	0	0	0	0	0	0	0.198899	0	0	0	0	0	0	0	0	0.042604	0	0.400903	0	0	0.132312	0	0	0	0	0	0	0	0	0.266426	0	0	0	0	0	0	0.58301	0	0.380965	6.52263	6.32023	6.52532	7.10578	6.21712	6.02114	111.902
Quinella	0	0	0	0	0	0	0	0	0	0	0	0	0	0	0	0	0	0	0	1.10563	32.8622	2.26343	0.903727	0	0	0.52911	0.517086	1.7466	0	5.39	0	0	0	0	2.23342	0.466179	0	0	6.95832	0	0	0	71.1723	71.8297	68.1872	68.5846	73.0536	2.85799	0.797621
RCIZ01	0.461278	0.576261	0	0	0.688814	0	0	0.389478	0	0.670372	0	0.283507	1.21685	0.337041	0	0.31309	0.252958	0	0.159632	0.284069	1.15461	1.30576	0	0	0	0	0.534493	0.450338	0.140051	1.18423	0.43816	0.166798	0.141676	0.442198	0	0	0.234837	0	0	0	0	0.837976	19.2007	21.1223	20.1284	21.9104	21.8396	12.5136	61.4802
RUG440	0	0	0	0	0	0	0	0	0	0	0	0	0.584781	0	0	0	0	0	0	0	0.166136	0	0	0	0	0	0	0	0	0	0	0	0	0	0	0	0	0	0	0	0	0	11.4719	12.3913	10.8732	9.99308	14.2306	0.296434	4.08325
Scatousia	0	0	1.65896	0.274053	0.840679	4.22963	12.7252	5.80767	33.9959	16.8532	0.962942	4.98035	0	121.731	0	1.44219	36.3365	0	124.305	5.87997	9.04313	2.44038	0.505233	0.091681	0.553035	0.277587	0.852824	0.086745	7.03128	1.55223	0	0	0	0	50.4819	0	0	0	0.193921	0	0	0	3.50053	2.39262	3.06121	2.73148	2.96702	1.71666	20.8352
Marmoricola_A	0	0	0	0	0	0	0	0	0	0.091786	0	0.228217	0	0	0	0	0	0	0	0	0.329824	0	0	0	0	0	0	0	0	0	0	0.434191	0	0	0	0.255331	0	0	0	0	0	0	17.7642	17.7349	19.7509	20.3949	17.1409	6.84867	67.9937
Inquilinus	1.44681	0.792529	0	0	1.17903	0	0.477076	0.762351	0.456034	1.40871	0	0	0.410006	0.336804	0	1.3568	0.369998	0.576853	0.481024	1.1477	9.96617	0.653602	0	0.257967	0.518343	0	0.676488	0.183952	0.653846	0.503903	0.32098	0	0.208708	1.03018	0.240178	0.406667	0	0.641922	1.5029	0	0	1.64395	10.1885	8.91358	9.59007	9.89225	9.80975	11.8428	79.2298
JAGHEK01	18.0691	13.1523	0	0	22.1883	0.907115	25.7358	0	8.73984	128.796	0	0	11.4095	0	5.86783	4.55703	23.0974	4.50442	0.075016	0.392016	43.168	14.0946	2.44449	5.41884	1.2595	0.140876	0.899729	1.09326	0.284793	4.4222	6.51283	0	0	0	135.942	0	0	0	0	0.320562	0	2.00588	0.91936	1.50308	0.597168	1.22458	1.10958	0.661554	0
UBA4246	0	0	0	0	0	0	0	0	0	0.077398	0	0	0	0	0	0	0.11245	0	0	0.184045	0	0	0	0	0	0	0	0	0	0	0	0	0	0	0	0	0	0	0	0	0	0	4.29893	4.90947	5.18744	5.41565	5.4871	0.147012	3.15307
SACZ01	0	0	0	0	0	0	0	0	0	0	0	0	0	0	0	0	0	0	0	0	0	0	0	0	0	0	0	0	0	0	0	0	0	0	0	0	0	0	0	0	0	0	0.621068	0.953416	0.673252	0.274729	0.385672	0	0
UMGS1865	161.659	112.716	0	0	105.089	0	0	0	0	0	0	0	82.6051	0	0	0	0	0	0	0	0	0	0	0	0	0	0	0	0	0	0	0	0	0	18.3061	0	0	0	0	0	0	0	1.1001	1.7256	1.11444	1.49929	1.64851	0	0
NCEH01	3.14915	3.56717	0.814016	0.24339	7.97136	0.177267	1.54814	0	1.02747	2.50649	0.454518	1.54637	2.74651	0.634247	1.29191	3.1868	0.43365	0.310675	0.893215	3.42154	6.4746	2.58433	0.687852	0.85687	0.365809	0.358781	3.39595	0	1.56671	4.17464	0.44654	0.185535	1.58434	0.350852	0	0.911893	0	0.121867	2.36728	0.207981	0.2809	3.05904	10.2387	8.56749	8.79478	10.6298	9.1743	45.7368	32.814
VAZQ01	1.1064	2.3063	0	0	3.3686	0.282124	0.98129	0	1.26508	0.964335	0	0.462188	1.40571	0.754494	1.49537	1.41961	0.805107	0.171981	0.957137	1.29366	2.90601	2.29074	0.28903	0.626369	0.41937	1.41825	1.23992	0.814822	0.457859	0.948846	0.410319	0.327915	0.396134	0.134307	0	0	0	0	0.830808	0.309611	0	0.66107	11.7459	13.4611	13.4015	13.9648	15.4811	17.2	65.293
JAEZIX01	0	0.148154	0	0	0	0	0	0	0	0	0	0	0	0	0	0	0	0	0	0	0	0	0	0	0	0	0	0	0	0	0	0	0	0	0	0	0	0	0	0	0	0	57.2131	56.449	55.4673	56.7914	55.9762	0	2.84639
JACCYX01	0	0	0	0	0	0	0	0	0	0	0	0	0	0	0	0	0	0	0	0	0.25409	0	0	0	0	0	0	0	0	0	0	0	0	0	0	0	0	0	0	0	0	0	3.67906	4.52462	4.16669	3.72559	4.78294	2.58624	12.7298
Cytobacillus	16.4481	14.3437	0	0	32.4414	0	0.936867	15.387	0.847229	47.7528	0	0	8.93456	0	0	0	1.01384	0	0	0.365516	34.1785	3.21086	1.80716	0	0.818595	0	0	1.02396	0.832472	1.11366	0	0	0.140355	0	2.72621	0.155936	0	0	7.54785	0	0.331318	0	24.8093	24.0725	23.0751	25.3891	23.6887	66.2203	35.5149
SIRX01	0	0	0	0	0	0	0	0	0	0.429846	0	0	0	0	0	0	0	0	0	0	0	0	0	0	0	0	0	0	0	0	0	0	0	0	0	0	0	0	0	0	0	0	8.52751	9.79631	8.83981	7.45124	8.63216	5.60186	130.738
Ventrimonas	0	1.50632	0	0	1.72484	0	42.397	0	10.5914	124.445	0	0.462188	0	0.104598	5.81192	0.615656	10.6287	1.78929	0.065876	0	0	0	0.539198	10.5658	0	0	0	0.567542	0.500183	1.0037	7.47009	0	0	0	193.965	0	1.06672	2.20897	0.687686	0	0	1.99283	3.70314	4.46683	4.23741	3.30039	2.88398	0.303907	0.31079
Palsa-744	0.524179	0	0	0	0.541961	0	0	0	0	0.109267	0	0	0	0.036078	0	0	0	0	0.209604	0.279512	0	0	0	0	0	0	0	0	0	0	0	0.225222	0.350072	0	0	0	0	0	0.437618	0	0.760083	0	13.3025	9.99844	12.3948	9.98465	12.9382	3.42139	78.0542
Azoarcus	6.78142	4.06891	0.331599	0.164562	6.77196	0.562033	5.20068	2.90329	6.38196	2.28555	0.942262	0.707824	3.78418	6.56495	5.5684	6.6461	2.98018	0.943878	5.07415	8.94721	15.4463	18.8917	1.31283	0.984338	0.175589	0	5.58757	0.120021	5.11325	5.03782	0.404802	0.298699	1.64237	1.25995	0.376125	1.71088	0	0	3.06038	0.378719	1.45433	5.71606	10.0503	9.94265	9.46545	8.15741	10.2992	13.897	4.36178
Rubrivivax	4.16819	0.661692	0	0.374245	1.20125	0.471609	1.54916	1.00006	0.618648	2.58415	0.662539	1.27516	0.406946	1.44916	1.9085	0.852239	1.20311	1.5754	1.11941	1.33811	3.58053	3.73191	0	1.05995	0.471379	0	1.33535	0	1.13572	3.12848	1.43038	0	0	0.363357	0.329389	0	0	0	0.963538	0.319525	0	2.07059	31.2812	31.7836	32.0738	32.2455	31.8497	17.11	34.6941
JAFANO01	0	0.873768	0	0	0	0.199355	0.203924	0.310231	0.656877	0.048343	0	0	0	0.223805	0.322391	1.15924	0.227474	0	0.408819	0.372302	0.853156	0.273306	0	0.18365	0.408345	0	0.357035	0.115478	0.093883	0.188392	0.52746	0	0.477876	0.948112	0.102663	0.21103	0.070377	0.276411	0	0	0	0.544972	14.8642	15.772	16.9852	16.1533	15.6442	3.09449	102.995
Breznakia	0	0	0	0	0	0	0.168783	0	0.108392	0	0	0	0	0	0	0	0	0	0	0	0	0	0	0.234099	0	15.491	12.0763	0	2.4519	21.9763	0.315545	0.496844	0.610036	0	2.53745	0.301789	0	0	0	0	0	0	59.2008	54.9419	56.1719	53.3072	55.6579	98.2371	7.98851
PD-1	0	0	5.44695	7.15131	0	14.401	0	1.84667	149.728	12.3118	6.5076	17.527	2.34933	10.6897	0	0.04713	127.884	4.71871	11.105	0	0	5.38653	1.25457	0	1.35068	0	0	0	0	12.7496	0	0	0	0	28.1632	0	0	0	0	0	0	0	4.6417	4.01847	3.90413	3.58048	4.71068	0	29.7743
PPXY01	0	0	0	0	0	0	0	0	0	0	0	0	0	0	0	0	0	0	0	0	0	0	0	0	0	0	0	0	0	0	0	0	0	0	0	0	0	0	0	0	0	0	36.338	38.7511	35.9455	37.1786	36.5916	158.696	2.28595
JALHOE01	8.8067	5.40102	0.873538	0.472067	4.08156	0.51756	3.53126	2.27976	5.00547	5.4775	0.69471	2.71329	1.76671	7.3341	13.7673	13.9807	4.08976	0.740238	7.3172	5.90283	19.041	3.91879	2.63019	3.65401	1.25703	1.30142	3.95374	1.15596	4.55931	9.37643	4.21649	1.58731	3.48551	1.76467	0.909428	2.73707	1.43688	0.435232	5.18588	1.26195	0.148058	6.6645	7.94046	8.23529	8.54513	8.75829	9.44945	38.9044	23.8879
Polynucleobacter	0	0.623753	0.571358	0.353947	0.361919	0.85689	0	0	1.32111	0.626284	3.22582	0	0	0.989739	0.346434	1.26589	0.721286	0	0.85237	5.01515	3.4933	3.42547	0	0.618568	0	0	2.08495	0.496359	0.368556	1.15901	0.474921	0	0	0	0.452002	0	0.796768	0	4.384	0	0.240908	0.57122	53.7655	56.6749	59.42	59.6187	58.1037	20.6232	12.9936
Eubacterium_Q	0	0	0	0	0	0	0	0	0	0	0	0	0	0	0	0	0	0	0	0	0	0	0	0	0	0	0	3.9488	2.17431	0	0	0	0	0	41.6029	0	1.07516	16.1054	0	0	3.74041	0	25.0448	27.4089	26.0506	24.131	25.7811	0	3.03047
Providencia_D	0	0	0	0	0	0	0	0	0	0	0	0	0	33.3595	0	0	0	0	34.2524	0	0	0	0	120.101	0	0	0	0	0	0	140.859	0	0	0	0	0	0	0	0	0	0	0	27.2735	30.0252	28.8008	30.2248	28.5067	2.70198	1.63796
Janthinobacterium	0.860231	1.75123	0	0.075498	1.77346	0.398711	0.237661	0.737754	0.045026	3.51938	0	0	0.473152	1.78912	2.23843	1.74813	0.869426	0.451729	0.951405	0.987493	4.20352	4.57887	0.793819	2.43169	0	0	0.587431	0.363178	0.880999	2.24475	1.01226	0.354414	0.948366	0.703246	0	0	5.03566	0.19007	0.756024	0	1.29212	1.72185	9.28114	11.1573	12.1893	9.24266	10.1035	20.4345	53.4819
Falsiroseomonas	0	0	0	0	0	0	0	0	0	0.085853	0	0	0	0	0	0	0	0.176363	0	0	0.16131	0	0	0.074162	0	0	0	0.192666	0.323488	0	0	0	0	0	0	0	0	0	0	0	0	0	7.9799	9.75837	8.64287	8.5908	10.187	1.79509	131.722
Peptoclostridium_A	128.182	94.3627	0	0	137.564	0	0	0	0	0	0	0	73.4069	0	0	0	0	0	0	0	0	0	0	0	0	0	0	0	0	0	0	0	0	0	0.929834	0	0	0	0	0	0	0	2.95002	3.22341	3.11961	3.1334	2.7803	13.8884	0.141668
Tetragenococcus	1.53159	0.319457	0	0	2.2243	0	0.8927	0.327811	0	0.068567	0	0.514022	1.13606	0.34265	0	0	0.562681	0	0.232607	1.90563	3.91899	0	0.897407	0.533836	0.234118	0	0.468609	0	0	33.9502	1.01393	0.265692	0.627212	0	0.455163	0	0	0	0.852444	0	0	5.26482	30.4142	30.7635	29.8399	29.2854	28.1266	61.7187	54.8428
Arboricoccus	0	0	0	0	0	0	0	0	0.089278	0	0	0	0	0.031974	0	0	0	0	0.067434	0	1.05249	0.148114	0	0	0	0	0	0	0	0	0	0	0	0	0	0	0	0	0	0	0	0.087253	9.70641	12.1869	10.0458	9.25265	10.5949	2.05887	68.0122
Peptoniphilus_B	0	0	0	0	0	0	0	0	0	0	0	0	0	0	0	0	0	0	0	0	0	0	0	0	0	0	0	0	0	0	0	0	0	0	0	0	0	0	0	0	0	0	60.2997	58.1955	57.4743	59.5623	57.6621	172.72	0
RUG13038	0.583461	0	0	0	0	0	0	0	0	0	0	0	0	0	0	0	0	0	0	0	0	0	0	0	0	0	0	0	0	0	0	0	0	0	0	0	0	0	0	0	0	0	38.9047	40.8152	39.8792	41.1502	35.7971	0	3.95075
Avigastranaerophilus	0	0	0	0	0	0	9.32362	0	0	96.5656	0	0	0	0	0	0	0.614152	0	0.093324	2.21999	85.4013	15.312	7.53604	2.68695	5.889	4.32434	5.24104	34.2162	5.64192	15.5456	4.0414	0.254943	0	1.25118	6.25849	1.07332	0	0	0	0	1.38172	3.13422	13.6314	16.743	16.036	13.3145	14.2196	27.2828	1.84723
PALSA-1152	5.58049	6.58881	1.57868	0.248027	8.78588	1.00488	2.68846	0	3.74394	6.50031	0.609125	2.33972	3.50503	6.92866	10.705	12.3262	1.89512	2.31311	5.78859	7.19867	19.8815	2.27011	1.86143	4.47951	1.31082	0.667392	6.5182	0.809862	4.54112	9.54722	3.06588	1.00183	2.83775	0.520125	0.342514	2.46428	0.670348	0.550575	7.42718	1.18674	1.32529	10.7191	7.77319	7.43224	8.97005	8.17172	7.30009	40.306	22.5661
Miniphocaeibacter	0	0	0	0	0	0	0	0	0	0	0	0	0	0	0	0	0	0	0	3.74799	5.90827	1.01783	2.58471	0.688282	1.38395	0.832762	2.02175	3.99464	0.875361	1.58105	0.862696	0.207471	0.296613	1.61295	0	0	0.879193	0.431637	31.8445	1.47332	0.350088	2.89289	57.0982	56.8457	55.8557	56.7668	58.367	47.2249	1.81627
Marvinbryantia	0	0	0	0	0	0	0	0	0	0	0	0	0	0	0	0	0	0	0	0	0	0	0	0	0	0	0	0	0	0	0	0	0	0	111.527	0	0	0	0	0	0	0	66.9586	69.8504	67.8362	70.3988	67.9974	0	0
Pseudoxanthomonas	1.39395	0.333347	0	0	0	0	0	0	0	0.143936	0	0	0	0	0.824177	0	0	0	0	0	0.323964	0	0	0.600557	0	0	0	0	0	0	0.274709	0.603215	0.493544	0.541885	0	0	0	0	0	0	1.02581	0	23.369	24.1531	23.6604	24.7745	22.2426	16.1523	13.6023
Planosporangium	0	0	0	0	0	0	0	0	0	0.38503	0	0	0	0	0	0	0	0	0	0	0.489003	1.0515	3.91845	0.32422	1.60844	5.59201	0.686816	0.279439	0	0.45588	0	1.6075	0.459636	0.708918	0.248429	0	4.76845	1.33775	0	2.6636	2.17001	3.71659	5.92441	6.4839	6.70468	6.25468	6.12357	4.51833	89.6171
Stercorousia	0	0	0	0	0	0	0.726335	0	0	6.65794	0	0	0	0	0	0	0	0	0	53.3144	105.922	20.731	17.6775	0	17.5589	0	47.1287	26.0801	10.6289	30.5718	0	0	0	1.11602	19.0146	0.909581	0	0	45.7221	0	1.69209	2.22991	3.17549	3.79714	4.54316	3.32596	2.47879	11.5637	0
Rhodoplanes	2.1309	2.22247	0	0.83867	4.03369	1.08027	0.976573	0.76055	1.15908	5.61593	1.26866	1.0257	5.57243	1.20735	1.81702	5.09612	0.565054	0.300967	1.60881	2.85895	5.93988	7.04101	0	2.25923	1.26155	1.08721	1.11658	0.493058	3.65461	4.81899	3.36195	0.72986	0	0.254745	0.775767	1.35443	0.171612	0.800204	1.44827	0	0.169008	2.73577	8.44303	9.28024	9.1134	8.06583	9.55115	25.5079	35.1472
JACCRW01	0	0	0	0	0	0	0	0	0	0.129478	0	0	0	0.034956	0	0.55085	0	0	0	0	0.313514	0	0	0.103959	0	0	0	0	0	0	0.131675	0	0	0	0	0	0	0	0	0	0	0	15.2686	16.7076	14.1574	15.6245	17.5841	3.67145	52.3908
Caldovatus	0	0	0	0.151986	0	0	0	0	0	0.147275	0	0	0	0.040158	0	0	0	0	0	0	0.215976	0	0	0	0	0	0	0	0	0	0	0	1.02055	0	0	0	0	0	0	0	0	0	7.79827	8.97261	8.80825	7.42609	9.40197	2.98287	131.106
Sphingobacterium	4.99442	0.64564	0	0.366366	1.53253	0	2.04138	0	0.512521	0.107542	0.4291	0.28646	4.42356	0.749352	1.46696	1.09112	0.672335	0.582925	0.625886	4.03714	6.81373	3.8755	3.05188	0.456824	0.867104	0	3.33233	3.03554	1.67465	1.78889	1.15807	0.219357	0	0.7401	0	0	0	0	1.87172	0	0	0.714439	48.2101	44.933	46.2499	44.4318	45.0391	59.9323	6.23628
Nocardiopsis	0	0	0	0	0	0	0	0	0	0.091219	0	0	0	0	0	0	0	0	0	0	0	0	0	0	0	0	0	0	0	0	0	0	0	0	0	0	0	0	0	0	0	0	1.41421	2.48679	1.77973	2.10096	2.01829	206.417	127.533
Lapidilactobacillus	0	0	0	0	1.2272	0	0	0	0	0	0	0	1.25358	0	0	0	0	0	0	0.402067	4.25859	0	0	0	0	0	0	0	0	13.7595	0	0.185535	1.55601	0	0.508503	0	0	0	0	0	0	0	50.5451	46.5598	47.4126	49.9152	49.6523	25.3039	100.531
JACCXR01	0	0	0	0	0	0	0	0	0	0.094063	0	0	0	0	0	0	0	0	0	0	0.175511	0	0	0	0	0	0	0	0	0	0	0	0	0	0	0	0	0	0	0	0	0.26176	3.164	2.5905	2.62941	2.72868	3.52948	2.49663	69.6567
Roseiarcus	3.12707	0	0	0.197194	1.38929	1.34072	1.86937	0	1.87387	1.64874	0.702837	0.316094	3.08165	1.44084	2.22031	1.64522	0.652114	0	1.11425	2.68413	4.60917	3.23197	0.503252	0.908558	0.538664	0.310705	1.28533	0	2.37935	2.29738	1.27233	0.54382	0.620746	1.10749	0	0	0.26093	0.606383	1.58825	0.319534	0	2.33831	8.29356	9.08384	8.08277	8.8946	9.31941	18.0517	56.9783
R-RK-3	0.375561	0.226331	0.162068	0	0	0	0	0	0	0.037699	0	0	0	0.108019	0	0	0	0	0.046662	0	0	0	0	0	0	0	0	0	0	0	0	0	0	0	0	0	0	0	0.313543	0.538113	0	0	5.37181	6.62912	7.88255	6.27088	6.2319	3.93534	70.3966
Bombilactobacillus	0	0	0	0	0	0	0	0	0	0	0	0	0	0	0	0	0	0	0	0	1.48031	0	0	0	0	0	0	0	0	0	0	0.368366	0	0	0	0	0	0	0	0	0	1.10357	19.1429	20.6349	20.1442	20.1598	21.8116	10.0102	224.971
Pseudaminobacter	0.667479	0.429087	0.126921	0	1.34855	0.111162	0.056855	0	0.561141	1.18793	0	0.387327	0.191841	0.313537	0.58067	0.752387	0.056176	0	0.068855	0	1.69718	0.195662	0	0.433581	0.123545	0	0	0.534739	0.05235	0.406666	0.536788	0.362145	0	0.134307	0	0	0.170954	0	0.143948	0.087682	0.21406	0.256188	8.46828	6.80616	8.78825	9.35478	7.41609	46.6015	82.4682
F1-60-MAGs163	0	0	0	0	0	0	0	0	0	0.152855	0	0	0.542595	0	0	0	0	0	0	0	0.223424	0	0	0	0	0	0	0	0	0	0	0	0	0	0	0	0	0	0	0	0	0.156652	10.7325	12.1476	11.6522	9.08056	12.9996	3.45024	76.5192
Lysinibacillus_B	2.47113	1.54628	0.626759	0	0	0	0	0	6.71449	18.8683	0	0	0	103.285	0.920703	0.660028	10.0429	0	109.512	0	0	0	0	0	0	0	0	0	0	0	0	0	0	0	113.207	0	0	0	0	0	0	0	10.1742	12.2478	12.0295	12.0306	11.1231	10.4885	0
Agilicoccus	0	0	0	0	0	0	0	0	0	0	0	0	0	0	0	0	0	0	0	0	0	0	0	0	0	0	0	0	0	0	0	0	0	0	0	0	0	0	0.305353	0	0	0	1.24426	1.17524	0.800124	1.58426	0.508844	0.142417	4.42458
Aquihabitans	0	0	0	0	0	0	0.55016	0	0	0.052935	0	0	0	0.057418	0	0	0.135898	0	0.066716	0	0.11434	0	0	0	0	0	0	0	0	0.508257	0	0	0	0.196121	0	0	0	0	0	0	0	0	8.52362	8.63092	8.24764	7.67976	7.40946	1.89226	47.567
ZJ450	0	0	0	0	0	0	0	0	0	0	0	0	0	0	0	0	0	0	0.078392	0	0	0	0	0.094279	0	0	0	0	0	0	0	0	0	0	0	0	0	0	0	0	0	0	1.22352	1.16565	0.793975	1.61006	0.975294	3.381	7.6287
Ventricola	0	0	0	0	0	0	0	0	0	0.0735	0	0	0	0	0	0	0	0	0	0	0	0	0	0	0	0	0	0	0	0	0	0.118638	0	0	36.4657	0	0	0	0	0	0	0	14.6326	15.1109	12.9595	13.1724	12.4996	0.435737	4.55941
Clostridium_AB	2.42377	2.33145	0	0	4.97556	1.2514	30.4897	0	0	283.992	0	0.947326	0	0	0	0	0.968599	0	0	0	0	0	0	10.9514	0	0	0.821671	1.37641	0.987912	0.609632	12.3293	0.185535	0	0	71.3434	0	0	0	0.917129	0	0.073722	0.778348	1.9477	0.698288	0.698519	1.25471	1.37852	0.075031	0
RGIG6463	0	0	0	0	0	0	0	0	0	0	0	0	0	0	0	0	0	0	0	0	1.88564	0	0	0	0	0	0	0	0	0	0	0	0	0	0	0	0	0	0	0	0	0	18.1272	22.0591	22.4009	21.2799	20.9019	2.98084	19.1321
Rhodovastum	0	0.398284	0	0	0	0	0	0	0	0.416166	0	0	0	0.087618	0	0	0	0	0.050904	0.339407	1.05698	2.00531	0	0.33901	0	0	0	0	0	0	0	0	0	0	0	0	0	0	0	0	0	0	9.20775	7.34554	8.81209	8.69535	7.99788	2.54425	130.008
Inconstantimicrobium	2.67331	0.252931	0	0	5.36021	0	44.7366	0	14.1343	117.473	0	0	1.66887	0	4.11136	6.51086	53.7906	7.90206	0.266675	0	0	0	1.19376	7.02611	1.01609	0	0	0.912042	0.428214	0.355478	5.88988	0	0	0	41.7541	0	0	1.34804	1.17748	0	0	0	1.30883	0.946834	1.47536	0.933526	1.93472	87.5537	0.972715
Coprocola	1.79527	0.898692	0	0	5.08411	0	1.18395	0	0	2.45826	0	0	1.99747	0	0	0	0	0	0	61.6429	105.561	8.51599	22.7608	0.504886	21.4909	2.48483	33.9252	29.9064	2.82826	25.4258	0.149681	0	0	0.687497	10.4194	0.613731	0	0	67.8093	0	0.7389	1.10822	0.690982	0.644351	0.97589	1.6631	1.92075	7.02215	1.52012
Alkaliphilus	34.5958	30.6679	0	0	37.6822	0	0	0	26.8622	171.727	0	0	22.4539	0.099215	0	0	17.8465	0	0.115282	0	0	0	0	0	0	0	0	1.61499	5.25192	0	0	0	0	0	29.6726	0	1.31232	0	0	0	0	0.596658	5.95827	4.74694	6.00779	6.53223	5.90719	2.56521	1.17918
UBA1786	0	0	0	0	0	0	0	0	0	0	0	0	0	0	0	0	0	0	0	0.266677	23.4048	9.839	5.23793	0	3.2251	1.15	0	12.1399	4.55523	5.17982	0	0	0	0	0	0.682619	0	0	0	0	0	0	45.8498	47.9029	47.9015	52.0853	50.009	0	1.39406
FMMP01	138.324	99.6946	0	0	110.095	0	0	0	0	5.11469	0	0	64.8505	0	0	0	0.282619	0	0	0	0	0	0	0	0	0	0	0	0	0	0.384895	0	0	0	4.8996	2.69745	0	0	0	0	0	0	1.28961	1.99699	2.63777	3.52383	2.08634	0	0
BOG-930	0	0	0	0	0	0	0	0	0	0.577117	0	0	0	0.537472	0	0	0.409435	0	0.027554	1.34022	0.598104	0.242084	0	0.126559	0	0	0	0	0	0.992286	0	0	0	0	0	0.857649	0	0	0	0	0	0.727167	9.60642	9.81813	10.6932	7.67317	8.65661	2.16196	114.126
JADJKB01	8.94318	7.1373	0.745157	0.96925	4.86254	2.11712	4.5079	0.388708	5.15137	4.48337	0.906195	0.89549	2.61845	6.0788	6.06459	9.40198	2.72176	2.14143	6.1349	5.55309	17.6746	3.45882	2.98317	3.90649	2.31527	0.914229	4.25839	1.68477	2.30279	7.98473	2.23422	1.33316	1.44366	1.95477	1.75434	1.0983	0	1.06308	7.74115	1.25465	0.379995	7.80929	6.62826	6.4226	6.978	5.38615	7.38755	37.0714	25.2099
UBA5905	0	0	0	0	0	0	3.07828	0	0	0	0	0	0	0	0	0	0	0	0	0	0	0	0	0	0	0	0	0	0	0	0	0	0.166332	0	0	0	0	0.484101	0	0	0	0	42.0701	43.1754	45.6385	40.4461	39.22	0.841045	5.40506
SXNL01	5.51779	6.0053	0.520779	0.695211	3.35343	1.53546	4.07864	1.90532	5.039	5.9122	0.725528	1.89568	6.42847	6.55966	8.67457	8.30488	1.32746	1.66691	7.03944	5.16819	16.7014	3.28716	1.34481	3.68423	3.13906	0.265177	6.03321	0.738904	3.14	6.40852	4.01256	1.64861	3.81393	1.43468	0.535363	1.92555	0.56616	1.41127	9.00062	1.64448	3.31089	9.88253	5.72089	7.61884	5.97517	6.76648	7.31357	37.2098	22.0992
Nesterenkonia	0	0	0	0	0	0	0	0	0	0	0	0.398554	0	0	0	0	0	0	0	0	0.365638	0	0	0.22178	0	0	0	0	0	0.216378	0	0	0.220155	0.282368	0	0	0	0	0	0	0	0	4.28012	5.80617	3.67447	4.29791	5.09362	5.99832	19.8207
Austwickia	0	0	0	0	0	0	0	0	0	0	0	0	0	0	0	0	0	0	0	0	0	0	0	0	0	0	0	0	0	0	0	0	0	0	0	0.400579	0	0	0	0	0	0	1.60169	1.0795	0.723788	1.31198	0.892017	0.55118	4.69676
Pelobium	4.32645	4.45028	0.097767	0	3.72823	0.603034	0.801309	1.14087	1.18582	0.721188	0.567488	1.04966	1.01217	1.15672	0.514851	1.20905	0.555622	0	1.18162	2.14092	6.5069	8.90142	0.646495	2.51859	0.325918	0.813939	1.0974	1.3391	1.46755	1.76143	2.25866	1.97599	0.139704	0.34489	0.081975	0.337011	2.39426	0	0.379743	0	0.824452	1.0703	13.9931	11.8698	12.7222	12.6509	12.3361	50.8297	14.5914
Ventrenecus	0.480498	0	0.379618	0	0	0	0	6.22426	0	0	0	0	0	0	0	0	0.269501	0	0	42.6759	90.9206	37.2078	24.4184	0	23.746	3.36495	32.4227	17.8085	11.7971	17.5389	0	0	0	0.422279	6.30145	1.20535	0	0	30.9645	0.898151	0	2.19312	1.48628	2.61543	1.67763	2.44635	2.33697	3.2581	0
BX21	0	0	0	0	0	0	0	0	0	0	0	0	0	0	0	0	0	0	0	0	0	0	0	0	0	0	0	0	0	0	0	0	0	0	10.8481	0	0	0	0	0.250489	0.311019	0	44.3158	47.8914	49.2364	49.6445	49.0937	79.3325	2.98919
Parabacteroides	1.32462	0.828862	0.120393	0	0.610093	0	10.4354	0	1.80162	56.9047	0	0.900393	0	0.273511	0	0	0.863133	0	0.42374	1.41267	1.05069	1.86143	0.867089	2.69193	0	0	0	0	0.804348	0	3.52554	0.569142	0	0	9.99571	0.904009	0	0	0.233813	0	0	0.54828	26.7494	26.848	25.509	27.0813	28.7549	18.3742	2.6927
Murimonas	1.75038	0	0	0	0	1.12849	1.15435	0	0	3.68383	0	1.9643	0	0	0	0	0.404252	0	0	0	0	0.435905	0	0	0	0	0	0	0	0	0	0.752081	0	0	2.38518	0	0	0	0	0	0	0.25679	1.09474	0.47988	0.184419	0.851508	0.52564	1.83114	1.73091
JAHHUI01	0	0	0	0	0	0	0	0	0	0	0	0	0	0	0	0	0	0	0	14.0567	302.336	0.358714	0	0	0.366765	0	9.01937	45.3133	31.5172	24.0343	0	0	0	0	0	0	0	0	0	0.408585	0	0	0	0	0	0	0	0	0
JAHWKO01	0	0	0	0	0	0	0	0	0	0.164782	0	0	0	0	0	0	0	0	0	0	0	0	0	0	0	0	0	0	0	0	0	0	0	0	0	0	0	0	0.454637	0	0	0	69.038	66.4475	66.6982	67.2489	65.6803	0.835026	15.5727
Quadrisphaera	0	0	0	0	0	0	0	0	0	0	0	0	0	0	0	0	0	0	0	0	0	0	0	0	0	0	0	0	0	0	0	0	0	0	0	0	0	0	0	0	0	0.281755	4.57911	4.53283	4.51306	3.6927	4.3807	2.52888	106.254
Dermatophilus	0	0	0	0	0	0	0	0	0	0	0	0	0	0	0	0	0	0	0	0	0	0	0	0	0	0	0	0	0	0	0	0	0	0	0	0	0	0	0	0.152906	0	0	2.14912	1.49144	1.20642	1.84262	2.18481	0.334248	1.6413
JABFXX01	9.36265	2.38995	0.735756	0.150345	6.72146	1.61839	2.29962	3.0386	3.85588	5.55164	1.07641	0.679017	4.14145	5.37316	5.33421	9.95238	4.19854	0.595139	5.22035	5.66762	11.7552	4.10027	1.02012	2.30964	1.32514	0	3.49706	0.802497	3.25135	5.98585	5.08352	0.624666	0.952771	1.035	0.305687	1.68897	1.62269	1.43895	5.50631	0.232932	2.27506	7.53891	8.49664	8.61527	8.24715	9.2793	8.72338	36.7486	24.7322
Microseira	0	0	0	0	0	0	0	0	0	0	0	0	0	0	0	0	0	0	0	0	0	0	0	0	0	0	0	0	0	0	0	0	0	0	0	0	0	0	0	0	0	0	61.6825	59.9834	61.6597	57.3405	58.2822	2.76139	0.977427
DXTB01	0	0	0	0	0	0	0	0	0	0	0	0	0	0	0	0	0	0	0	0	0	0	0	0	0	0	0	0	0	0	0	0	0	0.186745	419.066	0	0	0	0.652069	0	0	0	0.107738	0.092327	0.141715	0.05258	0.157634	0.144083	0
Planobacterium	2.71592	0.41725	1.67951	2.29717	0	8.79561	0	0.642766	63.6104	19.9895	4.12022	11.3814	0	110.861	2.8924	2.76464	61.565	2.52442	105.72	0	0.851293	0.974618	0.90799	0	0	0	0	0	6.9442	0.995338	0	0	0	0	0	0	0	0	3.42146	0	0	0	0.760627	0.519614	1.00137	0.4594	0.916559	0	0.668199
Pseudorhodoferax	1.04873	3.46271	0.31446	0	4.12809	0.751688	2.65832	0.636526	0.349155	7.75001	0	0.879014	0	2.06283	4.87742	3.45073	0.600976	0.29934	2.35677	1.80511	5.72795	7.17053	0	1.77877	0	0	1.87372	0.982093	1.01164	1.47658	2.23691	0.29345	0.424807	0	0.121433	1.2157	0	0.512411	2.4063	0.653305	0	2.97492	14.2368	18.5322	19.3859	15.2688	14.8143	36.7289	20.1833
Acutalibacter	0	0	0	0	0	0	0	0	0	0.564101	0	0	0	0	0	0	0	0	0	0	4.62816	0	0.195624	0	0.214132	0	0	0	0	17.7372	0	1.33727	3.03363	0.300468	230.835	0	0	0	0.687686	0.319534	1.42119	0.624672	8.64684	10.0512	8.91671	9.0468	10.4722	1.56944	1.30526
Leuconostoc_B	0	0	0	0	0	0	0	0	0	0	0	0	0	0	0	0	0	0	0	0.296981	3.49878	0	0	0.0915	0	0	0	0	0	0	0	0	0	0	0	0	0	0	0	0	0	0	21.7743	18.9555	20.4152	21.2724	19.1939	6.90867	36.3296
JACQXY01	0	0.663089	0	0	0	0	0	0	0	0	0	0	0	0	0.131698	0	0	0	0	0	0.157074	0	0	0	0	0	0	0	0	0	0	0	0	0	0	0	0	0	0	0	0	0	3.30149	3.04987	2.3768	1.96818	2.86487	3.73738	71.7467
Ginsengibacter	3.84887	1.88506	0.105344	0.397603	3.16078	2.60556	0.319623	1.46147	1.05195	0.894754	0.101911	0.908506	2.20744	1.62478	2.71254	2.55715	1.41977	0	1.32086	1.98232	6.52905	7.08397	0.079313	3.38449	0	0.36355	3.29422	0.454526	1.27353	3.05894	1.71121	0.969876	1.22518	0.231758	0.161815	0.498004	0	0	0.204587	0.321596	0.353362	1.18121	10.7082	12.2412	12.0486	14.029	10.9492	40.7546	15.6097
JAGRGG01	0	0	0	0	0	0	0	0	0.226854	0.363642	0	0	0	0	0	0	0	0	0	0	0.189638	0	0	0.157344	0	0	0	0	0	0	0	0	0	0	0	0	0	0	0	0	0	0	9.41312	8.54061	9.10608	9.57039	9.93465	0.834278	57.8139
Peptacetobacter	25.4291	9.1309	0	0	32.461	2.76265	69.6923	0	1.41133	166.468	0	0	9.06451	0	0	0	5.28069	0	0.048918	0	0.060649	0	0	9.82543	0	0	0	0.230229	1.92006	1.28431	13.8207	0.120678	0	0	35.7741	0	1.11858	7.3222	1.75988	0	0	0	1.21383	1.05437	0.66298	1.04164	1.26941	5.55733	0.177006
AWTP1-13	0.951665	1.13716	0.235406	0.168955	2.02394	0.54258	0.84888	0	1.05409	1.16956	0.318473	0	2.62789	0.635149	0	2.25032	0.249499	0.21632	0.783888	1.26876	2.36944	1.71031	0.366655	0.822739	0	0	2.06691	0.203369	1.06122	1.4962	0.340053	0.932846	0.235204	0.901892	0	1.04526	0.247883	0	0	0	0	0.924857	6.99061	6.66855	7.25593	6.64998	7.84695	6.78151	58.6143
Ideonella	0.854097	0.831846	0.489972	0.850955	0.310367	1.12734	0.367991	0.373219	0.536895	5.85068	0.474006	0	0.592726	1.65043	3.02349	1.23783	1.72726	0	1.17538	1.64836	2.81134	8.24549	2.44249	2.97688	0	0.636725	1.15732	0	1.5552	2.53684	1.93371	0	0.401416	0.418086	0	0.948889	0.52186	0	1.87193	0	0	2.11207	17.8207	20.0115	16.4692	17.0044	16.9276	19.1678	41.6375
CAG-303	2.1496	2.15213	0	0	9.36546	0	0	0	0	1.4492	0	0	0.47834	0	0	0	0	0	0	0	2.71226	1.23338	0	0	0	0	0	0	0	0	0	0	0	0	53.0005	0	0	0	0	0	0	0	39.9358	42.6183	41.4551	40.1729	44.0731	1.95893	0.278416
Bacillus_BD	0	0	0	0	0	0	0.425288	0	0	2.89019	0	0	0	0	0	0	0	0	0	0	0.425023	0	0	0	0	0	0	0	0	0	0.208899	0	0	0	1.94101	0	0	0	0	0	0	0	5.58199	4.27547	5.60567	4.98837	5.9714	7.19832	93.3103
Anaerostipes	6.02337	5.88359	0	0	7.57207	0	0.273914	1.62743	0	9.56525	0	0	1.74883	0	0	0	0.226496	0	0	0	0	0	0	0	0	0	0	0	0	0	0	0	0	0	350.876	0	0	0.247521	0.951565	0	0	1.97559	1.04765	2.08018	1.22235	0.926083	1.90182	0.153241	0.169881
Yokenella	0	0	0	0	0	0.831522	0	5.82295	0	2.15084	0	0.723689	0	40.6797	0	0	0	0	40.2266	0	0	2.77198	0	131.394	0	0.74145	1.18385	0	3.9159	1.19858	132.241	0.251442	0	0	0	0	0	0	0	0	0	0	0.483928	0.787709	0.423433	0.534504	0.856338	0	0
Curvibacter	2.76445	2.39432	0.410431	0.227482	4.17889	0.118901	4.12406	1.03512	2.10762	4.07197	0	0.748758	3.46343	3.00247	2.29092	4.3252	3.59127	0.608548	3.36515	2.40107	6.74691	10.6376	0.416653	2.0128	0.512667	0	0.939864	0.647695	3.2191	5.18273	1.82183	0.158482	0.478779	0.800867	0.178814	1.21995	0.144867	0	0.153969	1.25739	0	2.65271	9.7762	7.49521	8.10093	8.07444	8.29404	29.6832	21.8085
Hymenobacter	0	0.901996	0	0	0	0	0	0	0	0	0	0	0	0.064871	0	0	0	0	0.190659	0	5.17638	0	0	0	0	0	0	0	0	0.287117	0	0	0	0	0	0	0	0	0	0	0.362591	0	35.7595	37.1311	33.7315	34.9162	32.0976	3.49151	9.44921
Spirochaeta_B	0	3.36086	0	0	0	0	0	2.69434	0	0	0	0	0	0.277257	0	0	0.437478	0	0.322158	0.71601	5.32544	0	0	0	0	0	2.46501	0	0.815366	21.2702	0	0.576939	0	0	1.78324	0	0	0	0	0	0	2.22316	17.4261	21.955	16.5159	18.2284	17.1804	43.5961	63.4384
Evansella	0	0	0	0	0	0	3.58518	0	0	2.39412	0	0	0	0	0	0	0	0	0	0	0	0	0	0	0	0	0	0	0	0	0	0	0	0	1.64365	0	0	0	0	0	0	0	54.3986	54.3753	54.3685	56.6926	51.1246	2.32859	8.7218
Hyalangium	0.624341	0	0	0	0.802754	0.213499	0.856209	0	0.512521	0.471593	0	0	3.22416	1.00947	2.42722	0.939413	0.673667	1.35396	1.07425	2.25392	3.56463	1.46786	0	0.798586	0	0	1.21089	0.554821	0.21488	0.856243	0.139544	0.06793	0	0.397229	0	0.976065	0.30148	0	0.785223	0.219592	0.398139	2.05078	39.2557	35.0305	34.5268	37.167	33.9216	9.12599	17.9403
CAG-485	0	0	0	0	0	0	0	0	0	0	0	0	0	0	0	0	0	0	0	0	19.3222	1.0249	5.15609	0	5.64392	0.335418	0.267777	32.1396	0.708592	16.7075	0	0.37604	0	0.139503	2.41347	0.796388	0	0	59.184	0	0	0.241504	38.6961	39.4041	39.0244	42.2146	36.2618	2.26031	0.260337
Clostridium_D	1.20272	0.589767	0	0	1.68161	0.461282	61.518	0	4.33848	227.624	0	0.550004	0	0	0	0.534767	10.6042	1.21265	0	3.12052	0	0	1.23394	11.1242	0	0	1.34288	0.726037	0	0	14.1839	0	0	0	38.3462	0	0.429029	2.52757	0	0	0	0	1.32648	1.05496	1.61253	1.57059	0.889935	8.749	0.665497
MMGLQ5-1	0	0	0	0	0	0	0	0	0	0	0	0	0	0	0	0	0	0	0	0	1.36825	0	0	0	0	0	0	0	0	0	0	0	0	0.112947	0	0	0	0	0	0	0	0	66.4258	66.708	69.9424	69.3548	72.386	4.83839	11.7518
JAAFHV01	5.20504	6.55869	0.562826	0.261616	5.27275	0.621045	3.00396	1.40996	4.26366	5.64291	0.391967	1.10006	2.86173	6.32329	6.59917	11.322	2.16729	1.93129	5.66069	10.7734	17.7507	5.43327	2.42365	4.09353	0.919772	2.09201	4.65388	1.12275	5.16071	4.18327	3.86714	1.91403	1.89189	0.797893	0.227564	2.04931	1.31656	1.31251	7.37864	4.3397	1.08112	7.91419	6.19536	6.16597	6.6182	5.42927	6.36239	28.9842	14.9779
Arenibaculum	0	0	0	0	0	0	0	0	0	0.074573	0	0	0.779012	0	0	0	0	0	0	0	0.125811	0	0	0	0	0	0	0	0	0	0.371751	0	0	0	0	0.191681	0	0	0	0	0	0.154858	15.5277	13.9498	17.4931	16.8173	16.6891	1.33247	76.2986
46-32	1.0054	1.06215	0.1646	0.266521	1.89051	0	0.892134	0	0.140488	1.22915	0	0.59783	2.40657	0.476739	1.06456	2.66598	0.249499	0	0.592956	1.28949	6.49303	3.0479	0	1.40533	0.763428	0	1.99159	1.3029	0.232507	9.11468	4.18386	0	0	0	0	0	0	0	1.17211	0	0.555217	0.316975	19.0287	19.75	19.2113	18.963	18.5808	38.9927	15.8675
Paraflavitalea	1.47699	4.31179	0.317038	0.285995	4.49123	0.899582	1.71335	0.787057	1.18059	0.700314	0.290139	0.946304	1.25665	2.25852	3.66038	2.31848	1.34534	0	2.13795	2.55647	10.5497	6.56823	0.109309	1.57279	0.249948	0.118507	0	0.864733	1.92289	3.2705	1.90541	1.07636	1.20202	0.326512	0.171258	0.451793	0	0	3.41308	0.355738	0.694619	0.840242	17.9769	19.2793	16.9853	17.0528	16.8967	37.6565	11.7398
Trichococcus	1.37201	0	0	0	0.574012	0	0.331507	0.712632	0	1.76402	0	0	0	0.207588	0	0	0.403119	0	0.040201	0	0.38808	0	0	0	0	0	0	0.163787	0	18.8356	0	7.52081	13.7628	10.0442	5.51344	10.9902	8.6051	12.5175	5.2608	7.12105	9.13729	11.3261	22.4505	19.1484	23.8729	20.7046	19.7921	47.7698	31.3516
Kineococcus	0	0	0	0	0	0	0	0	0	0.256131	0	0	0	0	0	0	0	0	0	0	0	0	0	0.108311	0	0	0	0	0	0	0	0	0	0	0	0	0	0	0	0	0	0	6.13685	5.65249	7.41472	5.63422	5.83552	5.51885	80.0908
CADCTB01	0	0	0	0	0	0	0	0	0	0	0	0	0	0	0	0	0	0	0	0	0	0	0	0	0	0	0	0	0	0	0	0	0	0	0	0	0	0	0	0	0	0	4.34477	6.23206	6.06359	4.53014	4.54094	3.04146	61.4188
Flavisolibacter_B	0.44964	0	0	0.798275	0.479848	0	0.593062	0	0.190432	0.32521	0	0.504591	0	0.216008	0	0.336069	0.146495	0	0.484363	1.67351	2.31467	1.88281	0	1.03508	0	0	0.41272	0	0	0	0	0	0	0	0	0.306865	0	0	0	0	0	0	59.8433	55.183	60.8678	60.3225	60.0836	16.8116	3.98895
Brenneria	0	0	3.00983	1.06545	0	5.94504	0	1.26505	38.9883	2.75289	0	4.22116	1.11287	2.89607	0	0	33.8886	1.13016	3.01344	0	0.480091	4.83481	0.770909	0.469828	0.688599	0	0	0	6.09052	5.56555	0.23296	0	0	0	20.8464	0	0	0	0	0	0	0	13.193	16.1469	15.6119	16.0975	15.4538	2.50366	8.77911
Choladocola	0	0	0	0	0	0	0.058607	0	2.33011	0.860337	0	0	0	0	0	0	1.40234	0	0	0	0	0	0	2.9415	0	0	0	0.385331	0.626544	0	2.58082	0	0	0	318.228	0	0	0	0	0	0	0	4.43646	4.35534	4.53442	3.28681	4.97242	2.10549	0
Pontibacter	2.63079	2.88465	0.13793	0	0.217447	1.65213	0.473316	2.00299	0.691998	0.873716	0	0.270938	0.932151	0.891925	3.50855	4.29063	0.586239	0.224202	0.857343	2.18593	23.5462	4.75497	0.246787	1.34442	0	0	3.47005	1.15382	1.38877	2.89697	0.93222	0.171554	0	0.192893	0.244693	0.571766	0	0	0	0	0.282576	0.346776	22.4995	24.3546	25.1553	25.018	25.5065	30.4018	11.6638
Candidimonas_A	0	0	0	0.185132	0	0	0	0	0.512521	0.054343	0	0.585111	0	26.2071	0	0	0	0	27.7249	0	0	0	0	118.279	0	0	0	0	0	0.415445	135.126	0.448048	0	0	0	0	0	0	0	0	0	0.250449	0.859973	1.0511	0.816849	0.860421	1.36015	18.4314	5.44382
Paucimonas	1.16692	2.62566	0	0.340523	0	0.376165	0	0	0.741326	4.30997	0.207453	0.778206	0.649176	0.769798	2.69777	2.82986	1.03903	0	1.48185	1.24644	4.42877	4.30231	0	1.84802	0	0.339459	1.70934	0.64442	1.2031	1.42191	1.18121	0	0	1.37936	0.083447	1.22921	1.06775	0	1.5107	0.743564	0.423023	0.917909	14.8547	15.2432	14.1542	13.9547	15.2261	28.2594	24.4693
Alsobacter	0.322439	0.71028	0	0	0.117068	0	0.212644	0	0.31929	0.785628	0	0.060307	1.05374	0.836886	1.58253	1.05415	0.052526	0	0.541339	1.57858	1.28431	1.7102	0	0.278682	0	0	0.147982	0.040139	0.26106	0.859284	0.553485	0	0.066022	0.721011	0	0.90956	0	0	0.584533	0	0.841039	0.721474	7.75185	7.12771	7.23641	8.32859	6.8144	3.57987	109.258
UBA3207	8.90723	6.04142	0	0	17.0738	0	2.0631	1.24092	0	0	0	0	7.41001	0	0	0	0.604465	0	0	1.53187	0.867655	0.431806	0	0	0	0.177761	0	21.4709	0	0	0	0	0	0	0.205326	0	0	0	0	0	0	0	1.97224	0.928876	1.81631	1.02127	1.47124	223.092	40.2008
SCGC-AG-212-J23	0.585203	0.155675	0.106948	0	1.24873	0	0	0	0	0.349875	0	0	0	0.120835	0	0	0.081056	0	0.183373	0.312052	0.570734	0.760791	0	0.278052	0	0	0	0	0	1.39697	0.209107	0	0	0.274111	0	0	0	0	0.722847	0	0	0.242225	9.71328	8.57881	11.6931	10.0588	10.299	3.04726	68.1628
Catellicoccus	0	0	0	0	0	0	0	0	0	0	0	0	0	0	0	0	0	0	0	0	0	0	0	0	0	0	0	0	0	0.877265	0.165997	0	0	0	0	0	0	0	0	0	0	381.511	3.02272	3.19895	2.5944	2.81953	2.9234	0.126451	0.406563
Raineyella	0	0	0	0	0	0	0	0	0	0	0	0	0	0	0	0	0	0	0	0	0.384282	0	0	0	0	0	0	0	0	0	0	0	0	0	0.142114	0	0	0	0	0	0	0	2.9284	2.04317	2.68657	2.12367	1.7717	0	5.53546
Listeria_A	2.06384	0.638914	0	0	4.44859	0	1.3754	2.09241	0.441641	0	0	0	0	0.215317	0	0	0	0	0.917351	0	1.46681	0	0	0.247733	0	0	0	0	0.63321	29.2248	0	0.89138	0.640557	0	1.38486	0	3.70621	16.3724	0	0	0	8.49048	30.4211	32.8432	34.5029	32.2719	31.6955	39.7703	73.1907
CAG-710	79.2741	48.0451	0	0.237981	128.358	1.57329	0	0	2.67308	26.3074	0	1.54381	46.4296	0	0	0	7.52902	0	0	0	0	0	0.110438	3.98957	0.483548	0	0	0	0	0	4.49401	0	0	0	5.70463	0	4.19128	15.7157	1.57712	0	0	0	0.070028	0	0	0.096131	0.140171	14.3669	0
JAIVGO01	0	0	0	0	0	0	0	0	0	0.121258	0	0	0	0	0	0	0	0	0	0	0.325646	0	0	0	0	0	0	0	0	0	0	0	0	0	0	0	0	0	0	0	0	0	4.46726	3.34338	4.37461	3.59152	4.14924	3.43593	63.4445
Thermoanaerobacterium	0	0	0	0	0	0	0	0	0	41.5859	0	0	0	0	1.91921	0.343958	0	0	0	0	0	0	0	0.383034	0	0	0	0	0	0	0	0	0	0	6.15934	0	0	0	0	0	0	0	62.5921	60.9256	60.8514	62.9279	59.9615	31.6373	0.404969
Halalkalibacter	0	0	0	0	0	0	1.43653	0	0.461269	0	0	0	0	0	0	0	2.83875	0	0	27.8122	101.254	1.65772	11.9456	0	15.3638	0.686985	14.2386	10.5682	0.121225	4.54515	0	0.209535	0	0.352157	2.64196	0	0.073995	0	7.33833	0	0	0	16.4738	16.2995	15.282	15.6473	18.0514	27.895	13.6206
RUG11783	0	0	0	0	0	0	0	0	0	0	0	0	0	0	0	0	0	0	0	0	0.239974	0	0	0	0	0	0	0	0	0	0	0	0	0	7.71336	0	0	0	0	0	0	0	50.149	44.6655	45.819	49.579	46.6238	0	0.700054
JAEZWM01	0	0	0	0	0	0	0	0	0	0	0	0	0	0	0	0	0	0	0	0	0	0	0	0	0	0	0	0	0	0	0	0	0	0	0	0	0	0	0	0	0	0	35.2874	35.337	35.7834	36.6255	33.8154	208.707	0
Mycoplana	0	0.696997	0.240309	0	1.16684	0	0.684276	0	0.898527	3.63313	0.46588	0.300549	0	19.35	0.757022	1.49843	0.137655	0	18.5996	1.04259	1.03896	0.45343	0.12606	62.8207	0	0	1.39188	0.451626	0.340124	0.175993	79.1753	0	0	0.087613	0	0	0.262981	0	0.447184	0	0.95393	0	7.31984	6.0665	7.37136	7.03652	6.99024	21.5829	16.4483
Actinophytocola	0	0	0	0	0	0	0	1.11754	0	0.129258	0	0	0	0	0	0	0	0	0.069993	0	0.418018	0	0	0	0	0	0	0	0	0	0	0	0	0	0	0	0	0	0	0	0	0	4.14209	4.2354	5.51235	4.42228	4.58094	4.44296	83.3298
Thermobifida	0	0	0	0	0.567906	0	0	0	0	0.054343	0	0	0	0	0	0	0.140687	0	0	0	0	0	0	0	0	0	0	0	0	0	0.186306	0	0	0	0	0	0	0	0	0	0	0.431625	3.15529	2.81053	2.49879	3.57429	2.77913	236.077	28.3914
JACCWD01	0	0	0	0	0	0	0	0	0	0.168296	0	0	0	0	0	0	0	0	0	0	0	0	0	0	0	0	0	0	0	0	0	0	0	0	0	0	0	0	0	0	0	0	5.56989	7.70333	7.90368	6.68148	7.62723	2.94701	102.996
UBA737	0.771823	1.44888	0	0	0	0.922564	1.12284	0	1.30036	99.0734	0	0	0	0	0	0	4.24041	0	0	0.55605	2.27464	0	0	1.41367	0	0	1.43574	0.584145	0	0.952983	1.57772	0	0	1.10724	49.8588	8.42792	0	0	0.644367	4.70999	10.6322	0	27.2607	27.273	29.1371	25.8737	29.9099	2.53789	1.70216
Jeotgalibacillus	1.78221	0.557598	0	0	1.4559	0	0	7.85388	0.378264	151.515	0	0	0.247867	0	0	0	0.447647	0	0	0	7.98263	0	0.321627	0.155248	0	0	0	0	0	0	0.638542	1.17005	0.864616	0	0.591712	0	0	0.219605	0	0	0	0.977657	6.28314	6.98183	8.25313	7.34329	8.68436	10.3729	5.6574
Photobacterium	0	0.303642	0	0.172301	0	0	0.320019	0	0	0.049595	0	0	0	0.432241	0	0.725377	0	0.274148	0.387325	0	0.811419	0.66867	0	0.345845	0	0	0	0.36244	0	0.117675	0.173393	0.300832	0.364923	0	3.79682	0	0	0	0.810244	0.630979	0	0	54.6326	50.4577	53.2486	52.2574	51.3549	5.06542	18.2531
UMGS1994	0	0	0	0	0	0	0	0	0	0	0	0	0	0	0	0	0	0	0.063219	0	0	0	0	0	0	0	0	0	0	0	0	0	0	0	13.8176	0	0	0	0	0	0	0	1.82047	2.77493	2.77278	2.14688	3.08754	0.801894	0.087921
JABFRG01	5.2407	6.65184	0.659265	0.377753	2.18279	0.804405	2.6515	2.59891	4.64232	6.34666	0.665543	2.1436	3.6397	5.13621	7.17767	9.75433	2.12948	0.795123	5.8251	5.92312	16.0653	3.93998	1.21116	4.08308	0.582382	0.432443	1.35015	0.728149	7.62786	6.02497	2.47544	1.75933	1.03476	1.96143	0.555176	1.52783	0.58861	0.351192	2.31798	1.77866	0.57367	9.58792	6.82224	5.53066	5.55983	5.65479	6.75379	34.626	18.4278
DUNJ01	0	0	0	0	0	0	0	0	0	0	0	0	0	0	0	0	0	0	0	0	0	0	0	0	0	0	0	0	0	0	0	0	0	0	2.01304	0	0	0	0	0	0	0	29.4282	29.4903	31.4075	32.2541	32.7179	141.693	3.16742
AC-37	0	0	0	0	0	0	0	0	0	0.072975	0	0	0	0	0	0	0	0	0	0	0.649986	0	0	0	0	0	0	0	0	0	0	0	0	0	0	0	0	0	0	0	0.283139	0	10.9075	9.43522	9.80677	8.35026	9.99855	2.8804	64.1078
JAFAHH01	0	0.292075	0	0	0	0	0	0	0	0.162628	0	0	0	0	0	0	0	0	0	0	0.942679	0.438988	0	0.296855	0	0	0	0	0	0	0.33923	0	0	0	0	0	0	0	0	0	0	0	9.4847	10.2785	10.6369	9.11486	10.7048	3.70928	83.8776
Neofamilia	2.33385	1.46037	0	0	0	0	0	0	0.329478	0	0	0	0.865568	0	0	0	0.506919	0	0	0.584475	0	0.550104	0	0	0	0	0.143727	6.49092	0	4.59387	0	0	0	0	0	0	0	0	0	0	0	0	47.0615	42.9187	44.4025	40.6506	45.3199	98.9547	1.10517
Kutzneria	0	0	0	0	0	0	0	0	0	0.062296	0	0	0	0	0	0	0	0	0	0	0.561631	0.170901	0	0	0	0	0	0.18167	0	0	0.086912	0	0.229818	0	0	0	0	0	0	0.273887	0	0	3.93329	5.24308	6.45393	4.92676	4.72742	2.48994	76.0344
Proteiniborus	4.75833	1.78648	0	0	9.32909	0	0	0	0	15.8808	0	0	1.05885	0	0	0	0	0	0	0	0	0	0	0	0	0	0	0	0	0	0.353792	0	0	0	7.52807	0	0	0	0	0	0	0	36.9523	36.4095	38.0868	37.7061	39.7953	109.931	1.44436
UBA710	12.2253	7.63184	0	0	14.272	7.136	0	5.11612	0	0.102245	0	2.60237	8.05666	0	0	0	0	5.09101	0	4.8368	0.351816	0.438681	0	0	0	0	2.63082	29.8923	0.306813	0	0	0	0	0	0.56435	0	0	0	0	0	0	0	0.139911	0.151253	0.033492	0.040224	0.125296	0	0
Bordetella_A	0	0.450998	0	0	0	0	0.156902	0	0.502002	0.061993	0	0	0	0.704031	0	0.26935	0.358067	0	0.328343	0.665844	1.42029	0.92188	0	0.14103	0	0	0	0	0	0.251984	0.042507	0	0	0	0	0.245944	0	0	1.4631	0	0	0.749859	9.02018	7.89508	7.74058	7.93514	8.56882	62.5346	114.283
Clostridium_T	1.93232	3.07778	0	0	2.72109	0	33.4021	0	10.096	142.227	0	0	2.81719	0.027314	0	0.296612	14.461	2.59544	0	0	0	0	0.229981	22.3923	0	0	0	1.6651	1.8889	0.868658	21.5731	0	0	0	69.9503	0	5.63873	12.8656	0.14879	0	0	1.24078	1.89727	2.33779	2.37527	1.99956	2.22243	5.90905	0.643489
1965-09-01	0	1.63968	0.573301	0	1.3688	0	0	0	0.670476	0.853088	0	0	0.699113	19.5713	2.60931	0.93927	0.557904	0	19.8638	0.670112	2.9376	2.02595	0	80.2925	0	0.535827	1.0541	0.584644	0.381549	0.956283	86.6011	0	0.385977	0	0	0.569333	0.286019	0	0.958755	0	0	1.46637	3.36031	2.57801	2.77796	3.11845	2.00147	5.0967	29.3785
Klenkia	0	0	0	0	0	0	0	0	0	0.316626	0	0	0	0	0	0	0	0	0	0	0.287968	0	0	0.113594	0	0	0	0	0	0	0	0	0	0	0	0	0	0	0	0	0	0.267807	7.71794	7.60284	7.73853	8.04082	6.42021	7.95103	87.6904
Gilliamella	0	0	0	0	0	0	0	5.9602	0.838671	1.23836	0	0	0	23.353	0	0	0	0	24.9516	4.38159	1.58215	0.346095	0	92.3738	0	0	0.523098	0	0	0	108.077	0	0	0	0	0	0	0	0	0	0	0	12.2083	11.0877	11.5306	11.0751	11.2537	25.3155	0.190914
Solitalea	3.45294	3.7888	0.36118	0	2.74542	0.347707	2.01855	0.561961	0.114207	0.668989	0.154704	0	1.54985	1.0256	4.63349	1.72802	1.35731	0	1.10444	1.60341	5.18187	5.74777	0.366655	1.63142	0	0	0.427793	0.404936	0.163746	2.63282	2.23875	0.493618	0	0.690125	0	0.602672	0	0	0.646783	0.284842	0	0.983185	20.7079	18.7703	17.348	18.477	20.8357	30.2102	9.03673
Adhaeribacter	3.91444	2.79981	0.093848	0.401127	1.61697	1.24305	1.42444	1.13918	1.38784	0.548474	0.073782	0.633882	1.68801	0.95927	1.91773	2.80572	0.375717	0	1.199	1.01372	5.70296	6.02259	0.23227	1.07961	0.668614	0.050996	1.35943	0.521275	0.68599	1.17048	2.6388	0.076229	0.907665	0.084838	0.316169	0.12108	0.161517	0.079296	0.441431	0.39405	0.971331	1.10907	20.2648	20.5595	20.6575	19.0874	18.7303	37.7872	10.5161
JAEYSJ01	0	0	0	0.333459	0	0.756834	0	9.98759	9.30694	19.4882	0	0.263475	1.0449	154.041	2.69264	1.66706	12.2007	1.06113	148.653	0	0	0	0	0	0	0	0	0	0	2.97661	0	0	0	0	0	0	0	0	0	0	0	0	1.81967	2.01056	1.74425	1.9737	1.92646	0	0
Actinokineospora	0	0	0	0	0	0	0	0	0	0.213042	0	0	0	0	0	0	0	0	0.079184	0	0	0	0	0.12795	0	0	0	0	0	0	0	0	0	0	0	0	0.179915	0	0	0	0	0	7.01144	6.51985	5.60407	5.82074	6.45252	5.99631	67.583
UTBCD1	1.86118	3.59348	0	0.062263	2.76367	0.226103	1.35597	2.17253	1.75154	0.419673	0.291696	1.13511	1.95148	1.65781	1.91884	1.95718	1.19067	0.507032	1.5226	2.85668	8.31875	6.84072	0.403815	1.79581	0.125645	0	1.09216	1.06832	1.82614	2.98902	3.50258	0.396227	1.07766	0.527123	0.388588	0.859996	0.159639	0	0.781238	0.089172	0.508839	0.847067	10.5233	12.0489	12.5039	12.0187	11.7181	38.3764	9.33241
Alicyclobacillus	1.34276	5.28842	0	0	7.74292	0	4.87042	0	7.23684	52.987	0	0	1.49399	0.132286	0	0	6.22335	1.1379	0.053693	0	1.52454	0	0	2.21109	0	0	3.52835	0.501458	0.407683	12.8808	0.959601	0	0	0	36.504	0	0.30561	3.02146	1.12102	0	0	1.59109	12.1265	12.8362	13.8243	12.7341	14.8299	54.7671	33.9538
CAIKBL01	3.48185	2.73811	0	0.220983	4.29739	0.354037	1.13474	2.00375	0.263582	0.752827	0.517645	0	3.64888	0.854806	2.84774	1.80889	1.0082	0	0.734048	1.87512	5.1542	6.33827	0.359466	1.62368	0	0	2.00031	0.671402	0.379119	1.97576	1.96946	0.503353	0.382301	0.822795	0	0.426093	0	0	0.948306	0.595748	1.35511	0	11.1332	11.1133	11.4703	11.9415	12.6567	40.7415	11.3189
Niallia	4.40546	1.1152	0	0	2.8441	1.53202	50.1479	0	1.00641	124.799	0	0.09091	1.22541	0	0	0	3.87102	0	0	0	0	0	1.16663	8.75022	0	0	0	1.553	0	0.361941	9.97695	0	0	0	27.2717	0	8.48487	20.5491	0.270528	0	0	2.72994	5.46895	5.39568	5.20181	7.05501	5.63794	36.4322	21.958
Sutterella	0	0	3.48245	3.73936	0	11.4901	0	1.62551	70.5596	13.1671	3.36897	5.45458	9.01336	75.272	0	1.81644	61.7532	1.37301	71.2005	0	0	1.1384	0	0	0	0	0	0	0.98383	0	0	0	0	0	14.6854	0	0	0	0	0	0	0	2.41448	2.36105	2.03463	1.72461	1.76759	1.63105	0
VFKP01	0	0	0	0	0	0	0	0	0	0	0	0	0	0	0	0	0	0	0	0	0	1.44086	11.5443	0	13.2242	0	0	0	0	0	0	0	0	0	0	0	0	0	0	0	0	0	69.4836	68.4915	67.6863	68.8153	70.8052	0	0
Auraticoccus	0	0	0	0	0	0	0	0	0	0	0	0	0	0	0	0	0	0	0	0	0.446252	0	0	0	0	0	0	0	0	0	0	0	0	0	0	0	0	0	0	0	0	0	5.39382	4.1586	5.21026	3.92267	5.47739	3.02414	55.4937
MSJ-11	0	0	0.251568	0.104834	0.548927	0.377288	36.5125	0	7.80715	190.735	0	0	1.30223	0	2.13548	2.84305	16.276	3.47145	0	0	0	0.207449	0.54802	5.12053	0	0	0.268576	0.437092	0.710707	0.713078	2.69158	0	0	0	1.61078	0	0	0	0	0	0	0.121113	4.96547	6.16166	6.46869	7.60325	5.97363	17.2255	0.767389
Marinilactibacillus	0	0	0	0	0	0	0	0	0.212894	10.1903	0	0	0.434508	0.288295	0	0	1.14057	0.220629	0.251179	0	1.10318	0	0	0.694035	0	0	0	0	1.06289	32.6343	0.742608	0	0	0	2.33855	0	0	0	0	0	0	1.03151	16.091	16.8566	17.4213	17.6858	17.9373	66.5795	62.5173
GCA-024661895	0	0	0	0	0	0	0	0	0	0	0	0	0	0	0	0	0	0	0	0	1.10648	0	0	0	0	0	0.957159	0	0	1.90597	0	0.305192	0.362725	0	0	0	0	0	0	0	0.514984	0	5.30755	6.53489	4.93849	4.93975	5.97555	13.6425	12.3839
Rhodoferax_B	7.0978	2.78396	0	0	1.59899	1.55752	3.35789	0.285881	2.44623	2.05837	0.243734	0	3.27976	2.49483	1.56466	1.37712	0.97422	0	1.64089	5.93872	5.55825	13.8056	0	0.900674	0	0	2.13451	0.709271	1.64498	2.65012	0.299003	0	0.074613	0.829579	0	0.700964	0.708239	0	2.25678	0	0.43734	2.15108	7.41997	9.26806	9.83852	8.39719	7.86387	16.4263	7.51754
Phenylobacterium	0.891105	0	0	0	0	0	0	0.340288	0.884249	0.645654	0	0	0	0.136129	0.453206	1.11056	0.200225	0	0.153439	0.565289	0.926814	1.13363	0	0.627102	0	0	0.491655	0.162695	0	0.861916	0	0	0	0	0	0	0.197867	0	0.743951	0	0	0.544668	13.729	13.4167	13.4668	12.6844	15.076	12.4077	92.5513
Enterovibrio	0	0	0	0	0	0.877718	0	0	2.88293	6.9529	0	0	0	76.5612	0	0	3.99199	0	74.1105	0	0	0	0	70.4866	0	0	0	0	0.640018	18.9862	100.557	0	0	0	0	0	0	0	0	0	0	0	0.575034	1.62396	1.66247	0.858481	1.12272	0.777741	0
Moraxella	0	0	0	0	0	0	6.98852	0	3.36602	4.69407	0	0	0	47.4085	0	0	3.45253	0	47.141	0	18.2525	4.65358	0	0	0.949127	0	0	0	0	0	0	4.48847	17.866	0	0	0	0	0	0	0	5.26987	0	4.11228	3.24659	3.1457	3.18886	3.01445	4.08595	16.4107
UBA2943	0	0	0	0	0	0	0	0	0	0	0	0	0	0	0	0	0.071445	0	0	0	0	0	0	0	0	0	0	0	0	0	0	0	0	0	0	0	0	0	0	0	0	0	8.45111	7.68174	9.20638	8.18415	6.73969	0.228892	1.37215
Geodermatophilus_A	0	0	0	0	0	0	0	0	0	0.148971	0	0	0	0	0	0	0	0	0	0	0	0	0	0	0	0	0	0	0	0	0	0	0	0	0	0.562157	0	0	0	0	0	0	6.41477	5.6727	8.58886	6.95741	7.31709	5.93668	84.8385
Carbonactinospora	0	0	0	0	0	0	0	0	0	0	0	0	0	0	0	0	0	0	0	0	0	0	0	0.123866	0	0	0	0	0	0	0	0	0	0	0	0	0	0	0	0	0	0	2.99308	3.03397	2.9262	3.71497	2.98261	6.96185	60.2249
Enterococcus_E	0	0.773796	0	0	0	0.936232	11.7265	0	2.52987	2.85681	0.259647	0.27919	0.568029	0	0	0	6.58906	0	0	0	0	0	0.412634	5.88309	0	0.181775	0	1.14736	0.610479	21.4542	3.67927	0	0	1.67404	10.9036	6.14357	1.62021	2.95356	2.08762	1.01729	0.725182	12.4984	34.592	34.4694	33.9515	33.6885	33.9345	47.2075	20.5271
Weimeria	0	0	0	0	0	0	0	0	0	0.565489	0	0	0	0	0	0	0	0	0	0	0	0	0	0	0	0	0	0	0	0	0	0	0	0	0	0	0	0	0	0	0	0	60.2638	55.3902	57.4408	56.6607	52.9769	0	1.06831
Pseudomonas	1.19636	1.53396	0.136368	0.108258	0.83022	0	0.828679	0	1.55302	3.27863	0.781286	0.085537	0.339227	22.8762	0.794697	1.61876	1.76047	0	25.338	0.656887	3.46666	1.30107	0	0.401437	0	0.350546	1.14206	0	0.370275	0.943804	0.340053	3.97733	1.43093	1.17597	0	0	0.416352	0	1.01816	0	0.636652	0.378595	2.26982	1.8432	2.5568	2.86475	2.70096	22.835	33.0254
Chimaeribacter	0	0	1.27272	1.36819	0	4.59386	3.8609	0.724889	43.388	7.82098	1.10174	2.91703	2.03275	49.5501	0.251101	0.968235	37.0693	0.788209	47.8844	0	0.373805	1.41788	0.282663	0	0.172569	0	0	0.351985	0.743788	16.0391	0	0.462819	0.220558	0	34.6208	0	0	0	0	0	0	0	6.11174	6.48741	5.64687	6.43995	6.05085	0.314888	9.60732
DSM-111022	0	0	0	0	0	0	0	0	0	0	0	0	0	0	0	0	0	0	0	0	0.076377	0	0	0	0	0	0	0	0	0	0	0	0	0	0.081975	0	0	0	1.23434	0	0	1.44903	3.23494	2.63379	3.13007	3.57158	4.16733	8.47251	1.94834
Avoscillospira_A	0	0	0	0	0	0	0	0	0	0	0	0	0	0	0	0	0	0	0	50.436	24.7011	0.807895	19.4082	0	16.4751	0.3305	30.0789	25.2282	4.8869	12.7826	0	0	0	0.274111	116.697	0.195604	0	0	46.6601	0	0	1.42361	0.042812	0.02839	0.042414	0.139464	0.14387	1.05994	0
Micropruina	0	0	0	0	0	0	0	0	0	0.052258	0	0	0	0	0	0	0	0	0	0	0.119618	0	0	0	0	0	0	0	0	0	0	0	0	0	0	0	0	0	0	0	0	0	3.223	4.05756	3.88324	3.31794	3.36051	1.53002	37.1313
WQXQ01	0	0	0	0	0	0	0	0	0	0	0	0	0	0	0	0	0	0	0	1.21205	50.0763	21.3744	3.79298	0	2.42191	0	0	8.16311	0	5.01912	0	0	0	0	0	0	0	0	0	0	0	0	1.12386	1.40339	0.777017	0.908274	1.23591	203.05	29.0269
Microsaccharimonas	0	1.03085	0	0	0	0	0	0	0	0.171706	0	0	0	0	0	0	0	0	0	0	0	0.578765	0	0	0	0	0	0	0	0	0	0	0	0.393168	0	0.644003	0	0	0	0	0	0	0.920176	0.843969	1.13875	0.519327	0.27518	0.548265	0.414605
JGM124	0	0	0	0	0	0.180817	0	15.0932	0.22004	5.8423	0	0.157369	0	13.5235	0	0	0.397712	0	15.3084	0	0.102982	0.988094	0	63.2147	0.535542	0	0	0	10.1158	1.56926	72.2547	0	0	0	0.160316	0	0	0	0	0	0	0	9.69483	9.49192	7.89611	9.70511	8.6906	2.75972	0.738063
HGM10611	0	0.277537	0	0	0	0	0	0	0	0	0	0	0	0	0	0	0	0	0	0	0	0	0	0	0	0	0	0	0	0	0	0	0	0	0	0	0	0	0	0	0	0	16.363	14.5646	18.3082	16.5082	15.0157	0	4.29539
Terrabacter	0	0	0	0	0	0	0	0	0	0	0	0	0	0	0	0	0	0	0.037688	0	0	0	0	0	0	0	0	0	0	0	0	0	0	0.216005	0	0	0	0	0	0	0	0	3.5291	4.37302	4.69584	4.13479	3.76327	1.68186	39.0022
JAAZZIT01	0	0	0	0	0	0	0	0	0	0	0	0	0	0	0	0	0	0	0	0	2.82734	0	0	0	0	0	0	0	0	0.766685	0	0	0	0	0	0	0	0	0	0	0	0	6.82486	6.45081	6.90902	6.31657	6.81857	3.68085	15.1353
Gluconobacter_A	0	0	0	0	0	0	0	0	0	0	0	0	0	0	0	0	0	0	0	0	0	0	0	0	0	0	0	0	0	0	0	0	0	0	0	0	0	0	0	0	0	0	67.1831	67.9121	71.8273	67.5362	72.6893	0	1.26416
Polyangium	4.27919	4.40784	0.124668	0.14091	3.22141	0	1.10008	1.65011	2.97011	4.02719	0	1.18738	2.46219	4.20991	6.87898	6.07848	1.79946	0.919956	4.38423	4.18737	12.3711	3.03574	0.757238	1.88516	0	0.399647	4.36692	0.788077	4.10686	4.55612	2.67181	0.953957	1.15489	0.678944	0.28638	0.760811	0	0.21988	3.38174	0.690073	0.663744	7.33309	8.81844	8.21464	8.41893	7.70381	7.39587	24.498	22.537
Herbiconiux	0.608829	0.638914	0	0	1.11215	0	0	0	0	0	0	0	0	0.175693	0	0	0	0	0.040829	0.272233	0.607433	0	0	0	0	0	0	0	0	0	0.217549	0	0.315248	0	0	0	0	0	1.2306	0	0	0.241504	9.12217	8.55277	7.15762	6.94648	6.55227	6.13482	17.4669
AC-49	0	0.225499	0	0	0	0	0	0	0	0.242696	0	0	0	0	0	0	0	0	0	0	0	0	0	0	0	0	0	0	0	0	0	0	0	0	0	0.679154	0	0	0	0	0	0	9.96043	8.93112	8.73615	8.84415	9.09224	1.101	58.7386
DUUM01	0.621373	0	0	0	0	0	36.5579	0	0	57.202	0	0	0	0	0	0	0.202446	0	0	0	0	0	0	4.74715	0	0	0	0.232054	0	0.189288	6.9217	0	0	0	10.8503	0	0	0	0	0	0	0	16.8824	19.0604	17.3619	16.224	17.1909	117.899	1.1395
SSA4	0	1.2883	0	0	0	0	0	0	0.394123	0.193984	0	0	0	0.2989	0	0.231845	0	0	0.19846	1.65407	1.24221	0.435905	0	0	0	0	0.284724	0.231686	0	0	0	0	0.381091	0	0	0.423396	0	0	0	0	0	0.25679	8.92543	9.31619	9.12157	9.76242	10.0521	2.22964	67.6865
Fusobacterium	0	0	0.357098	0	1.8096	0	5.31451	0	0	2.45868	0	0	0	0	0	0	0	0	0	0.674435	4.09794	0.444342	0.82793	0	0	0	0	2.59788	0	0	0	0	0	0	0.421736	0	0	0	0	0	0	0	46.0006	46.6571	47.7774	47.2204	48.9897	80.8618	1.01929
Fimenecus	3.5737	0.958371	0	0	1.9299	0	8.31814	7.68307	0	31.6014	0	0	2.84015	0	0	0	0.332666	0	0	1.30672	0	0	0	0.154218	0	16.7134	13.7045	0	1.18255	0	0	0	0	0	187.499	0	0	0	0	0	0	0	11.0001	10.656	10.3704	8.63557	9.3151	0	0.361189
JAAYFG01	0	0	0	0	0	0	0	0	0	0	0	0	0	0	0	0	0	0	0	0	0	0	0	0	0	0	0	0	0	0	0	0	0	0	3.04794	0	0	0	0	0	0	0	44.8869	48.7099	49.223	47.1767	47.1162	66.8531	0.766433
Aquamicrobium_A	0.612634	3.1401	0	0	0.350053	1.63807	0.423894	0	1.59118	1.66057	0.509557	1.25494	0.677401	0.781118	2.48222	2.39817	1.80678	0.439507	1.02528	1.40812	4.65667	1.72765	0.623728	0.675008	0.438971	0	0.700179	0.464669	2.50841	2.98213	0.207251	0	0.54719	0	0.203401	0.660483	0.278869	0.574573	2.32675	0.51389	0.470648	2.71326	7.26437	6.93502	6.04742	5.66089	5.53283	57.8771	27.6885
JAFKFJ01	0.488885	0.583408	0	0	0	0.346278	0.322413	0	0.414107	0.362158	0	0.372462	0.597598	0.434373	0.279995	0	0.159281	0	0.22937	0.366073	0.818111	2.02117	0.351587	0.116144	0	0	0	0.091288	0	1.44778	0.333152	0	0	0	0	0	0.334446	0	0	0	0	0.274758	8.78415	7.76519	8.41239	8.01238	7.79324	7.87701	74.3606
Streptosporangium	0	0	0	0	0	0	0.26278	0	0	0.117332	0	0	0	0	0	0	0	0	0	0	0	0	0	0.130459	0	0	0.252025	0	0	0	0	0	0.452724	0	0	0	0	0	0	0	0	0	6.31324	4.64805	4.65936	4.80696	5.564	3.64074	59.0138
Leifsonia	0	0.189894	0	0	0	0	0	0	0	0.03163	0	0	0	0.020887	0.632805	0	0	0	0.115352	0	0	0.426458	0	0	0	0	0	0	0	0.211026	0.108438	0	0.342116	0.407592	0	0	0	0	0.253358	0	0	1.32357	2.79144	2.28538	3.75733	2.92095	3.00253	4.30516	50.6297
U87765	6.19002	2.39018	0.116725	0.225926	4.11046	0.386518	2.71081	0.32564	3.71563	2.32393	0	0.350321	2.10294	1.10978	0.312532	2.68041	0.766982	0.127893	1.33538	3.52247	6.12835	3.36875	1.42065	0.839426	0.447359	0.260278	2.64443	0.472903	2.50382	3.12958	2.37069	0.116666	1.51384	0.129842	0.15032	1.19949	0	0.404722	3.86891	0.230242	0	2.05862	4.90275	5.01081	3.74818	4.46141	3.83589	21.1855	19.5276
JAAZMA01	0	0	0	0	0	0	0	0	0	41.3618	0	0	0	0	0	0	0	0	0	0	0	0	0	0.243417	0	0	0	0.255097	0.654085	0	0	0	0	0	0	0	0	0	0	0	0	0	22.2333	25.4421	24.9485	23.4882	22.0546	119.467	0.988317
Oceanitalea	0	0.204453	0	0	0	0	0	0	0	0	0	0	0	0	0	0	0	0	0	0	0.301362	0	0	0	0	0	0	0	0	0	0	0	0	0	0	0	0	0	0	0	0	0.219312	3.44032	2.66842	2.84124	3.31264	2.69803	4.48659	16.4367
Actinopolymorpha	0	0	0	0	0	0	0	0	0	0.276597	0	0	0	0	0	0	0	0	0	0	0	0	0	0	0	0	0	0	0	0	0	0	0.346048	0	0	0	0	0	0	0	0	0	4.09614	3.83753	3.68692	4.84677	3.92582	3.79779	50.0659
CSBR16-202	0	0	0	0	0	0	0	0	0	0	0	0	0	0	0	0	0	0	0	0	0	0.206619	0	0	0	0	0	0	0	0	0	0	0	0	0	0	0	0	0	0	0	0	0	0	0	0	0	0	0
Glutamicibacter	0.521391	1.15728	0	0	0	0	0	0	0.351816	0.098236	0	0	0	0	0	0	0	0	0	0	21.1822	0	0	0.207515	0	0	0	0	0.066579	0.656267	0.168392	0	0	0	0	0	0	0	0	0	0	0	2.70309	2.77263	3.1024	3.04338	2.57953	117.426	14.0373
JADJCA01	3.72537	2.62774	0.381622	0.168546	4.15725	0.227732	4.21119	2.92917	2.86303	4.89441	0	1.6246	2.16112	4.58533	4.77284	9.97489	1.99388	0.632987	5.79221	6.20304	12.7087	1.50717	1.59519	3.54249	2.22583	0.704378	1.76155	1.26423	5.38579	4.69071	2.37381	0.327199	1.06914	1.80573	0.913679	3.1403	0.619228	1.30466	5.8933	1.04191	0.222087	8.41835	5.61207	5.8587	4.67538	6.4107	6.99563	30.2499	14.9747
AC-14	0	0	0	0	0	0	0	0	0	0.317839	0	0	0	0	0	0	0	0	0	0	0.214783	0	0	0	0	0	0	0	0	0	0	0	0	0.146478	0	0	0	0	0	0	0	0	3.99128	3.4001	3.17719	2.94129	3.82107	1.78892	46.751
Friedmanniella_A	0	0	0	0	0	0	0	0	0	0	0	0	0	0	0	0	0	0	0	0	0	0	0	0	0	0	0	0	0	0	0	0	0	0	0	0	0	0	0	0	0	0	4.20445	5.76208	5.74704	5.12432	5.62696	0.680567	59.1359
Schleiferilactobacillus	0	0	0	0	0	0	2.22042	0	0	29.8535	0	0	0	0	0	0	0.076038	0	0.069993	1.74547	1.04578	0	0	0	0	0.503127	2.17538	0	0	1.59965	0	0	0	0	1.3856	0	0	0	0	0	0	0	31.5017	30.0657	34.954	30.2363	30.7979	42.5061	47.2717
Tepidimicrobium	0	0	0	0	0	0	0	0	0	0	0	0	0	0	0	0	0	0	0	0	0	0	0	0	0	0	0	0	0	0	0	0	0	7.21124	2.2496	6.54932	0	0	0	21.2636	43.2371	0	17.1616	20.7909	21.278	20.9854	18.006	107.527	0.934886
CAG-1000	0	0.189894	0	0	1.12386	1.82415	2.39421	0	4.14719	34.9777	0	0.289476	2.56594	0	3.36917	0	12.2305	3.17961	0	1.47236	27.9559	2.66762	3.61253	7.39397	2.00411	0	0	2.04177	2.30542	1.3907	6.14013	0	0	0.330092	8.66501	0.471103	0	0	0	0.351038	0	0.811856	21.3916	18.5374	17.7829	15.774	19.4301	14.9156	1.48633
Methylosinus	1.74672	3.47844	0.566916	0.477494	0.736319	0.411698	0.302074	0.644874	0	0.822981	0.265567	0.360658	0	15.5626	0.916574	0	0.149233	0	14.5175	0.360474	2.87025	2.34298	0	70.8753	0	0	0.993452	0.28824	1.59652	2.5099	68.7241	0.769863	0.223009	0.517934	0	0.435809	0.373756	0.995708	2.76559	0	0	2.50816	2.93127	2.77696	3.86603	3.75091	2.41941	7.90996	19.2821
JALZUO01	0	0	0	0	0	0	0	0	0	0	0	0	0	0	0	0	0	0	0	0	0	0	0	0	0	0	0	0	0	0	0	0	0	0	0	0	0	0	0	0	0	0	0.202143	0.537968	0.619412	0.668309	0.726892	333.644	0
RGIG3102	18.4502	8.82173	0	0	5.62829	0	34.4767	0	6.27056	124.337	0	0	7.59461	0.023672	1.43436	1.02825	7.84931	2.3317	0.055012	0	0	0	0	5.883	0	0	0	0.709531	0.626544	0	6.7593	0	0	0	24.8959	0	1.8787	7.37872	0.861417	0	0	0.427082	11.4064	9.10228	12.0675	10.5388	10.7817	1.01521	0
JACCUC01	0	0	0	0	0	0	0	0	0	0.060994	0	0	0	0	0	0	0	0	0	0	0	0	0	0	0	0	0	0	0	0	0	0	0	0	0	0	0	0	0	0.283224	0	0	7.05389	7.91081	6.90299	8.13905	7.17123	3.76242	46.1027
JAAFKE01	1.37093	0.843103	0.439472	0.609472	1.48682	1.54856	0	1.02566	1.3001	0.567548	0	0.567014	0.762669	0.75222	0.351196	0	1.34563	0	0.819445	1.81965	6.91348	8.8932	0	1.69375	0.245578	0.387287	1.56755	0.628977	1.25041	2.30753	2.93178	0.434191	1.47545	1.47637	0	0	0.30666	0	0.870581	0	0	0.706876	9.1914	9.70873	9.07776	10.0549	9.77684	40.8027	13.7144
Arachidicoccus	0.683707	1.21538	0.207064	0	1.44544	0	1.36092	0.537845	0.914122	0.6258	0.245569	1.2032	1.74621	0.969489	1.52286	0.981367	0.463237	0	1.35044	1.92979	4.88949	5.84119	0.315305	1.38212	0.517706	0	0.71313	0.400405	1.55969	2.40843	1.8817	0	0.477246	0.35296	0.177986	0.201496	0	0	0	0	0.349228	0.543476	12.5538	12.7622	12.2302	12.3087	10.9322	35.1013	9.93241
CAIWKO01	0	0	0	0	0	0	0	0	0	0	0	0	0	0	0	0	0	0	0	75.8045	93.2142	0.958066	8.64029	0.107313	7.01826	0	45.7019	4.66141	3.57475	2.35142	0	0	0	0.325507	0	0	0	0	22.7318	0	0	0	1.00621	0.783157	0.676843	1.10471	0.48683	0.114809	0.169164
Trichocoleus	0	0	0	0	0	0	5.1837	0	0	0	0	0	0	0	0	0	0	0	0	0	0	0	0	0	0	0	0	0	0	0	0	0	0	0	0	0	0	0	0	0.346162	0	0	62.6026	54.8571	63.3486	60.2305	62.5896	0.584187	1.33834
RGIG7107	0	0	0	0	0	0	0	0	0	0	0	0	0	0	0	0	0	0	0	0	0	0	0	0	0	0	0	0	0	0	0	0	0	0	0	0	0	0	0	0	0	0	19.677	20.0714	20.7657	20.8263	20.1369	0	1.81259
UBA4001	0	0	0	0	0	0	0	0	0	0.052935	0	0	0	0	0	0	0	0	0	0	0.230034	0	0	0	0	0	0	0	0	0	0	0	0	0	0	0	0	0	0	0	0	0.219312	8.32595	9.09201	7.73437	7.31161	7.6667	1.78372	63.3982
Paludibacter	1.53295	1.94256	0.058322	0.168605	0.517207	0.524808	0.268417	0.857402	0.666421	0.695595	0.857401	0.537366	2.86737	0.626468	1.85274	0.405609	0.525882	0.153295	0.477354	1.84445	5.37768	4.71084	0.044405	1.28909	0	0	1.44432	0.471228	1.20264	1.90937	1.48778	0.204025	0.716562	0.194628	0.535899	0.861007	0.061756	0	1.25704	0	0.098364	0.336936	19.7817	18.6461	20.3482	17.7573	18.9938	31.8974	9.49282
CAG-390	0	0	0	0	0	0	0	0	0	0	0	0	0	0	0	0	0.127235	0	0	0	0	0	0	0	0	0	0	0	0	0	0	0	0	0	0	0	0	0	0	0	0	0	39.344	41.1976	39.4509	38.5571	43.4982	0	0.680957
Vagococcus_B	0	0	0	0	0	0	0	0	0	0	0	0	0	0	0	0	0	0	0	0	0.191506	0	0	0	0	0	0	0	0	1.90019	0	0	0	0	0	0	0	0	0	0	0	6.60754	59.3814	57.3811	56.8373	55.6418	57.4001	26.0375	2.56811
RUG11977	0	0	0	0	0	0	0	0	0	0	0	0	0	0	0	0	0	0	0	0	0	0	0	0	0	0	0	0	0	0	0	0.294521	0	0	0	0	0	0	0	0	0	0	27.2297	30.0387	29.6824	29.7515	31.6862	0	1.62031
Serratia_B	0	0	0	0	0	0	0	3.30565	0.348859	1.03024	0	0	0	30.4596	0	0	0.536738	0.395556	27.9888	0	0.091044	0	0	85.5577	0	0	0	0.091745	0	0.13986	94.439	0	0	0	0	0	0	0	0	0	0	0	11.2206	10.4551	12.2973	10.6732	10.6486	0	0
SHZI01	1.52517	0.522006	0.271313	0.148105	0.908649	0.43137	0	1.26641	0.374016	0.441578	0	0.240176	2.35694	1.08818	1.73954	0.479889	1.37678	0.725474	1.27621	0.336544	3.33856	2.55642	0	0.413178	0	0	0	1.03281	1.17942	0.912755	0	0.183915	0	0	0	0	0.304567	0	0.357356	0	0.727657	1.40834	48.6744	49.2017	47.8535	48.3743	44.9715	1.45773	4.79688
RUG11942	0	0	0	0	0	0	0	0	0	0	0	0	0	0	0	0	0	0	0	0	0.429566	0	0	0	0	0	0	0	0	0	0	0	0	0.129483	0	0	0	0	0	0	0	0	5.24524	5.72385	6.33264	4.8558	5.50204	211.495	47.4016
Catellatospora	0	0	0	0	0	0	0	0	0	0	0	0	0	0	0	0	0	0	0	0	0	0	0	0.098257	0	0	0	0	0	0	0	0	0	0	0	0	0	0	0	0.210326	0	0	5.5543	3.82625	5.33534	6.16272	5.58569	3.62378	55.3556
Johnsonella	0	0	0	0	0	0	9.48109	0	0.471753	6.67478	0	0	0	0	0	0	0	0	0	0	0	0	0	0	0	0	0	0	0	0	0	0	0	0	221.548	0	0	0	2.18226	0	0	0	3.37938	2.31705	3.67659	3.44297	3.25476	20.2499	1.1896
Sphaerisporangium	0	0	0	0	0	0	0	0	0	0.056758	0	0	0	0	0	0	0	0	0	0	0	0	0	0	0	0	0	0	0	0	0	0	0	0.862933	0	0	0	0	0	0	0	0	4.47267	5.30405	5.48101	3.40272	4.22057	2.82525	64.8344
HTCC5015	1.46301	2.74638	0	0	3.18705	0	34.734	2.93562	18.5885	165.446	0	0.820901	4.88336	0	3.05069	3.28044	15.253	9.09189	0.234006	0	0	0	0	11.8172	2.09658	0	0	1.09273	0	0	9.93259	0	0	0	18.4579	0	3.99573	2.61559	0	0	0	3.02782	0	0	0	0	0	0.539775	0
P52-10	3.09698	4.41476	0.569836	0.179406	3.70269	0.212422	2.74999	2.38779	2.55473	0.999263	0.350663	0.491377	1.95147	1.26494	4.55293	3.57092	1.15237	0	1.44434	3.4749	6.96697	3.15363	0.606534	0.462346	0.748745	0	3.69049	0.151266	1.12804	2.86234	0.922888	0	0.850713	0.765599	0	0.8765	0	0.451662	3.63579	0.527595	0	3.33123	3.637	3.04517	3.9345	2.30031	3.30364	27.9456	14.8259
Sorangium	2.37782	4.18651	0.657513	0.144718	1.71311	0.262768	1.22406	0.677169	1.52005	1.97155	0.780182	0.780027	1.03765	3.35204	5.63342	8.08719	0.750076	0	3.34177	3.12061	6.43141	1.00328	0.591379	1.67956	0.175151	0.252126	1.60047	1.03993	2.77843	5.2657	0.800962	0.605087	0.312791	0	0.281496	2.96604	0.45999	0.21851	3.5034	0.207266	0.336571	3.78546	9.59579	9.85938	8.99257	7.91702	8.86061	17.5996	40.4501
UMGS2016	3.61538	2.7471	0.093225	0.081701	7.3025	0.855947	36.6567	0	3.3625	148.025	0	0	2.71306	0	3.03592	1.0022	26.2059	1.99019	0	0	0	0	0.283914	9.67021	0	0	0	0.333836	0.41113	0	11.3223	0	0	0	29.402	0	0.924581	1.19862	0	0	0	0.538576	4.30162	4.07309	5.92163	5.32572	4.37812	0	0.63638
UBA4334	0	0	0	0	0	0	0	0	0	0	0	0	0	0	0	0	0	0	0	0	0.694209	0	0	0	0	0	0	0	0	0	0	0	0	0	0	0	0	0	0	0	0	0	21.1571	18.6695	20.676	24.1947	21.0066	0	0.556902
Minicystis	6.38547	3.77159	0.201615	0	3.23187	0	4.44874	2.29655	2.49066	3.62365	0	0.235085	3.42205	4.31935	6.32475	5.80779	2.84368	0.703013	4.89995	3.27914	11.0351	2.37169	2.07693	2.7197	1.84818	1.49548	1.90407	0.067664	6.32237	3.50691	3.78967	0.210057	0.915859	1.44106	0.400323	1.89388	0.571905	2.08981	3.14745	0.239076	0.607417	5.64038	6.05715	5.23706	5.80355	5.76234	5.59708	22.2198	26.8394
CALVXC01	0	0	0	0	0	0	0	0	0	0	0	0	0	0	0	0	0	0	0.015341	0.502584	0.374706	0.497877	0	0	0.338484	0	0	3.87438	0	0.575617	0	0	0	0	0	0	0	0	12.0287	0.183262	0	0.195531	0.991234	0.990001	1.37295	1.41071	1.22509	0	0.479982
Psychrobacillus	0	0	0	0	0	0	8.61917	0	0	9.44459	0	0	0	0	0	0	0	0	0	0	0.085629	0	0	0	0	0	0	0	0	0	0	0.198195	0	0	1.60429	0	0	0	0	0	0	0	38.5142	34.5966	36.4499	39.6937	36.6105	19.8189	5.22849
JADGHQ01	0	0	0	0	0	0	0	0	0	0	0	0	0	0	0	0	0	0	0	0	0	0	0	0	0	0	0	0	0	0	0	0	0	0.26186	0	0.704175	0	0	0	0	0	0	6.59155	6.79008	7.01471	8.45333	5.27371	3.03492	47.4758
Flavitalea	0.97051	0.910927	0.417204	0	0	0	0.320019	0.555611	0	0.328437	0	0	0.872493	0.57208	1.8016	0.413916	0.474296	0	0.438097	0.607776	1.67544	1.71521	0	0	0	0	0	0.18122	1.11156	0.59129	0.52018	0	0	0	0.411952	0	0	0	0.951565	0.639069	0	0.207004	43.6906	41.6458	39.4999	38.0759	39.2032	10.8532	1.93794
Ochrobactrum	0.588718	0	0.470068	0	0.270637	0	0.480623	1.77551	0.177791	0.32222	0	0.474141	0.940186	0.190505	2.01009	0.91613	0.27531	0	0.119001	0.48187	0.777095	1.08401	0.162648	0.297375	0.605478	0.14284	0.540378	0	0	0.302764	0.25566	0.106759	0	0	0.280553	0	0	0	0.491499	0.299384	0	0.488828	10.6477	9.51108	10.137	10.1099	9.52243	148.169	15.1049
UBA4821	0	0	0	0	0	0	0	0	0	0	0	0	0	0	0	0	0	0	0	0	9.91896	0	0	0	0	0	0	0	0	0.272695	0	0	0	0	0	0	0	0	0	0	0	0	1.7057	1.21153	1.0836	0.747315	1.14553	242.151	35.8538
Gemmata	0	0	0	0	0	0	0	0	0.506271	0.462027	0	0	0	0	0	0	0	0	0.239	0	1.0406	0	0	0	0	0	0	0	0	0	0	0	0	0	0	0	0	0	0	0	0	0.247395	5.16006	4.43438	4.06761	4.72058	4.1648	4.39673	238.15
RGIG6105	0	0	0	0	0	0	0	0	0	0	0	0	0	0	0	0	0	0	0	0	0	0	0	0	0	0	0	0	0	0	0	0	0	0	0	0	0	0	0	0	0	0	3.50338	3.32015	5.48865	5.578	3.89663	0	0.3341
UBA1179	0	0	0	0	0	0	0	0	0	0	0	0	0	0	0	0	0	0	0	0	0	0	0	0	0	0	0	0	0	0	0	0	0	0	0	0	0	0	0	0	0	0	36.4653	36.8398	37.6935	38.2475	32.5583	0	1.13988
Kineothrix	0	0	0	0	0	0	0	0	0	0	0	0	0	0	0	0	0	0	0	0	3.69727	0	0	1.3584	0	0	0	0	4.32885	0	3.94036	0	0	0.332433	44.0102	1.72778	0	0	3.4778	6.00997	20.4131	0	30.4733	28.2421	29.5353	29.3788	29.5327	46.0857	0
Flaviflexus	0	0	0	0	0	0	0	0	0	0	0	0	0	0	0	0	0	0	0	0	0	0	0	0	0	0	0	0	0	0	0	0	0	0	0	0.26234	0	0	0	0	0	0	0.59622	0.927309	0.861757	0.65453	1.51516	3.15287	3.62272
Solibacillus	0.735897	1.47353	0	0	3.3665	0	10.2887	0	0	63.2422	0	0	1.14629	0	0	0	0.095904	0	0	0	0	0	0	1.88812	0	0	0	0.109929	0.089372	4.32756	1.78809	0	0	0	0	0	0	0	0	0	0	0	30.628	30.4832	33.1057	30.437	31.6801	40.3129	8.721
Scatovivens	0	0	0	0	0	0	5.47829	0	0	0	0	0	0	0	0	0	0	0	0.026939	0	0.11334	0	0	0	0	0	0.762483	0	0	0	0	0	0	0	0.916737	0	0	0	0	0	0	0	3.74321	3.23702	4.09716	3.79269	4.24358	0.116661	0
Corticibacterium	0	0	0	0	1.14822	0	0	0	0.225621	0	0	0.207549	0	0.130996	0	0	0	0	0.069373	0	0.362289	0.609496	0	0.275584	0	0	0	0	0.3522	0	0	0	0	0	0	1.19458	0	0	0	0	0.320125	0.12679	4.8076	5.24459	6.70637	4.1868	4.72798	19.4554	9.99315
Kitasatospora	0	0	0	0	0	0	0	0	0.399175	0.184817	0	0	0	0	0	0	0	0	0.075377	0	0.373805	0	0	0	0	0	0	0	0	1.02666	0	0	0	0	0	0	0	0	0	0	0	0	5.24757	4.24202	5.23044	5.28759	5.00317	3.81309	45.8541
Ottowia	2.54408	1.19101	0.224136	0.158204	1.64903	0.287253	0.834618	0	1.85924	2.60792	0.572134	0.769217	2.43466	1.54297	0.623723	2.95608	1.99257	0.086258	2.20834	1.68029	7.81624	4.74735	1.3603	0.597043	0.691319	0	2.40396	0.595834	1.74553	1.88757	0.671564	0.171904	0.307206	0.234365	0	0.9389	0	0.136483	1.0054	0.678196	0.75604	2.15119	13.1596	12.1568	12.7634	13.4909	12.9304	17.8547	10.0482
Bordetella_B	0.284533	1.81415	0	0.410667	1.01933	0.603347	2.35402	2.11621	1.8325	5.79969	0.887259	0	3.42986	1.47801	5.24935	1.09196	1.24665	0.626108	1.91897	1.98526	9.62327	4.83338	0.835806	2.8148	0.789162	0	0.76522	0.411308	2.5807	2.69744	1.41641	0.374697	0.796069	0.163892	0	1.52489	0.064759	0	2.82966	0.673613	0.727201	2.41982	4.61608	4.83595	4.95772	5.60285	4.9055	19.4688	19.0684
Muricomes	0	0	0	0	0	0	0	0	0	4.04805	0	0	0	0	0	0	0	0	0	0	0	0	0	0.292917	0	0	0	0	0	0	0	0	0	0	217.586	0	0	0	0	0	0	2.37927	8.61449	6.83378	9.67742	7.20582	8.13208	24.1786	5.94971
Crenalkalicoccus	0	0	0	0	0	0	0	0	0	0.04865	0	0	0	0	0	0	0	0	0	0	0	0	0	0	0	0	0	0	0	0	0	0	0	0	0	0	0	0	0	0	0	0	4.67839	5.08397	4.94859	4.78281	4.71727	0.121767	97.4004
Noviherbaspirillum	3.20436	0.391505	0	0.201543	1.09749	0.134459	1.4837	1.44093	0	3.46591	0	0.764778	1.12109	0.591166	2.39097	2.15093	0.615983	0.641349	1.16504	0.602159	7.67348	3.03555	0.968976	0.700451	0.298874	0	0.248544	1.40635	0.944538	2.43719	1.3928	0.37604	0.166332	0.343392	0.299011	1.14031	0.246514	0	2.22649	0.394707	0	1.79054	16.7184	16.7038	16.9775	17.0985	16.1234	17.9469	16.4529
UBA1217	0	0	0	0	0	0	0	0	0	0	0	0	0	0	0	0	0	0	0.104522	0	0	0	0	0	0	0	0	0	0	0	0	0	0	0	0	0	0	0	0	0	0	0	35.7647	37.9112	39.0893	37.116	37.498	0.482199	1.29349
Pelomonas	1.29918	0.869615	0	0	1.3455	0.179533	1.38167	0.324565	1.35121	2.3419	0	0.444265	0	0.999916	1.92238	1.35373	0.395247	0.9695	0.919271	2.54035	2.48747	3.72465	0.657142	0.75295	0	0	0.684754	0.255989	0.941005	2.38847	0.491612	0.857891	0	0	0.101226	0.331171	0	0	0.607683	0.737419	0	0.988991	13.9261	16.3287	15.8052	17.9421	17.2148	14.3104	12.6542
Herminiimonas	3.27318	2.34399	0.303148	0	2.0858	1.59119	2.01594	1.35352	1.61321	10.89	0.29327	0.87184	0.952593	2.24581	5.33344	7.19083	1.1005	0.576853	1.69101	1.27592	4.34886	4.09552	0	1.98383	0.148332	0.322806	0.507366	0.565613	0.764176	2.97326	3.28916	0.759679	0.743362	1.01375	0	0.895594	0.094232	0	0.576951	0.361213	0	2.88391	5.44453	5.81351	4.17846	4.12419	5.3848	19.4005	33.9963
Eubacterium_J	0.845013	0	0	0	0	0	10.3598	0	0.553523	43.864	0	0	0	0	0	0	0	0	0	0	0	0	0	5.26966	0	0	0	1.73565	0	0.801947	6.9447	0.608428	1.45161	4.07592	105.658	8.40248	0	0	0	0	0	0.524648	5.23662	6.199	4.18088	4.46338	5.57519	66.913	0
Enterococcus_G	1.34276	0	0	0	0	0	0.361139	0.62639	0.212349	0.114792	0	0	0	0.254167	0	0	0.437478	0	0.185414	0	0.213603	0	0	0.380764	0	0	0	0.466324	0	24.3844	0	0	0	0	0.376789	0	0	0	1.96197	0	0	7.60073	37.785	41.6174	38.0033	37.396	38.1262	19.9839	25.3568
RUG521	0	0	0	0	0	0	0	0	0	0	0	0	0	0	0	0	0	0	0	0	0.191506	0	0.632164	0	1.72994	0.277587	0	0.180327	0.879631	2.94189	0	0	0	0	28.2149	0	0	0	0	0	0	0	10.2506	11.5039	12.5316	11.1317	11.9104	0	0.148489
Planotetraspora	0	0	0	0	0	0	0	0	0	0.036229	0	0	0	0	0	0	0	0	0	0	0	0	0	0	0	0	0	0	0	0	0.280204	0	0	0.267846	0	0	0	0	0	0	0	0.160367	5.10732	4.72155	4.83569	3.66354	4.23664	2.39445	61.4389
SZUA-534	0	0	0	0	0	0	0	0	0	0	0	0	0	0	0	0	0	0	0	0	0	0	0	0	0	0	0	0	0	0	0	0	0	0	0	0	0	0.505028	0	0	0	0	0.659738	0.136116	0.151667	0.317652	0.223566	256.781	4.93321
JACDCJ01	0	0	0	0	0	0	0	0	0	0.022454	0	0	0	0	0	0	0	0	0	0	0	0	0	0	0	0	0	0	0	0	0	0	0	0	0	0	0	0	0	0	0	0	2.66904	2.5227	2.00484	2.54306	2.4109	2.85475	53.07
Eisenbergiella	0	0	0	0	0	0	31.3618	0	0.411032	34.6451	0	0	0	0	0	0	0	0	0	0.743769	30.3897	0	0	2.53619	0.973943	0.057266	0.365744	1.69588	0.875319	0	3.98805	0	0	0	120.411	0.068123	0	0	11.0002	0	0	0.041316	6.95706	6.01035	6.64824	5.13879	4.65771	15.5308	0
Duganella	1.60804	2.11798	0.228388	0.178486	0	0	1.06048	0	0.736836	3.27239	0	0.376715	0	1.02713	0.704219	1.44243	1.0863	0.570906	1.63901	0.180861	4.05531	12.5169	0.638454	2.51143	0.243029	0.706127	0.327174	0.102253	1.10802	2.8843	1.82995	0.902235	1.11204	0.879664	0.111644	0.257295	1.76266	0.606383	0.228588	0.689929	0.245909	1.4058	8.60513	7.04594	9.45295	7.93106	8.04705	23.0645	16.8766
JAEWCI01	0	0	0	0	0	0	0	0	0.213991	0.136425	0	0	0	0	0	0.430959	0	0	0	0	0.209009	0	0	0	0	0	0	0	0	0	0	0	0	0	0	0	0	0	0	0	0	0	5.95446	4.87122	4.3859	4.54762	4.79307	2.3308	109.76
Aromatoleum	2.16002	0.889548	1.17457	3.63813	0	7.9263	0	6.35111	44.6494	8.84245	3.40888	4.98261	0.565086	3.53246	0.240466	1.23649	39.7591	1.54363	3.07074	0.887288	2.15814	0.449332	0	0.776877	0.734168	0.301338	0	0	13.6879	2.05959	0.93071	0	0.530505	0	0	0.71619	0	0.772003	0.192552	0.117288	0	0.894067	4.57436	4.9634	3.52538	3.83896	5.12371	13.4264	13.4436
Argonema	0	0	0	0	0	0	0	0	0	0	0	0	0	0	0	0	0	0	0	0	0	0	0	0	0	0	0	0	0	0	0	0	0	0	0	0	0	0	0	0	0	0	45.0098	45.9238	41.7728	45.9109	46.0032	1.99454	0.613398
JADFIX01	0	0.189894	0	0	0.897195	0	0	1.04067	5.58175	11.8156	0	0	0	108.122	3.43523	0	7.24597	0.93072	113.438	0	0.120358	4.63012	1.0784	0	0	0	0	0.193685	0.31493	3.51296	0	0	0	0	0.27348	0	0	0	0	0	0	0	0.602076	0.903622	0.43616	0.562425	1.04099	3.17888	20.9756
Butyribacter	1.26479	0	0	0	0.510843	0	15.4131	0	0.198633	89.9791	0	0	0.521826	0	0	0	2.11752	0.264966	0	0	0.602724	0	0	5.4596	2.9776	0	0	8.07864	0.284793	3.24063	8.04412	0	0	0	101.927	0	0	0	11.6018	0	0.680075	0.388256	3.30611	2.20153	2.46122	3.1186	2.82016	0.911098	2.09764
Paenisporosarcina	0	0.552574	0	0	0	0	0	0	0	17.0222	0	0	0	0	0	0	0.575422	0	0	0	0.350232	0	0	0.629375	0	0	0	0	0	3.76614	0.631089	0	0	0	0	0	0	0	0	0	0	0	23.0397	25.1699	25.3701	27.9367	24.2502	34.7453	50.5577
WHTP01	2.69772	0.245343	0.13681	0.124748	0	0	1.25174	0	0.134786	0.827812	0	0	0.708192	0.787715	0.479803	1.17092	0.601406	1.2948	0.81514	0.381524	2.97917	4.03083	0	0.264585	0.256334	0	0.913803	0	0.719344	2.66182	1.62178	0	0	0	0	0.70482	0.289734	0	1.46549	0	0	1.75571	4.93143	6.41191	5.83519	5.62698	6.35888	15.2844	34.2888
RUG343	0	0	0	0	0	0	0	0	0	0	0	0	0	0	0	0	0	0	0	0.290382	1.49522	0	0.673055	0	0.982313	0	0	2.17591	0.624354	1.87931	0	0	0	0	0	0	0	0	0	0	0	0	13.1462	9.89531	8.17943	10.4455	9.53294	0.252902	0.299754
RUG14133	0	0	0	0	0	0	0	0	0	0	0	0	0	0	0	0	0	0	0	0	0	0	0	0	0	0	0	0	0	0	0	0	0	0	0	0	0	0	0	0	0	0	4.41434	4.67002	4.91951	5.3194	5.45069	211.964	55.5374
CADEGR01	0	0	0	0	0	0	0	0	0	0.172788	0	0	0	0	0	0	0	0	0.030742	0	0.392391	0	0	0	0	0	0	0	0	0	0	0	0	0	0	0	0	0	0	0	0	0	9.0539	6.75134	5.57718	5.9068	7.57495	0.894316	50.5172
UBA668	0	0	0	0	0	0	0	0	0	0	0	0	0	0	0	0	0	0	0	0	0.218403	0	0	0	0.265039	0	0	0	0	0	0	0	0.293719	0	0	0	0	0	1.02869	0	0	0	6.37966	6.25605	5.44016	6.57135	8.34016	93.7254	26.2033
Ferdinandcohnia	4.53404	1.89141	0.342582	0	12.2287	0	0.861917	0.546351	0	2.36909	0	0	3.60336	0.283589	0	0	0.281374	0	0.069857	0.571243	2.03332	0.949972	0	0.129371	0	0.313057	0.491655	3.98132	0.325255	4.24677	0	0	0	1.35864	5.9166	0.969517	0	0	1.18601	0	0	2.02009	25.5623	27.6304	26.3936	25.0147	27.433	41.9639	13.0923
Devosia_A	0.673687	0.863284	0	0	0.518283	0	0.444287	0	0.156069	0.261635	0.458028	0.292555	0	0.366997	0	1.5206	0.638453	0	0.207707	1.42095	1.20681	0.417412	0	0.548256	0	0	1.18817	0	0.677343	0.897549	0.500464	0	0.413831	0	0	0.187912	0	0.468569	0.91949	0	0.488438	0	11.1725	9.93678	12.0761	11.5782	8.70396	11.2893	32.6606
Aureimonas	1.78426	1.41512	0.6584	0.672199	1.1891	0	0.635756	2.06119	0.436522	1.06326	0.636946	0.429691	0	1.09467	0.397658	3.24568	0.543836	0	0.93221	1.72145	4.11932	1.00191	0	1.75674	0	0.880472	0.511518	0.509049	0.550127	0.978076	0.206032	0	0.763425	0	0.161649	0.726262	0	0.68455	0.888437	0.389433	0	0.240019	5.53327	6.99964	7.33955	6.05118	6.62872	21.1912	39.8865
Zag111	7.6178	1.99016	0	0	3.85746	0	0	0	0	0.003189	0	0	2.71498	0	0	0	0	0	0.046941	0.129628	12.9768	0.614213	1.28084	1.09468	0.817383	0.052762	0.278387	0.181322	0.073908	0.184782	2.99363	0.486896	0	0.087777	83.1456	0.08329	0	0	8.82817	0	0	0	22.33	21.5516	23.3546	24.5218	21.16	21.3361	0
Paucisalibacillus	0	0	0	0	0	0	4.10437	0	0	7.27685	0	0	0	0	0	0	0	0	0	0	0	0	0	0	0	0	0	0	0	0	0	0	0	0	53.2238	0	0	0	0	0	0	0	18.2976	17.5799	16.2074	19.0297	17.0733	26.4832	18.5745
Helicobacter	0	0	0.145302	0.509838	0	0	0	0	72.9218	0	0.562269	0	0	0	0	0	126.671	0	0	0.615099	4.17315	23.4466	5.35201	1.05273	6.47676	0	0.722674	0	5.25895	10.1471	2.12642	0	0	0.635457	0	0	0	0	0	0	0	0	0.034041	0.077988	0.033725	0	0.039405	22.7318	0
FACHB-68	0	0	0	0	0	0	0	0	0	0	0	0	0	0	0	0	0	0	0	0	0	0	0	0	0	0	0	0	0	0	0	0	0	0	0	0	0	0	0	0	0	0	42.269	44.1018	41.7002	45.6781	47.9644	0.331374	4.1697
CAG-603	0	0	0	0	0	0	0	0	0	0	0	0	0	0	0	0	0	0	0	0	0	0	0	0	0	0	0	0	0	0	0	0	0	0	238.444	0	0	0	0	0	0	0	2.79217	3.82924	3.01821	2.30935	3.12037	1.65068	3.96004
GAS188	0.426181	0.771519	0	0	0.464201	0.274764	0	0	0.476164	0.658014	0.354474	0.16418	0	0.563403	0	0.538699	0	0.571387	0.471308	1.65369	2.07501	2.84702	0	0.770227	0	0	0.537152	0.18582	1.25962	1.59257	0.280372	0.30968	0.348048	0	0.216795	0.145427	0.387992	0	0	0.427874	0	0.651135	5.89026	5.68432	6.07709	6.171	4.75498	12.051	54.1928
NK4A136	0.651306	0.267842	0	0	0	0	0	0	0	0	0	0	0	0	0	0	0	0	0	0	0	0	0	0	0	0	0	0	0	0	0	0	0	0	57.347	0	0	0	0	0	0	0	10.281	8.20029	9.04347	10.4136	9.1999	0	2.24848
Diaphorobacter_A	1.39968	2.80611	2.18353	2.01542	1.75341	0.377288	4.1042	2.19369	0.908476	5.0012	1.98625	0.415097	2.46932	1.89282	3.71629	5.32253	2.52331	1.96639	1.92295	1.76545	5.60221	2.99456	1.43981	3.28044	0	2.59064	2.44748	2.40406	2.22728	3.21019	3.31759	0.38639	0.908866	0.932586	0.891223	0.25244	0.336747	0.274248	2.65023	0.926836	0	3.23543	8.5875	8.53621	7.70894	8.3058	10.1933	21.2972	17.3448
Choladousia	0	0	0	0	0	0	0	0	0	0	0	0	0	0	0	0	0	0	0	4.1614	9.89564	0	0.166661	0.155246	0.388041	12.397	16.1786	0.404491	0.396811	0.659892	0.700509	0	0	0	65.7746	0	0	0	0	0	0	0	22.741	23.6913	23.285	22.6697	24.2553	25.5003	0.843337
Sphingomonas_K	7.08711	2.12826	3.3176	2.69909	4.98977	0.174815	6.18767	3.79844	2.43295	0.609622	2.05552	4.41346	1.30226	3.16213	7.79727	9.12834	4.29016	4.01398	3.8252	11.3881	2.05319	0.481629	0.441547	4.10031	0.194289	1.07327	3.25726	4.20493	1.80801	8.72133	3.31385	0.280777	2.52138	0.423217	0	0.748053	0.515185	0	6.13477	0.450072	0	4.89909	0.304617	0.487836	0.597616	0.319729	0.245901	13.7011	147.287
Amaricoccus	0.390524	0.488731	0	0	0.425363	0	0	0	0.165395	0.2959	0	0.109563	0	0.237183	0	1.21548	0.323161	0	0.216013	0.414831	1.54385	0	0	0.092776	0.279822	0	0.358458	0	0.217233	0.237929	0	0	0.463172	0	0	0	0	0	0	0	0	0	10.2852	8.82703	9.80022	8.09884	8.87885	7.76156	33.3198
Rouxiella	0	0	0	0	0	0	0	0	0	0.449783	0	0	0	0	0.642755	0	0	0	0	0	0.75166	0.433163	0	0	0.662598	0	0	0	0	1.55118	0	1.22048	0.311981	0	4.64917	0	0	0	0	0	0.486766	0	6.56222	5.96119	6.48662	7.16352	6.41926	4.93235	23.0327
Azohydromonas	0	1.13166	0	0.256862	0.444859	0.337044	0.954152	0.72578	0.612756	0.635906	0	0.60886	0	14.2836	0	0.773683	0.298069	0.408693	15.636	0.892058	2.30427	1.06501	0.23677	54.2123	0	0	1.66002	0	0	0.22037	64.849	0	0.888743	0	0	0	0	0	1.71936	0	0	0.683387	8.60735	8.28967	10.3265	6.86658	8.25717	6.87212	6.48248
Marinobacterium	12.5971	7.88251	0	0	9.00438	0	0	0	0	0	0	0	7.88397	0	0	0	0	0	0	0	0	0	0	0	0	0	0	0	0	0	0	0	0	0	0	0	0	0	0	0	0	0	0.568093	0.448832	0.7749	0.731117	0.596184	0.155883	238.526
Fen-549	0	0	0	0	0	0	0	0	0	0	0	0	0	0	0	0	0	0	0	0	0	0	0	0	0	0	0	0	0	0	0	0	0	0	0	0	0	0	0	0	0	0	0.446059	0.195765	0.400665	0.340987	0.02869	0.357299	255.703
Xenophilus	2.91965	4.6111	0.369628	0.508244	4.7031	0.368479	0.181329	0.435488	3.53696	1.21961	0.36103	0.967209	1.59259	2.34349	5.73087	4.76923	0.850132	0.886357	2.26701	3.2752	7.60624	13.1207	0.585893	0.764624	0	0	1.02138	0.221522	1.95233	2.54052	0.466207	0.127433	1.2779	0.246452	0.35494	0.577707	0.125159	0.245785	1.47346	0.150824	0.199349	4.33132	7.6555	7.6715	6.7934	7.48828	6.87049	5.88114	3.76112
Caccenecus	3.11179	3.40754	0	0	2.54205	0	0	0	0	0	0	0	0	0	0	0	0	0	0	0	0	0	0	0	0	0	0	0	0	0	0	0	0	0	3.00919	0	0	0	0	0	0	0	47.2956	47.2362	47.9218	48.3736	48.1116	3.42178	6.09195
Bacillus_J	0	0	0	0	0	0	4.51003	0	0	0	0	0	0	0	0	0	0	0	0	0	0	0	0	0.722073	0	0	0	0	0	0	0.271515	0	0	0	0	0	0.345884	3.39622	0.634377	0	0	0	0.660991	0.878517	0.270205	0.554598	0.284042	253.693	25.1418
Anaeromonas	2.88299	0	0	0	1.57009	0	0	0	0	0	0	0	0	0	0	0	0	0	0	0	0	0	0	0	0	0	0	0	0	0.211774	0	0	0	0	24.7032	0	0	0	0	0	0	0	23.5401	24.2541	26.9211	27.2028	23.371	71.9696	2.3261
Rubrobacter_C	0	0	0	0	0	0	0	0	0	0.121975	0	0	0	0	0	0	0	0	0	0	0	0	0	0	0	0	0	0	0	0	0	0	0	0	0	0	0	0	0	0	0	0	4.8631	3.74393	3.12162	4.73066	5.22027	2.71693	77.5048
RGIG4607	0	0.34653	0	0	0	0	0	0	0	0	0	0	0	0	0	0	0	0	0	0	0	0	0	0	0	0	0	0	0	0	0	0	0	0	0	0	0	0	0	0	0	0	42.8427	44.4278	39.9646	43.8441	44.1802	0	0.109841
39-52-133	0	0	0	0	0	0	0	0	0	0	0	0	0	0	0	0	0	0	0	0	0	0	0	0	0	0	0	0	0	0	0	0	0	0	0	0	0	0	0	0	0	0	58.6563	57.4723	59.9568	57.0814	58.7819	0	0
Anaerocolumna	0	0	0	0	0.997815	0	2.41401	0	0	47.0586	0	0	0	0	0	0	0	0	0	0	0.283764	0	0.279584	10.3184	0	0	0	1.01685	0.551127	0.84113	6.38401	0	0	1.28419	66.1081	2.74918	0	0	3.36307	0.682841	7.78825	0	7.21469	8.14189	7.15027	8.41968	8.02054	59.2185	9.35064
JAHELV01	0	0	0	0	0	0	0	0	0	0	0	0	0	0	0	0	0	0	0	0	0	0	0	0	0	0	0	0	0	0	0	0	0	0	0	0	0	0	0	0	0	0	2.51769	2.22077	2.80052	2.30991	2.51975	3.80841	52.3238
Leminorella	0	0	0	0	0	0.929348	0	0	1.22101	0.318607	0	0	0	0	0	0	0	0	0	0	0	22.3354	4.02278	0	6.99028	1.49419	0	0	2.22036	0	0	0	0	0	88.9119	0	0	0	0	0	0	0	5.85149	4.90445	7.47584	4.20045	7.48977	3.37774	109.599
Allocoleopsis	0	0	0	0	0	0	0	0	0	0	0	0	0	0	0	0	0	0	0	0	0	0	0	0	0	0	0	0	0	0	0	0	0	0	0	0	0	0	0	0	0	0	52.3652	48.651	56.9088	49.602	46.2148	0.329449	0.093237
Lysobacter	0	0	0	0	0.413823	0	0	0	1.02053	0	0	0	0	0.031234	0.611964	0	0	0	0	0	1.45262	0.8684	0	0	0	0	0.53876	0	0	0	0	0.48582	0	0	0	0	0	0	0	0	0.763707	0.728852	22.4051	23.012	24.0744	27.4527	23.7275	13.8755	20.3968
Pseudoclostridium	21.5172	16.7256	0.087061	0.107866	42.0669	0.442647	22.1945	12.6268	3.84936	56.8918	0.308822	0	14.4788	0	0	0	21.0391	0	0	0	0	0	0	3.66864	0	0	0.222155	0.491615	0.245958	0	5.00536	0	0	0	19.0591	0	0	0	0.16908	0	0	0.167656	2.24398	2.28447	2.48408	2.50403	2.60668	24.8441	0
NHYM01	0	0	0.472311	0.795538	0	0	0	0	84.4883	0	0	0	0	0	0	0	136.058	0	0	0.411565	11.6321	12.3806	3.93014	2.66134	3.14361	0	0.708448	0.718445	0	16.1136	2.23729	0	0	0	0	0.08511	0	0	3.76283	0	0	0	0	0	0	0	0	0.193395	0
Caproiciproducens	0	0	0	0	0	0	0.351325	0	0	2.78446	0	0	0	0	0	0	0	0	0	0	0	0	0	0.243842	0	0	0	0	0	0	0.09169	0	0	0	66.612	0	0	0	0	0	0	0	2.14175	1.4293	1.57094	1.72676	1.06551	202.658	0
UBA1189	0	0	0	0	0	0.19267	0	0	0	0	0	0	0	0	0	0	0	0	0	0	0	0	0	0	0	0	0	0	0	0	0	0	0	0	0	0	0	0	0	0	0	0	44.9433	43.3097	41.5584	43.9162	44.0491	0	1.04638
AC-67	0	0	0	0	0	0	0	0	0	0.130231	0	0	0	0.009951	0	0	0	0	0.008357	0	0.318653	0	0	0	0	0	0	0	0	0	0	0	0	0	0	0	0	0	0	0	0	0	1.30835	1.97419	2.07941	1.72542	1.69294	3.57842	48.2795
Chelonobacter	0	0	2.77991	3.48048	0	9.83044	0	0.409763	63.3669	5.21467	3.68013	10.8473	0.908847	4.80695	0.141942	0	62.9182	1.46136	5.25879	33.1281	4.6262	0.485021	0.654741	0	2.72039	0	19.3252	13.3315	0	0.304695	0	0.668516	2.86725	0.165046	0	0	0	0	7.20375	0	0.282015	0	1.26436	1.29183	1.2732	0.939996	1.49818	4.17288	0.460827
JAAZCI01	0	0	0	0	0	0	0	0	0	0	0	0	0	0	0	0	0	0	0	0	0	0	0	0	0	0	0	0	0	0	0	0	0	0	0	0	0	0	0	0	0	0	31.8688	34.5351	35.1715	29.5739	34.679	0.306554	6.56264
Methyloferula	1.88551	2.67093	0.732745	0.191235	1.21291	0.336147	0.397883	0.523102	0.555946	1.42504	0	0.818159	5.25315	1.2562	0.824177	1.94714	0.875054	0.294563	1.37307	3.44775	2.77251	5.44375	0	1.42224	0.373593	0.536835	0.731487	0.155118	0.703164	2.43397	0.754888	0.138087	1.55082	0	0.067101	0.355833	0.085559	0.16802	0.704545	0.265146	0	1.11318	6.68052	8.18531	6.15324	6.85778	6.88049	16.6306	11.6414
Fimisoma	0	0	0	0	0	0	42.9351	0	0.929423	65.8736	0	0.410451	0	0	0	0	4.76656	0	0	0	0	0	0	4.34457	0	0	0	0	0	0.445674	4.96629	0	0	0	92.3163	0	0	0	1.22141	0	0	0	7.099	7.71271	8.63082	7.61703	7.77464	0.149442	0.679965
UBA3766	0.256601	0.641421	0	0	0	0	69.1952	0	0	33.7073	0	0	0.856505	0	0	0	0	0	0	0	0	0	0	3.71572	0	0	0	0.191156	0	0.467783	2.19816	0	0	0	4.49624	0	0	0	0	0	0	8.17828	18.8146	18.8552	17.5713	18.7246	17.2277	4.42502	0.086034
Xylophilus	1.86478	4.26387	0	0	2.29044	0.144282	0.737943	0	0.758251	2.30544	0.525994	0.251143	2.55276	0.968067	1.52889	1.49197	0.879582	0	1.45489	1.41788	2.79904	8.66976	0.96905	0.641905	0	0.128653	0.937218	0.595227	1.08716	0.993134	0.94644	0.08923	0	0.313339	0	0.352088	0.432209	0	1.82571	0.227614	0.904812	1.41374	8.29386	9.0619	8.28577	8.12614	9.18064	4.25231	5.07236
Cystobacter	0.255597	0.159937	0	0	0.405185	0	0	0	0.697371	0.807161	0.309408	0	0.284385	0.636335	0.870262	0	0	0.36553	0.391618	0.784925	1.58615	0.578765	0.423529	0.624047	0	0	0	0	0.303492	0.226642	0.361252	0.159835	0	0	0.084861	0.942206	0	0	0	0.283761	0.269707	0.633375	11.3686	10.9809	9.98434	11.5872	9.61446	2.15005	12.6893
Onthousia	28.1551	13.2133	0	0	19.5927	0.607651	0.615655	0	0.22082	9.70848	0	0.52885	8.12161	0	0	0	0.42468	0	0	0	0.785368	1.12855	0.324064	0.443559	0.312157	0	2.27204	2.61882	0	0.904852	0.426729	0	0	3.33955	41.5819	10.7239	0	0	0.779377	0	0	0	7.52447	6.59224	5.88927	5.78133	5.01415	2.168	72.1888
UMGS1663	0	0.214461	0	0	0	0	0	0	0.238588	0.982562	0	0	0	0	0	0	0.734159	0	0.054819	56.2068	71.4968	0.943466	15.3819	0.162845	13.9509	0.38596	38.8239	4.57094	1.63073	1.22713	0	0	0	0.321048	3.57991	0.458196	0	0	21.8599	0	0	0.277896	2.49223	2.15021	2.03311	2.29538	2.14742	0.743115	1.11793
Peptoanaerobacter	0	0	0	0	0	0	0	0	0	0	0	0	0	0	0	0	0	0	0	0	0	0	0	0	0	0	0	0	0	0	0	0	0	0	27.9639	0	0	0	0	0	0	0	37.5266	38.8358	38.4139	36.4609	36.1826	43.3968	1.58248
Campylobacter_A	0	0	0	0	0	0	0	0	0	0	0	0	0	0	0	0	0	0	0	27.6098	6.65521	50.1551	14.2384	8.49456	13.8776	10.755	21.1907	8.57394	1.67475	25.271	8.90581	0	0	0	0	0	0	0	26.1371	0	0.617981	0	6.24128	7.94616	7.93814	8.61977	7.68719	7.2692	0.137067
Lachnoclostridium_B	0	0	0	0	0	0	0.370452	0	0	0.790388	0	0	0	0	0	0	0	0	0	0	0	0	0	0	0	0	0	0	0	0	0	0	0	0	242.436	0	0	0	0	0	0	0	1.74336	2.12017	1.82988	2.14326	1.11126	4.96311	0.301443
Clostridium_G	0	0	0	0	0	0	10.5408	0	3.92328	14.4323	0	0	0	0	3.71629	1.33206	19.816	1.00687	0.142531	0	0.436806	0	0	0	0	0	0	0	0.721475	0	0.143547	0	0	0	52.8503	0	0	1.3078	0	0	0	0	9.15218	9.94051	8.71829	8.19845	9.83433	102.191	1.12134
PALSA-1104	6.27222	5.47553	0.301309	0.677493	6.13062	0.449614	1.92412	2.49761	1.7123	3.7424	1.38185	0.561038	2.66063	4.40699	6.04885	6.58151	1.36382	0.445785	3.79022	3.23151	11.0873	2.1427	0.337344	2.94527	1.00297	0.746344	4.46052	1.81976	4.83464	3.47772	1.1875	0.692221	1.53133	0.534922	0.486045	1.17434	1.35952	0.25361	1.53174	0.643758	1.92561	5.32819	4.80489	5.05384	5.86959	4.11183	4.72462	25.5372	17.7223
JAJPHY01	0	0	0	0	0	0	0	0	0	0.032127	0	0	0	0	0	0	0	0	0	0	0.435705	0	0	0	0	0	0	0	0	0	0	0	0	0	0	0	0	0	0	0	0	0	1.7861	1.2145	1.86118	2.05904	1.45666	3.60107	47.5779
Collimonas	2.68323	1.20042	0.268392	0	1.83694	0	0.450479	1.33191	2.2272	2.8844	0	0.148851	2.23284	1.2799	2.69059	1.39127	0.354517	0.074936	1.43184	2.36654	4.34145	3.00605	0	1.37524	0	0	1.20241	0.065721	0.768117	1.67941	1.50233	0.146747	0.395886	0	0.088076	0	0	0.237138	0.68797	0.173684	0.293669	0.505295	5.20668	5.29008	6.0713	5.43858	5.24051	26.6403	21.7839
Ensifer	1.24641	2.37009	0.310979	0	1.41314	0.651708	0.202645	1.06895	0.425414	1.84304	0	0	0.361131	1.10427	2.92945	0.912581	0.576923	0	0.999029	2.18164	2.87485	3.52792	0	0.118636	0.440347	0.353293	1.45978	0.840953	1.02382	2.97583	0.088897	0.278917	0	0.293875	0.187035	0.746203	1.02572	0	1.35264	0	0	0.881391	5.08814	5.44248	4.77653	5.31323	5.84061	16.2506	17.7388
JAIBJN01	0	0	0	0	0	0	0	0	0	0.056758	0	0	0	0	0	0	0	0	0	0	0.230034	0	0	0	0	0	0	0	0	0	0	0	0	0	0	0	0	0	0	0	0	0	3.90806	5.19526	4.34143	3.5928	3.60886	2.15435	33.5583
JACDHN01	0	0.234106	0	0	0	0	0	0	0.463846	0	0	0	0.416266	0	0	0	0	0	0	0.330815	0	0	0.244903	0.088881	0	0	0	0	0	0	0	0	0.229818	0.357809	0	0	0.340603	0	0	0.190257	0	0.381521	5.64787	5.56023	5.08027	5.5296	5.66176	1.25443	34.4955
Mangrovibacter	0	0	0	0	0	0	18.8849	0	0.360993	0.04442	0	0	0	16.284	0	0	0	0	15.1931	0	0	0.381568	0.186525	64.4391	0	0	0	0	0	10.1473	70.5621	0	0	0	0	0	0	0	0	0	0	0	6.97604	5.52376	5.05431	4.90093	5.84006	0.157239	3.49181
Acidomonas	0	0	0	0	0	0	0	0	0	0.041362	0	0	0	0.013657	0	0	0	0	0	0	0	0	0	0	0	0	0	0	0	0	0	0	0	0	0	0.068753	0	0	0	0	0	0.164262	52.9782	51.837	57.6378	54.9097	52.3805	0.66339	0.941447
JACCRY01	0	0	0	0	0	0	0	0	0	0	0	0	0	0	0	0	0	0	0	0	0	0	0	0	0	0	0	0	0	0	0	0	0	0	0	0	0	0	0	0	0	0	54.9422	53.4166	58.4759	54.9531	57.8358	0	0
Merdisoma	2.67331	1.59314	0	0	7.21019	0	19.3092	1.27719	9.27331	77.7516	0	0	4.24915	0	3.98174	1.90294	5.80653	1.43839	0	0	0	0	0	6.79792	0	0	0	0	0	0	3.63901	0	0	0	92.7006	0	0	1.13795	1.06279	0	0	1.58076	2.23768	1.67019	2.6823	2.23566	1.71471	0	0
Rhizorhabdus	6.84831	5.4741	3.4602	2.72223	5.54707	0.421304	9.55009	6.23197	3.43206	0.863007	5.93209	2.14898	2.56968	6.49592	5.27171	16.076	9.58894	5.25633	6.07466	11.7419	4.60439	1.84778	1.89215	7.69564	0	5.44051	12.2509	6.94992	3.06208	11.6236	5.65149	0.64567	2.21518	2.9027	0.353741	1.04993	0.98338	0	1.09398	0.999078	0	11.5857	2.52769	2.11121	2.964	2.32719	2.17199	7.77427	26.8566
CADCWF01	0	0	0	0	0	0	0	0	0	0	0	0	0	0	0	0	0	0	0	0	0.497675	0	0	0	0	0	0	0	0	0	0	0.239298	0	0	0	0.237222	0	0	0	0	0	0	7.09604	5.28389	6.04544	6.07244	4.60056	3.52895	60.3061
Limnohabitans_A	1.5359	1.42612	0	0.408631	1.2993	0	0.85038	0.316216	0.678169	1.54032	0	0	0	0.902628	0.94393	1.19004	0.131424	0	0.613913	1.42079	3.78992	2.87256	0	0.746075	0	1.02084	1.27111	0.470746	0.799134	1.31835	1.27463	0.384626	0.477876	0.217005	0.301335	0.92912	0.307717	0	0.716635	0	0	1.76508	8.00478	7.4646	6.14811	5.7571	7.04118	29.6628	15.6252
2024-01-19	0	0	2.71856	2.02092	0	4.281	0.404024	3.07323	58.4631	4.21431	2.36697	4.96778	0	7.39949	0	0	50.3635	0.893191	6.40253	0	0.257455	0	0	0.873258	0	0	0	0	0	1.72315	1.09455	0.452866	0.493544	0	59.5234	0	0	0	0	0	0	0	1.2236	2.02526	1.21891	2.18443	1.87156	0.259925	38.9169
Kiloniella	0	0	0	0	0	0	0	0	6.66278	9.71198	0	0	0	123.354	0	0	5.12552	0	122.814	0	0	0.850284	0	0	0	0	0	0	0	0	0	0	0	0	0	0	0	0	0	0	0	0	0.254647	0.315244	0.315349	0.185396	0.382284	0.892962	0.520675
NK4A144	0	0	0	0	0	0	5.01425	0	0	11.6783	0	0	0	0	0	0	0	0	0	7.97145	17.4569	0.745917	7.15066	0	8.87935	1.28069	6.38553	3.83783	0.676383	3.03235	0	0	0	0.296244	2.0261	0.056885	0	0	1.85988	0	0.060432	0	9.13569	8.33356	8.69236	7.5132	8.78403	2.88779	0.925001
Megasphaera	0	0	0	0	0	0	0	0	0	2.02881	0	0	0	0	0	0	0	0	0	1.51066	26.2917	5.57354	6.30519	0.201909	5.4808	10.0974	9.88142	29.2005	2.58042	13.8082	0	0	0	0.406414	62.8434	0	0	0	0	0.432203	0.410797	0	11.3697	10.1432	11.0699	9.4728	11.7796	9.82763	0.579364
CAIXWQ01	4.05912	2.86806	0.480976	0.188134	2.85825	0.722581	2.57743	0.835599	1.89372	3.08913	0.846799	0.825576	0.971368	4.36952	10.4502	4.75648	2.79463	1.00784	3.9561	3.15108	12.4222	1.3907	0.515687	2.56185	1.04286	0.313057	2.2313	0.972407	4.07144	5.02809	2.258	0.110253	0.381695	1.25428	0.119809	1.14119	0	0.236179	4.48718	0.925197	1.15516	5.25008	4.22436	4.70052	4.40945	3.79667	3.97553	27.4826	12.531
RGIG9670	0	0	0	0	0	0	0	0	0	0	0	0	0	0	0	0	0	0	0	0	0	0.667051	0	0	0	0	0	0	0	0	0	0	0	0	0	0	0	0	0	0	0	0	10.7152	11.5131	10.3874	10.1576	9.00448	0	0.288431
CAG-103	0	0	0	0	0	0	0	0	0	0	0	0	0	0	0	0	0	0	0.035471	0	0	0	0	0	0	0	0	0	0	0	0	0	0	0	0.235827	0	0	0	0	0	0	0	4.60216	5.24457	5.43095	5.76415	4.63682	0	0.351684
JABEUX01	0	0	0	0	0	0	0	0	0	0	0	0	0	0	0	0	0	0	0	41.5631	45.9014	14.1065	26.2843	0	15.2318	2.71567	29.2683	26.9035	9.32268	8.63425	0	0	0	0.564735	0	0.805984	0	0	25.6349	0	0.856239	1.46649	0.472478	0.350947	0.604883	0.687977	0.709298	3.9215	0
Soehngenia	6.70674	7.58132	0	0	8.42031	0	0.164908	0	0	0	0	0	2.87004	0	0	0	0.168084	0	0	0	0	0	0	0	0	0	0	0	0	0	0	0	0	2.63063	0	6.65553	0	0	1.87886	6.35808	18.1295	0	15.8238	14.8253	16.4221	14.7215	15.4815	71.2838	2.36487
PMG-095	4.58298	3.82861	0.447848	0.233345	2.81347	0.491486	2.88775	2.23644	2.66991	2.42045	0.446327	1.04025	4.1159	3.41252	7.91838	6.30892	2.0792	0.689757	3.68709	2.14138	11.3008	2.68989	0.315305	2.74551	0.365809	0.841192	0.963405	0.787861	4.13708	2.51281	2.68634	0.992387	1.26078	0.432688	0.507311	0.661257	0	0	2.41289	1.41826	1.45032	4.70525	5.46427	6.3662	4.92065	4.4897	4.90397	22.1603	15.4288
Piscicoccus	0	0	0	0	0	0	0	0	0	0	0	0	0	0	0	0	0	0	0	0	0	0	0	0	0	0	0	0	0	0	0	0	0	0	0	0	0	0	0	0	0	0	1.04091	1.12209	0.918901	1.00331	0.740152	0.666604	3.6817
WHSR01	0	0	0	0	0	0	0	0	0	0.070722	0	0	0	0	0	0	0	0	0	0	0.183376	0	0	0	0	0	0	0	0	0	0	0	0	0.210193	0	0	0	0	0	0	0	0	2.18419	2.15763	2.65462	2.18872	1.63768	3.23807	43.6961
UBA1535	0.441538	0	0	0	0.480929	0	0.202645	0	2.86305	18.5175	0	0	0	0	0	0	5.7973	0	0	2.02767	1.05929	0	0	6.75827	0	0	1.16344	0	0	0.63196	5.17181	0	0	0	36.0651	0.288348	0	0	0	0.214859	0	0	14.2329	13.6116	11.948	13.0843	11.7237	29.4356	10.393
WHSY01	0	0	0	0	0	0	0	0	0	0.086581	0	0	0	0	0	0	0	0	0	0	0.457361	0	0	0	0	0	0	0	0	0	0	0	0	0.133923	0	0	0	0	0	0	0	0	2.37293	2.5578	2.14119	2.919	2.40067	1.69409	55.4218
Hydrotalea	2.26741	2.24805	0.280917	0	0.262003	0.155081	0.486044	0	1.08299	0.533454	0	0.101477	1.6754	0.61617	2.53108	0	0	0	0.821812	1.67387	4.80467	2.36888	0	0.998784	0	0	0	0.318961	0.669421	1.34707	0.760201	0.316666	0.452724	0.374984	0	1.00596	0	0	1.48144	0	0.974571	1.31532	5.94227	4.09966	4.75194	5.42223	6.53864	25.8329	5.78634
Nocardioides_B	0	0	0	0	0	0	0	0	0	0.142642	0	0	0	0	0	0	0	0	0	0	0	0	0	0	0	0	0	0	0	0	0	0	0.620746	0	0	0	0	0	0.424014	0	0	0	8.95714	6.55311	7.90238	8.51128	7.15594	3.97735	41.9199
UBA9647	2.08231	2.56264	0.399409	0.109968	2.09941	0.784881	0.394375	1.24288	1.16237	0.540352	0.479583	0	1.62766	0.853686	0.623482	1.90357	0.47662	0	0.763484	2.10124	4.48077	2.98635	0.304098	0.668462	0	0	1.6467	0.562313	0.188062	2.96687	2.10621	0.371616	0.380489	0.434058	0.294261	0.528409	0	0	0.129281	0	0	0.495047	8.95719	7.81594	9.41815	7.73663	7.44228	29.5197	7.91022
Lichenihabitans	0.785744	0.491669	0	0	0.916344	0	0	0.537395	0.083195	0.43464	0.32677	0.220442	0	0.295144	1.54947	0	0.612194	0	0.158662	0.478228	1.72792	0.630147	0	0.246531	0.281505	0	0.360613	0	0.238564	0	0.360159	0	0	0	0	0	0	0	0	0	0	0.569157	8.24892	5.77602	7.03904	7.71661	7.4322	4.2859	60.6537
CADCWL01	0	0	0	0	0	0	0	0	0	0.097203	0	0	0	0	0	0	0	0	0	0	0	0	0	0	0	0	0	0	0	0	0.140664	0	0	0	0	0	0	0	0	0	0	0	4.48565	3.63899	3.69192	3.63307	4.03622	2.43825	82.29
Romboutsia_B	41.1727	19.5351	0	0.31931	27.164	0	1.98904	0	5.10847	60.9163	0	0	18.7953	0.107448	0	0.927381	13.1197	0	0	0	0	0	0	0	0	0	0	0.885029	1.50688	0	0	0	0	0	27.0928	0	0	0	0	0	0	0	4.67069	3.99517	5.31903	2.52873	2.66093	0.873894	0
Brevinema	0	0	0	0	0	0	0	0	0	0	0	0	0	0	0	0	0	0	0	8.81584	140.195	2.20835	2.36481	0	2.28408	0.90341	9.90742	8.10317	6.09056	8.61068	0	0	0	0.109261	0	0.424059	0	0	54.7449	0.399578	1.4242	2.45251	1.53248	1.9458	1.79073	1.65928	1.4944	3.26137	0.642757
Cetobacterium_A	0	0	0	0	0.837382	0	0	0	3.58162	0	0	0	0	0	0	0	4.88432	0	0	53.976	15.5375	10.9592	9.73036	0	16.1128	0.834818	35.2981	25.4519	8.37469	15.9025	0	0	0	0	0.417233	0.987404	0	1.1683	34.1229	0	0.524486	0	1.44394	1.26682	0.982588	1.13661	1.31368	5.55315	0
Telmatospirillum	1.13979	0	0	0	0.988576	0	0.111647	0	0	0.372355	0	0	0	0.296309	0	0.678362	0.110314	0	0.22411	1.21555	0	1.04659	0	0.05233	0.323665	0	0	0	0.551127	0	0.120986	0	0	0	0	0.231076	0	0	0.757728	0	0	0.915755	10.2594	11.4119	11.4812	10.1847	10.5014	4.3759	34.4623
Mesorhizobium_A	2.37417	3.46222	0.291873	0.3745	0.400624	0.251776	0.242566	0.549299	1.96217	1.55335	0	0.309571	0.276806	1.05231	2.05042	1.32231	0.909781	0.737337	1.10502	3.72712	3.91603	3.49464	0	0.549866	0.88067	0.146745	2.41825	0.381317	1.49713	4.12285	0.871568	0	0.851885	1.30231	0.169501	0.367164	0.429924	1.02283	0.916059	0.389433	0.266671	3.81346	5.02929	4.52998	4.2455	4.01144	5.11227	18.3988	15.1547
JABFXA01	0	0	0	0	0	0.454645	0	0	0	0.142458	0	0	0	0	0	0	0	0	0	0	0.411383	0	0	0	0	0	0	0	0	0	0	0	0.433182	0	0	0	0	0	0	0	0	0.233177	6.53241	7.31873	8.50942	6.66342	8.37504	2.99938	39.2889
Thiopseudomonas	0	0	0	0	0	0	0	0	0	0	0	0	0	0	0	0	0	0	0	0	0.180817	0	0	0	0	0	0	0	0	0	0	1.49431	0.840172	0.436028	0	0.311147	0	0	0	0	0.744165	0	6.02274	6.62629	5.34404	5.77004	5.91122	198.455	2.84427
Clostridium_AU	30.4956	17.7192	0	0	10.6766	0	0	0	11.993	60.4854	0	0	18.1769	0	0	0	7.80656	0	0	0	0	0	1.42588	7.36781	1.56079	0	0	0.406738	0	0.663558	8.56178	0	0	0	7.63618	0	0	0	20.004	0.55386	0	0	1.09511	1.47924	0.926486	1.8527	1.38924	32.4673	0.269074
Marseille-P3106	0	0	0	0	0	0	0	0	0	0	0	0	0	0	0	0	0	0	0	0	0	0	0	0	0	0	0	0	0	0	0	0	0	0	240.657	0	0	0	0	0	0	0	1.92349	1.63182	1.33851	1.21524	1.0372	2.54907	0
Copromonas	0	0	0	0	0	0	0	0	0	0	0	0	0	0	0	0	0	0	0	0	0.968495	1.32448	0.364572	0	0	0	0	0	0	1.14847	0	0	0	0	163.375	0	0	0	0	0	0	0.348264	6.55302	7.8707	5.2545	5.50205	5.68296	3.57734	0.106912
Rubrobacter_A	0	0	0	0	0	0	0	0	0	0.29	0	0	0	0	0	0	0	0	0	0	0	0	0	0.183361	0	0	0	0	0	0	0	0	0	0	0	0	0	0	0	0	0	0	4.57901	4.65362	3.55487	3.08263	4.49515	3.19281	67.4766
Propionivibrio	1.62691	1.19363	0.34969	0.43028	1.48249	0	0.722277	0	1.34204	0.946906	0	0.26316	1.40862	1.09609	1.31335	2.27897	0.178413	0.140911	1.62128	1.20205	5.45298	4.65915	0.266243	0.660257	0.975243	0	0.875974	0	0	0.534037	1.12164	0	0.971803	0.098061	0	0.186862	0	0	1.87225	0.278477	0.198513	1.64601	12.8198	10.5914	9.19944	12.1083	12.0173	11.3566	12.5928
Clostridioides_A	13.9444	11.1463	0	0	15.3068	0	0.384785	0	1.50436	90.6108	0	0	9.01481	0	0	0	0.47	0	0	0	0	0	0	0	0	0	0	0.632293	0	0	0	0	0	0	33.86	0	0	0	0	0	0	0	10.0988	8.98818	9.94733	10.9227	8.4019	20.1412	0.195571
JADCRZ01	4.26376	0.889503	0	0	2.05549	0.758419	1.713	0.49957	1.28751	0.60235	0.312372	0	3.1101	0.644511	2.04141	1.94172	1.00575	0.138272	0.69989	0.326272	2.33495	5.09275	0	1.72812	0	0	1.64141	1.19854	1.23449	1.46228	1.67151	0	0.150343	0.234073	0	0	0	0	0.408662	0.622314	0	0.537571	8.524	9.51971	10.0723	9.91032	9.13937	29.3554	7.76494
UBA6984	9.07607	8.09291	0	0	21.2544	0.292573	0	10.4717	0	0	0	0	7.32127	0.309793	0	0	1.84814	0	0.199979	0	0.886386	0.702786	0	0.118811	0	0	0	0.373535	0	0	0	0	0	0	0	0	0	0	0.835047	0	0	0	22.6018	22.5315	22.7598	22.6732	23.4343	22.407	0.505016
Xanthomonas	0	0.468212	0	0.265685	0	0	0	0	0	0.347128	0	0	0	11.3812	0	0	0	0	11.6181	0	0.607683	0.506419	0	47.4614	0	0	0	0	0	0	57.6999	0	0.885476	0	0	0	0	0	0	0	0	0.56351	9.52263	8.78438	10.7621	9.18835	10.1686	5.03352	3.59884
Sulfurospirillum	0	0	0	0	0	0	0	0	0	0	0	0	0	14.4583	0	0	0	0	15.0033	0.41815	21.6149	9.51769	4.317	71.0627	2.08401	0.901603	0	9.22482	2.14278	1.91105	85.1905	0	0	0	0	0	0	0	0	0	0	0	0.632282	0.116282	0.829175	0.599144	0.558959	16.5455	0
Thermus	0	0	0	0	0	0	0	0	0	0.172421	0	0	0	0	0	0	0	0	0	0	0	0	0	0	0	0	0	0	0	0	0	0	0	0	0	0.649482	0	0	0	0	0	0	0.271345	0.499474	0.315163	0.180085	0.487555	0.764409	3.42073
Aphodocola	0.478154	0	0	0	2.60405	0	0	3.83778	0.202508	0.174145	0	0	0.532008	0	0	0	0.155785	0	0	1.37549	24.8197	13.1814	5.98665	0	7.05715	1.5548	1.29148	22.0741	4.1295	4.21947	1.39306	0	0	0.342139	3.80189	0	0	0	0	0	0	0.245895	4.36864	4.99972	5.40544	4.77192	4.08098	89.5313	0.093454
Actinomadura_C	0	0	0	0	0	0	0	0	0	0.191575	0	0	0	0	0	0	0	0	0	0	0	0	0	0	0	0	0	0	0	0	0	0	0	0	0	0	0	0	0	0	0	0	3.14894	4.20037	3.43153	3.27728	2.64188	2.80876	46.6121
UMGS1370	0	0	0	0	0	0	0	0	0	0	0	0	0	0	0	0	0	0	0	0	0	0	0	0	0	0	0	0	0	0	0	0	0	0	13.7734	0	0	0	0	0	0	0	0.474423	0.987409	0	0.32261	0.332608	179.874	43.4896
Paenibacillus_A	2.06906	4.7659	0	0	2.54967	0	11.1515	0	0.952161	71.9406	0	0	1.95142	0	0	0	2.62463	0	0	0	1.77614	0	0	0.421413	0.784753	0	1.50793	1.63604	0.332524	2.38881	0.307773	0	0	0	3.9089	0	0	0	0.806253	0	0	0	15.4525	14.4122	13.9682	15.6645	15.2943	15.8352	0.615463
Weizmannia	0	0	0	0	0	0	0	0	0	0	0	0	0	0	0	0	0	0	0.022334	4.51312	0.766024	0	0	0.066344	0	0	3.22877	0	0	0	0	0	0	0	0.185437	0.381177	0	0	0	0	0	1.86971	9.59708	8.61365	8.89275	7.33283	6.64125	153.559	32.8737
Microbulbifer	0	0	0	0	0	0	0	1.41501	0	0.441	0	0	0	0	0	0	0	0	0	0	0	0	0	0.423398	0	0	0	0	0	0	0	0	0	0	0	0	0	0	0.467626	0	0	0	1.18854	0.436582	0.389403	0.760257	0.231808	0	239.638
JACDDL01	0	0	0	0	0	0	0	0	0	0.064661	0	0	0	0	0	0	0	0	0	0	0	0	0	0	0	0	0	0	0	0	0	0	0	0	0	0	0	0	0	0	0	0	3.05499	3.08909	1.45907	2.61005	2.46891	2.69104	41.8102
JADGOU01	0	0	0	0	0	0	0	0	0	0.029613	0	0	0	0	0	0	0	0	0	0	0	0	0	0	0	0	0	0	0	0	0	0	0	0	0	0	0	0	0	0	0	0.052083	1.80634	2.11995	1.68489	2.71157	1.44381	2.52119	45.9151
Acidocella	2.92372	0	0	0	0	0	0	0.238119	0.592795	0.962149	0.394814	0	0	0.271149	0	1.30967	0.349384	0	0.638407	0.767619	1.54458	5.87288	0.668381	1.05011	0	0	0	0	0.735845	0.877052	0.36612	0	0.89126	0	0.200833	0.58425	0	0	0.841396	0	0	0.452586	16.0482	16.2609	17.2475	16.6727	15.9177	9.39962	19.0303
AKCV01	2.4386	3.88644	0	0	1.41469	0.596186	1.65329	0	3.50112	1.49202	0.696829	0.518872	0.452538	3.12406	4.63123	3.88388	1.39138	0.473315	2.54577	3.8914	10.8232	7.66002	0	1.02738	0	0	3.15167	0	2.81985	4.03281	0.956381	0	0.274942	1.68276	0.307021	0	0.175665	0.679243	0.322184	0	0.279794	3.68382	5.60687	4.76731	5.05962	5.46848	4.77104	9.14625	4.09913
SKSP01	0	0	0	0	0	0	0	0	0	0.049837	0	0	0	0	0	0	0.107528	0	0	0	0.469836	0	0	0	0	0	0	0	0	0	0	0.136299	0	0	0	0	0	0	0	0	0	0	8.61439	7.01264	6.61059	6.13946	6.39011	0.773101	33.352
JACDAZ01	1.8379	0	0.26336	0	0	0	0	1.84394	0	0.127706	0.509557	0.687505	0	0.084332	0	2.74737	0.399199	0	0	0.653359	3.15865	2.15228	0	0.436629	0	0	0	0.457581	0	0.746503	0.656727	0	0	0	0	0	0	0	0.511466	0	0.888347	0	31.4193	33.4495	29.3273	33.002	31.7791	13.3358	2.0046
Malacoplasma	20.4741	21.7581	0	0	41.0545	0.982216	0	50.8698	0.446744	0	0	0	15.7807	0	0	0	3.35788	0	0	7.42098	0.583641	1.06644	1.80143	0	0.265545	0.633148	3.40607	72.755	0.143426	0.533217	0	0	0	0	5.62823	0	0	0	0	0	0	0	0.063662	0.041142	0.06307	0	0.150163	0	0
JAAZJX01	9.37468	7.54011	0	0	11.0824	0.581555	0.991469	0	22.6673	89.9742	0	0.168713	19.1708	0.08278	14.7341	6.96674	46.3365	22.9325	0.07214	0	0	0	0	0	0	0	0	0	0	0	0	0	0	0	0.829613	0	0	0	0	0	0	0	0	0	0	0	0	0	0
PZPK01	0	0	0	0	0	0	0	0	0	0	0	0	0	0	0	0	0	0	0	0	0	0	0	0	0	0	0	0	0	0	0	0	0	0	0	0	0	0	0	0	0	0	0	0	0	0	0	0.180825	0
CAITJF01	2.61305	0.098137	0	0.19019	1.7792	0.749784	0.870395	0.537395	0.453708	0.603298	0.130446	0.777098	0.697994	0.714093	4.10043	1.03513	0.787683	0	0.442078	1.74206	3.93873	5.08591	0	1.38143	0	0	2.54245	0.985773	1.45194	1.14663	1.695	0.769236	0.192679	0.149994	0.052071	0	0	1.5184	1.15624	0	0.568542	1.09258	6.6275	5.94898	7.50066	6.33469	7.00172	27.0515	9.55582
BOG-1363	0	0	0	0	0	0	0	0	0	0.164319	0	0	0	0	0	0	0	0	0	0	0.096706	0	0	0	0	0	0	0	0	0	0	0	0	0	0	0	0	0	0	0	0	0	5.43769	5.42659	5.36595	5.10184	6.79924	0.888582	79.151
CF-72	0	0	0	0.189156	0	0	0	0.512204	0	0.290971	0	0	0	0.178749	0	0.763157	0	0.601933	0.211246	0.568138	0	0.717427	0	0	0	0	0	0	0.310009	1.29386	0.364848	0	0	0	0	0	0	0	0	0	0.386238	0.863641	2.94996	3.10989	2.64261	3.00016	2.80158	2.22655	55.5497
Gluconacetobacter	0	0	0	0	0	0	0	0	0	0.076816	0	0	0	0	0	0	0.322585	0	0	0.08323	0	0	0	0	0	0	0	0	0	0	0	0	0	0	0	0	0	0	0	0	0	0	46.7284	41.4793	43.4097	43.3763	46.707	1.26616	6.57331
CALXEM01	0	0	3.64859	3.78185	0	6.43759	0	0	105.23	8.01362	3.32207	13.4466	1.85164	7.64004	0	0	84.7468	3.85482	7.43991	0	0	0	0	0	0	0	0	0	0	0	0	0	0	0	0	0	0	0	0	0	0	0	0.335181	0.198946	0.231992	0.113105	0.184386	0	1.42942
Nodosilinea	0.636503	0.398284	0	0	0.693287	0	0	0	0	0.149402	0	0	0	0.087618	0	0	0.207376	0	0	0	0.25244	0.447227	0	0	0	0	0	0.237704	0.773009	0.775588	0	0	0	0	0	0	0	0	0	0	0	0	36.8922	30.9138	39.3977	37.818	35.9683	1.12998	7.14872
JADJPO01	0	0	0	0	0	0	0	0	0	0.052125	0	0	0	0	0	0	0	0	0	0	0.167568	0	0	0.120035	0	0	0	0	0	0	0	0	0	0	0	0	0	0	0	0	0	0	2.99657	4.64274	3.43037	3.64792	3.2071	3.22379	54.1098
CAG-196	0	0	0	0	0	0	7.09712	0	0.110117	1.10716	0	0	0	0	0	0	0	0	0	0.353167	4.21726	0	0.650317	0.253186	0.474564	0	0	0	0	4.84218	0	0	0	0	0.045138	0	0	0	0.552937	0	0	0	24.3773	20.861	24.0766	22.934	20.758	0.488715	2.25755
JAEYXD01	0	0	0	0	0	0	0	0	0	0	0	0	0	0	0	0	0	0	0	0	0	0	0	0	0	0	0	0	0	0	0	0	0	0	0	0	0	0	0	0	0	0	10.0691	10.3133	9.42728	9.37327	8.73542	0	11.7214
Pseudorhizobium	0	0.33701	0	0	1.59353	0	0	0	0	0.039753	0	0	0	0	0	0.46369	0.343397	0	0.059388	0	1.3256	0	0	0	0	0.237765	0.428443	0	0.753439	0.292746	0	0	0	0	0	0	0	0	0	0	0	1.20335	9.00064	9.91001	9.97589	10.1683	9.26127	20.5313	11.6674
GCA-002282575	0	0	0	0	0	0	0	0	5.57654	11.1314	0	0	0	86.7995	0	0	7.14983	0.826535	90.9111	0	0	28.1915	5.65181	0	8.37002	0	0	0.189671	0	3.40374	0	0	0	0	0	0	0	0	0	0	0	0	0.211596	0.419116	0	0.479274	0.564717	0	0
JACCXP01	0	0	0	0	0	0	0	0	0	0	0	0	0	0.036468	0	0	0	0	0	0	0	0	0	0	0	0	0	0	0	0	0	0	0	0	0	0	0	0	0	0	0	0.215812	4.61862	5.11354	6.59384	5.33917	5.19072	0.891173	38.1196
UBA5182	0	0	0	0	0	0	0	0	0	0.102067	0	0	0	0	0	0	0	0	0	0	0.127461	0	0	0	0	0	0	0	0	0	0	0	0	0.075969	0	0	0	0	0	0	0	0	0.815767	1.59666	1.66097	0.764485	1.23042	3.21078	42.7506
SM3-B41	3.07384	5.34284	0	0	15.2523	0	0	0	0.289298	0	0	0	6.08009	0	0	0	0.333825	0	0	0	0	0	0	0	0	0	0	0	0	0	0	0	0	0	13.7792	0	0	0	0	0	0	0	29.074	24.5803	26.4081	26.352	27.765	70.2922	0
HRBIN12	0	0	0	0	0	0	0	0	0	0.152441	0	0	0	0	0	0	0	0	0	0	0	0	0	0	0	0	0	0	0	0	0	0	0	0.180628	0	0	0	0	0	0	0	0	1.99067	1.72245	1.24419	1.54122	1.64142	2.7333	37.4128
Pigmentiphaga	1.77184	2.3892	0.285679	0.14091	2.52755	0	1.58935	0	1.86718	2.04943	0	1.03817	1.58025	2.00579	2.50336	3.98543	1.19262	1.6048	2.3622	1.73401	4.55893	4.47978	0	1.50249	0	0	2.00425	0.710486	2.54341	2.60804	1.2864	0	0.210533	0.094312	0.337901	0.233904	0.180644	0.773237	1.51308	0.200593	0	1.72108	6.63383	6.31604	6.94829	6.37633	6.22448	12.4815	6.36108
Prosthecomicrobium_A	0.877499	0.502752	0	0	0.827645	0	0	0	1.00238	0.591279	0.673794	0.877183	0.553612	0.522358	0.646823	2.37941	0.518601	1.05585	0.91917	1.76414	2.54252	0.616559	0	1.60429	0	0	1.16138	0.722496	0.461409	1.17064	0.433014	0	0.642906	0.767914	0.25228	0.958688	0	0	1.7625	0	1.51763	1.82318	6.17208	6.8656	5.80915	7.27629	5.43008	7.40437	19.1283
ER4	0	0	0	0	0	0	0	0	0	0	0	0	0	0	0	0	0	0	0	0	0.703633	0	0	0	0	0	0	0	0	0	0	0	0	0	103.42	0	0	0	1.48117	0.230775	3.29018	0	7.89727	7.60474	6.6173	7.0421	9.04844	1.6877	0.575787
SG-bin9	4.41886	3.7657	0.229009	0	4.15078	0.208911	2.1791	2.55838	2.22019	1.18017	0.152676	1.09705	0	2.8439	3.67544	4.99117	0.886713	0.105181	3.4621	2.18787	6.21968	2.84287	0.11795	1.78407	0	1.57106	3.76916	1.10486	2.96898	4.43014	1.75637	0.633421	0.16362	0.513078	0.264046	0.127059	0.305087	0.432703	1.48928	1.30344	0.846045	3.07055	4.65678	3.96759	3.74403	4.24685	5.24216	15.2767	15.3588
JAMCPL01	0	0	0	0	0	0	0	0	0	0.286126	0	0.797107	0	0	0	0	0	0	0.135158	0	0	0	0	0.629375	0	0	1.21585	0.494682	0	0	0	0.726147	0.81368	0	0	0	0	0	0	0	0	0	4.94083	7.77249	6.48783	6.92233	7.24337	9.69207	40.3968
Egerieousia	0	0	0	0	0	0	0	0	0	0	0	0	0	0	0	0	0	0	0	17.5813	7.7688	0.268511	0.875541	0	0.273822	0	11.8471	4.82013	0	1.11479	0	0	0	0	0	0	0	0	0	0	0	0	27.5589	26.3538	25.9537	28.1691	26.6757	0.267046	1.45298
13-2-20CM-66-19	1.25669	0.272603	0	0	1.76404	0.270067	0.828767	0	0.218496	1.03665	0	0	0	0.582767	1.56028	0.964318	0.336168	0	0.758584	0.805326	1.34769	2.17188	0.316082	0.235509	1.0723	0	0	0.156438	0.984907	0	0.198557	0.187185	0	0	0	0.571766	0	0.700979	1.18642	0	0	1.00327	4.56367	4.81723	6.00444	6.03679	5.33296	9.55602	26.5594
Planctomonas	0.53858	0	0	0	0	0	0	0	0	0.102153	0	0	0	0	0	0	0	0	0.046386	0	0.209009	0	0	0	0	0	0	0	0	0	0	0	0	0	0	0	0	0	0	0	0.330548	0.210221	2.07123	2.59454	2.72434	2.25571	2.80282	3.8189	56.3877
Sodaliphilus	0	0	0	0	0	0	0	0	0	0	0	0	0	0	0	0	0	0	0	0	0	2.8304	0	0	0.32071	0	0	0	0	0	0	0	0	0	0	0	0	0	0	0	0	0	27.0202	26.5611	25.9692	25.4801	28.0532	0	0
JAIPGX01	0	0	0	0	0	0	0	0	0	0	0	0	0	0	0	0	0	0	0	0	0	0	0	0	0	0	0	0	0	0	0	0	0	0	0	0	0	0	0	0	0	0	51.2863	48.3853	48.7261	49.3877	47.2559	0	0
JAJYHN01	0	0	0	0	0	0	0	0	0	0.048708	0	0	0	0	0	0	0	0	0	0	0	0	0	0	0	0	0	0	0	0	0	0	0	0	0	0	0	0	0	0	0	0	1.94941	2.24425	1.15156	1.50739	1.41509	2.39489	42.3352
RUG11551	0	0	0	0	0	0	0	0	0	0	0	0	0	0	0	0	0	0	0	0	0	0	0	0	0	0	0	0	0	0	0	0	0	0	0	0	0	0	0	0	0	0	7.10055	8.20797	6.05638	8.40159	7.62064	0	0.984072
WRBN01	0	0	0	0	0	0	0	0	0	0	0	0	0	0	0	0	0	0	0	0.58668	8.31641	0	0	0	0	0	1.02826	1.25739	0.623561	0.991394	0	0	0	0	0	0	0	0	0	0	0	0	0	0	0	0	0	179.06	37.0391
Frigoribacterium	0.566598	0.294883	0	0	0.606626	0	0	0	0	0	0	0	0.619668	0	0	0	0	0	0	0	0	0	0	0	0	0	0	0	0	0.477762	0.202459	0.230145	0	0	0	0	0	0	0	0	0.689979	0	4.41159	3.74706	4.78928	4.95236	3.73048	7.01715	11.0984
SCUS01	2.96477	4.52542	0.514317	0.264675	0.59341	0.960496	1.05336	2.71778	2.14803	2.43466	0	0.908357	1.08638	3.93593	4.16051	5.69271	0.830458	0.643943	3.70812	3.98133	10.804	1.25459	0.244903	1.73039	0.53411	0	3.32943	0	3.35165	1.18044	1.30833	0.658296	0.592644	0.868714	0.809174	2.07371	0.477465	0	3.59031	0.797576	0.54044	6.39514	3.74484	4.47036	3.3435	4.06908	4.44943	23.5619	11.0971
Anaeromyxobacter	1.44724	1.51744	0.501791	0.232032	1.43926	0.341598	0.344834	1.04896	0.259438	1.69135	0	0.350787	2.26778	2.84211	2.76396	1.30796	1.27519	0.149066	1.99854	4.58345	8.2946	0.576743	0.662524	1.74628	0.323665	0.089873	2.12091	0.442098	2.64812	3.51632	0.763138	0	0.633302	0.998522	0.458449	0	0	0.197793	3.07422	0.256309	1.04828	4.36109	4.79194	4.00593	5.58106	4.62487	5.49988	15.6301	20.9836
Nordella	0.642764	0	0	0.255918	1.93653	0.145612	0.251532	0	0.826215	0.25083	0.688009	0	0.543948	0.164323	0	0.440019	0	0	0.493338	0	1.46096	0	0.295689	0.032845	0	0	0	0	0.463204	0	0	0	0.084926	0.275724	0	0	0	0	0.879171	0	0	0.662203	4.08273	3.9865	4.93652	4.50227	4.41474	8.75834	35.2062
Parvimonas	0	0	0.195082	0	0	0.900957	0.149638	0.682939	0.192196	25.3871	0	0	0	0	0.709708	0	0.425788	0	0	0	0	3.98685	5.28912	0.10781	3.38547	0	0	3.18317	0	3.45603	0.243232	0	0	0	56.0313	0	0	0	0.196246	0	0	0	17.2574	16.3623	14.4932	16.2142	15.8699	26.8703	3.60033
PALSA-600	0	0.95899	0	0.433742	1.82506	0	0	0	1.81319	0.462851	0	0	0.685922	0.385962	1.27361	2.00565	0.619325	0	0.829464	0.115639	0.85219	0.321836	0	0.669406	0	0.791543	0	0.260544	0	0	0.223092	0.299762	0.904534	0	0	0.476133	0	0	0.644367	0	0	0.601951	5.10933	4.04623	4.68548	5.54144	5.24724	9.59297	27.1115
Phaeospirillum	0.311179	0.194717	0	0.395509	0	0	0	0.52731	0.459194	1.12763	0.776467	0	2.5417	0.45747	1.09322	0.327799	0.453482	0.175803	0.420703	0.165932	1.0415	1.32204	0.278977	0.470879	0	0	0	0.659473	1.0626	0.224621	0	0	0	0	0	0.904009	0.387992	0	0.625942	0.216728	0	0.60158	10.6621	9.88984	10.1167	9.70398	8.76065	6.79236	39.9906
HRBIN40	0	0	0	0	0	0	0	0	0	0	0	0	0	0	0	0	0	0	0	0	0.467688	0	0	0	0	0	0	0	0	0	0	0	0	0	0	0	0	0	0	0	0	0	5.82969	4.49271	5.4382	3.62653	4.58909	1.38013	33.4881
JABDGC01	0	0	0	0	0	0	0	0	0	0	0	0	0	0	0	0	0	0	0	0	0	0	0	0	0	0	0	0	0	0	0	0	0	0	0	0	0	0	0	0	0	0	46.8799	45.7349	49.1033	50.6441	49.3712	0	0
Sporanaerobacter	0	0	0	0	0	0	2.30066	0	0	0	0	0	0	0	0	0	0	0	0	0	0	0	0	3.89557	0	0	0	0	0.320009	0	3.58403	0	0	0	23.8539	0	0	0	0	0	0	0	18.2462	17.0668	16.9153	18.0223	18.1275	57.0496	2.81738
RGIG1987	14.9536	20.7007	7.22359	2.98327	41.4609	3.61118	0.615655	48.4829	2.19917	0.0973	12.4235	2.09525	19.1631	0	2.91994	0.697744	2.95118	2.63704	0	4.20981	1.70748	3.27967	0.456688	1.64968	0	0	2.12181	17.5043	0	0	1.00073	2.40666	1.1469	1.78564	3.61595	4.45978	0	0.834499	0.779377	1.89895	3.38418	0	0	0	0	0	0	0	0.381828
Caccovivens	0	0.92466	0	0	1.07303	0	0	6.91862	0	0	0	0	0	0	0	0	0	0	0	0	0	0	0	0	0	0	0	0	0	0	0	0	0	0	0.817693	0	0	0	0	0	0	0	3.28197	3.18592	3.27592	3.78054	4.07408	0	0.151864
Rubrobacter	0	0	0	0	0	0	0	0	0	0	0	0	0	0	0	0	0	0	0	0	0	0	0	0	0	0	0	0	0	0	0	0	0	0	0	0	0	0	0	0	0	0	3.9767	3.68542	4.48732	3.67235	3.39886	2.65971	64.0264
Enterocola	0	0	0	0	0	0	0	0	0	0	0	0	0	0	0	0	0	0	0	0	0	0	0	0	0	0	0	0	0	0	0	0	0	0	0	0	0	0	0	0	0	0	31.8984	31.1924	31.062	30.7534	29.5593	0	0
Anaeromusa	0	0	1.1466	0	0	0.429902	1.75901	1.338	14.9677	3.197	0	1.12246	0	41.3516	0	0	11.2971	0.37672	40.2625	0	0.528921	2.81114	0.436494	13.1484	0.477792	0	0	0	1.61964	0	11.6752	0	0.409608	0.318864	6.19889	0.455079	0	0	0	0.339098	0	0	2.86782	2.17969	2.57685	2.00699	2.53642	2.95224	8.45477
CADCTM01	0	0	0	0	0	0	0	0	0	0	0	0	0	0	0	0	0	0	0	0	0	0	0	0	0	0	0	0	0	0	0	0	0	0	0	0	0	0	0	0	0	0	34.1315	33.7639	34.7867	35.5575	32.5834	1.35397	0.559857
Kineosphaera	0	0	0	0	0	0	0	0	0	0	0	0	0	0	0	0	0	0	0	0	0	0	0	0	0	0	0	0	0	0	0	0	0	0	0	0	0	0	0	0	0	0	0.45155	0.714588	0.613312	0.406483	0.576276	0.616087	0.852753
Neisseria	0	0	1.64784	1.89579	0	6.5314	0	0	48.0081	3.95853	2.16348	6.06848	1.21857	3.06997	0	1.0774	42.5515	2.3203	3.44006	0.262657	5.94295	0	0.322435	1.132	0.705884	0	0.904251	0	0.897312	0	0.486465	0.94632	0.788077	0	0	0	0	0	0	0.366525	0.357125	0	0.38273	0.622327	1.27811	0.971074	0.950755	4.1836	3.56137
JAFGXW01	0	0	0	0	0	0	0	0	0	0	0	0	0	0	0	0	0	0	0	0	0.113672	0	0	0	0	0	0	0	0	0	0	0	0	0	0	0	0	0	0	0	0	0	0	0	0	0	0	188.121	33.0583
Pelethomonas	0	0	0	0	0	0	0	0	0	0	0	0	0	0	0	0	0	0	0	0	0	0	0	0	0	0	0	0	0	0	0	0	0	0	204.967	0	0	0	0	0	0	0	0.686729	0.958903	0.411778	0.910427	0.882608	2.42774	0.203513
UBA3305	0	0	0	0	0	0	0	0	0	0	0	0	0	0	0	0	0	0	0	0	0	0	0	0	0	0	0	0	0	0	0	0	0	0	4.13259	0	0	0	0	0	0	0	13.9969	13.275	12.6258	14.167	13.8817	14.028	0.242982
Caryophanon	0	0	0	0	0	0	0.433851	0	0	0	0	0	0	0	0	0	0	0	0	0	0	0	0	0.19113	0	0	0	0	0	0	0	0	0.359477	0	1.86559	0	0	0	0	0	0	0	26.2213	26.6965	26.889	26.6337	26.4757	51.2375	14.3065
VBAT01	2.9777	1.3691	0	0	0.904556	0	0.721471	0.878065	0.195361	0.225034	0	0.905889	3.81409	0.616291	1.62153	1.9624	0.506715	0	0.851702	1.16848	3.44612	1.25238	0	0.935633	0	0	0.401665	0.163422	0.385004	2.05833	1.00837	0	0.482664	0.094885	0	0.268123	0	0	0.365333	0	0.604991	0.181128	14.0545	14.0469	13.396	13.8579	13.0554	18.077	6.44784
Ilumatobacter	0.50011	0	0	0	0	0	0	0	0	0	0	0	0	0	0	0	0	0	0	0	0	0	0	0	0	0	0	0	0	0	0	0	0	0	0	0	0	0	0	0	0	0	5.97142	5.17902	6.24734	5.35617	5.31112	0.947945	20.2792
Vineibacter	0	0.846965	0	0	0	0	0	0	0	0.223803	0	0.55556	0	0.321376	0	0	0.443098	0	0.441938	0.195763	1.21755	0.259409	0	0	0	0.211049	0	0	0	0.426573	0	0	0.70838	0.15318	0	0.437233	0	0	0	0	0	0.357729	3.3607	5.13567	3.87815	4.58246	4.06571	7.08102	48.5189
Rathayibacter	0	0	0	0	0	0	0	0	0	0	0	0	0	0	0	0	0	0	0.192137	0	0.164033	0	0	0.118207	0	0	0	0	0	0	0	0	0	0	0	0	0	0	0	0	0	0.54828	4.83183	5.11336	3.79575	4.675	5.0466	1.73358	30.385
Phytoactinopolyspora	0	0	0	0	0	0	0	0	0	0	0	0	0	0	0	0	0	0	0	0	0	0	0	0	0	0	0	0	0	0	0	0	0	0	0	0	0	0	0	0	0	0	2.01892	2.80671	2.26949	2.57006	2.33547	1.77616	29.3698
Kibdelosporangium	0	0	0	0	0	0	0	0	0	0	0	0	0	0	0	0	0	0	0	0	0	0	0	0	0	0	0	0	0	0	0.15362	0	0	0	0	0	0	0	0	0	0	0	3.57863	3.06573	3.54125	2.74769	2.38599	1.58554	45.8795
Pseudomonas_F	0	0	0	0	0	0	0	0	0	0.113517	0	0	0	0.074962	0	0	0	0	0.087102	0	13.0884	0	0	0	0	0	0	0	0	0	0.389172	0	0	0	0	0	0	0	0	0	0	0	2.65816	2.36068	1.9804	2.90921	2.42136	21.0809	4.77079
Calothrix	0	0	0	0	0	0	0	0	0	0	0	0	0	0	0	0	0	0	0	0	0	0	0	0	0	0	0	0	0	0	0	0	0	0	0	0	0	0	0	0	0	0	33.6216	32.6309	33.5853	34.4662	34.1737	2.27446	3.66419
Competibacter_A	0	0	0	0	0	0	0	0	0.261096	0	0	0	0	0	0	0	0	0	0.049303	0	1.80802	0	0	0	0	0	0	0	0	0	0	0	0	0.294799	0	0	0	0	0	0	0	0	9.91065	9.49978	8.73034	7.95366	9.99297	3.63924	9.91207
DUMS01	1.21014	2.27169	0	0	1.3181	0	0.798072	0	0	0	0	0	0	0	0	0	0	0	0	0	0	0	0	0	0	0	0	0	0	0	0	0	0	1.73604	0	1.65177	0	0	1.0103	1.8462	3.50952	0	27.0171	27.113	30.7536	26.92	27.7218	41.6609	0.874811
UBA1227	0	0	0	0	0	0	0	0	1.23005	0.018919	0	0	0	0	0	0	4.96781	0	0	0	0	0	0	0	0	0	0	0	0	0	0	0	0	0	0	0	0	0	0	0	0	0	0.880374	0.907305	1.4564	0.662376	1.32736	0	0.186042
Rummeliibacillus	1.56834	0	0	0	4.27065	0	0	0	0	0	0	0	0	0	0	0	0	0	0	0.863946	0.784093	0	0.265143	0.158414	0	0	0	5.21869	0	0	0.085637	0	0	0	0	0	0	0	0	0	0	0	36.5997	38.9746	39.3105	38.3146	37.0867	8.16102	5.3746
JAEZDC01	2.51536	1.64292	0	0	1.9605	0	1.42512	1.16383	0.97977	0.406976	0.66426	0	2.17224	0.508251	2.54467	0	0.201385	0	0.840772	0.93337	3.72017	4.079	0	1.87997	0	0	1.13472	0.402269	0.531444	1.31253	0.670266	0.564061	0	0.724343	0	0	0	0	0.730666	0	0	0.525799	10.1468	9.95966	12.1436	11.0168	11.7186	19.1316	6.13656
CAIODY01	2.27372	1.0055	0	0	5.01862	1.4659	0.219877	0.334501	1.30325	14.8698	0	0	0	0.639524	2.57575	1.49517	0.26177	0	0.609772	1.03465	2.91557	2.63065	0	1.52311	0	0	1.47497	0.74707	0.892793	0.81252	1.76553	0	0.204804	0	0	0	0	0	0.278349	0	0.483454	0	6.00459	7.80866	5.11525	6.57498	5.22385	24.241	5.35633
CAITKP01	0	0	0.293642	0.485084	0	0	0	0	83.8307	0	0	0	0	0	0	0	144.457	0	0	0	0	0	0	0	0	0	0	0	0	0	0	0	0	0	0	0	0	0	0	0	0	0	0	0	0	0	0	0.753436	0
Fumia	6.51667	5.94668	0	0	6.70007	0	0	0	0.229996	4.50728	0	0	0.906329	0	0	0	0.265396	0	0.021715	0	0	0	0	0.129013	0	0	0	0.202806	0	0	0	0	0	0	0.239295	0	0	0	0	0	0	0	0	0.076453	0.229435	0.224811	0.386297	201.699	0
Microbispora	0	0	0	0	0	0	0	0	0	0.048191	0	0	0	0	0	0	0	0	0	0	0.43334	0	0	0	0	0	0	0	0	0	0	0	0	0.372008	0	0	0	0	0	0	0	0	2.26921	3.10413	2.69418	3.22178	3.39267	1.53495	47.3909
Methylibium	0	0.239593	0.378765	0	0	0	0	0	1.17471	0.486022	0	0.670737	0	0.466958	1.35315	1.04662	0.389463	0.432639	0.43496	0.974245	3.8718	4.71775	0	0	0	0	1.09723	0	0	0.904296	0.136818	0	1.13079	0.366196	0	1.19376	0	0	1.72122	0	0	0.163271	16.2026	14.5965	16.9069	17.9051	16.8719	4.39162	3.61433
Gulosibacter	0	0	0	0	0	0	0	0	0	0	0	0	0	0	0	0	0	0	0	0	0	0	0	0	0	0	0	0	0	0	0	0	0	0	0	0	0	0	0	0	0	0	0.68007	1.17164	0.743457	0.698655	0.794412	1.92361	69.7874
Patulibacter	0	0	0	0	0	0	0	0	0	0.059398	0	0	0	0	0	0	0	0	0	0.248899	0	0	0	0.195688	0	0	0	0	0	0	0	0	0	0	0	0	0	0	0	0	0	0.238663	4.15541	4.09431	4.85101	5.236	4.1478	1.55426	39.5192
Limnobaculum	0	0	0	0	0	0	0	19.3085	3.77901	6.78863	0	0	0	0.060237	0	0	1.99599	0	0.069993	0	1.73812	0	0	0	0	0	0	0	0	1.12608	0	0	0	0	2.35259	0	0	0	0	0	0	0	19.112	16.704	17.7491	19.5868	16.7663	0.55237	48.8002
Paludisphaera	0	0.712883	0	0	0	0	0	0	0.192196	0.367845	0	0	0	0.140882	0	0	0	0	0.199989	0	1.41126	0	0	0	0	0	0	0	0.416236	0	0	0.389968	0.278761	0	0	0	0	0	0.757728	0	0	0	8.69411	9.42154	7.95808	7.75579	7.77512	1.29182	52.1126
Actinomarinicola	0	0	0	0	0	0	0	0	0	0	0	0	0.580115	0	0	0	0	0	0	0	0.226022	0	0	0	0	0	0	0	0	0	0	0	0	0	0	0	0	0	0	0.251754	0	0	4.35304	3.64818	3.49861	4.77177	3.72999	0.9196	16.981
Anoxybacillus	0	0	0	0	3.28511	0	0	0	0	1.15995	0	0	0	0	0	0	0	0	0	0.279512	2.3561	0	0	0.203379	0	0	0	0.159853	0	0	0	0	0	0	0	0	0	0	0	0	0	0	6.77967	6.7436	7.15608	7.37689	6.2582	37.8326	96.6426
Roseomonas_C	0	0	0	0	0.318705	0	0	0	0	0.354759	0	0	0	0.060417	0	0	0	0	0.096892	1.04537	0	0	0	0.287824	0	0	0.268576	0	0	0.381599	0.223805	0	0	0	0.194294	0	0	0	0	0	0	0	2.73536	3.91221	3.67176	3.07684	3.13652	1.88145	62.7178
WHSV01	0	0	0	0	0	0	0	0	0	0	0	0	0	0	0	0	0	0	0	0	0.17998	0	0	0	0	0	0	0	0	0	0	0	0	0	0	0	0	0	0	0	0	0	2.39135	1.90941	1.97804	2.00989	2.0092	1.57689	35.0286
JAEUJM01	0	0	0	0	0	0	0	0	0	0.283624	0	0	0	0	0	0	0	0	0	0	0	0	0	0	0	0	0	0	0	0	0	0	0	0.310417	0	0	0	0	0	0	0	0	3.06031	3.27663	2.80225	4.73448	3.76172	0.52476	19.2985
Coprovivens	0	0	0	0	0	0	0	0	0	0	0	0	0	0	0	0	0	0	0	0	0	0	0	0	0	0	0	0	0	0	0	0	0	0	0	0	0	0	0	0	0	0	15.2686	13.4638	13.4002	13.7458	14.4556	0	0.233093
CAJOIG01	0	0	0	0	0	0	0	0	0	0	0	0	0	0	0	0	0	0	0	0	0	0.412413	0	0	0	0	0	0	0	0	0	0	0	0	0	0	0	0	0	0	0	0	3.80102	4.29567	3.96361	3.41088	4.52055	0	0.378226
Tautonia	0	0	0	0	0	0	0	0	0	0.373965	0	0	0	0	0	0	0	0	0.031867	0	0.616195	0	0	0	0	0	0	0	0	0	0	0	0	0	0	0	0	0	0	0	0	0	9.63562	8.24053	8.33568	7.76425	8.72841	0.73554	51.991
Chelatococcus_A	0.929114	0.25035	0	0	0	0	0.306369	0	0.787	0.323699	0.772787	0.260665	0.290831	0.447733	1.94491	0.931043	0.60542	0.885035	0.549891	1.42217	1.78451	0.906224	0	0.211482	0	0	0.852824	0	0.881636	1.27304	0.658254	0	0	0.450502	0.126631	0	0.211465	0	0.775684	0	0	0.73715	3.8837	3.53292	4.07209	4.39192	3.63482	12.9088	47.4413
Thiomonas	2.07635	2.30312	0	0.222395	0.588244	0	0.888892	0.541836	0.400275	1.55571	0.915076	0	1.04532	1.58917	2.03111	2.73259	0.970776	0.660142	1.59777	1.47693	5.70783	5.61181	0.176762	0.412401	0	0	1.4169	0.430664	2.51787	1.36977	0.183861	0.553744	0.72055	0.584046	0.391297	1.96894	0	0	1.08226	0.870269	0	1.35523	5.14909	6.00596	7.26796	6.63518	6.05592	6.63637	10.0073
Acrocarpospora	0	0	0	0	0	0	0	0	0	0.137203	0	0	0	0	0	0	0	0	0	0	0	0	0	0	0	0	0	0	0	0	0	0	0	0	0	0	0	0	0	0	0	0	2.5098	3.61627	2.98856	2.65491	2.83591	0.960455	36.7356
WHTC01	0	0	0	0	0	0	0	0	0	0	0	0	0	0	0	0	0	0	0	0	0.242973	0	0	0	0	0	0	0	0	0	0	0	0	0	0	0	0	0	0	0	0	0	1.318	2.38025	1.38239	2.29574	1.71399	3.01621	39.7575
WHST01	0	0	0	0	0	0	0	0	0	0	0	0	0	0	0	0	0	0	0	0	0	0	0	0.189324	0	0	0.731487	0	0	0	0	0	0	0	0	0	0	0	0	0	0	0	2.37341	1.91278	2.69083	2.13662	2.32057	1.89892	44.4396
CAITIQ01	1.05622	2.04136	0.284714	0	3.75355	0	1.61949	0.874162	1.56551	2.75996	0	0.221776	0	2.48349	6.76514	4.07838	1.69328	1.29646	3.14003	2.32657	8.6071	3.68296	0.498233	2.92895	0.685226	0.113609	2.47574	0.379486	3.15332	2.47196	2.0913	0.589094	0.565374	0.266198	0.594553	0.505628	0.911945	0	2.94271	0	0.480188	6.68802	2.80022	4.33398	4.23488	5.04593	3.91823	20.6128	11.6877
JACCQS01	0	0	0	0	0	0	0	0	0	0	0	0	0	0	0	0	0	0	0	0	0	0	0	0	0	0	0	0	0	0	0	0	0	0	0	0	0	0	0	0	0	0	3.77137	3.31094	1.80538	3.56219	3.78274	1.5806	42.8302
Acidisoma	0	0	0	0	0.808835	0.478755	0	0	0.832229	0.261637	0	0.152356	1.65245	0.387663	0	0	0.277435	0	0.356079	0.260043	1.76844	1.45705	0	0.278768	0	0	0.681613	0	0	0.644453	0.112622	0	0	0	0	0	0	0	0	0	0	0	3.98416	5.09913	5.55273	4.84247	5.32155	5.28666	42.5491
Thermomonospora	0	0	0	0	0	0	0	0	0	0	0	0	0	0	0	0	0	0	0	0	0.148949	0	0	0.120035	0	0	0	0	0	0	0	0	0	0	0	0	0	0	0	0	0	0	2.41486	2.3507	2.7607	2.44025	2.2029	1.51043	37.6505
Panacibacter	2.50798	2.66899	0	0.231118	0.77018	0.817185	0.656404	0.198673	0.400121	0.567946	0	0	1.13687	1.1529	1.58808	0.315789	0.844911	0	1.35766	2.55797	6.95951	4.14396	0.553143	1.48697	0.578069	0	2.38795	0.207991	1.49561	1.90436	1.94544	0.259119	0.108589	0	0.058691	0.288348	0	0.755365	1.66828	0	0.529811	0.516731	6.18982	4.65114	6.55321	4.33708	5.37923	27.3865	5.5371
RUG14515	0	0	0	0	0	0	0	0	0	0	0	0	0	0	0	0	0	0	0	0.629744	35.9093	17.4257	3.86534	0	0.56414	1.13153	0	2.86842	0	6.23585	0	0	0	0	0	0	0	0	0	0	0	0	3.71958	3.93896	6.55882	4.92347	5.02838	0.386791	0
UBA3282	0.569893	0	0	0	0	0	0	0	4.8038	0.890974	0	0	0	0	0	0	7.51451	0	0	0.442955	0.164728	0	0.271884	0	0	0	1.37454	0.498047	0	2.69922	0	0	0	0	96.2075	0	0	0	0.346757	0	0	0	7.00546	7.16331	6.23169	6.97135	5.63992	9.30057	0.223977
Sporofaciens	0.515903	0	0	0	0	0	0	0	0.193992	13.6757	0	0	0	0	0	0	1.95888	0	0	0	0	0	0	0.447824	0	0	0	0	0	0	0	0	0	0	122.699	0	3.41614	17.5835	0.430709	0	0	0	4.24224	4.22193	3.75042	3.25223	4.64401	2.77697	0
Tepidamorphus	1.38527	3.07115	0.514665	0.137568	4.02055	1.63466	0.501115	0	2.44711	1.14583	0	0.114109	1.76722	1.00555	1.25206	0.719929	1.00234	0.429286	0.595899	1.32314	2.69261	3.36436	0.411312	0.670414	1.0255	0	0	0	0.482242	1.81179	0.833701	0	0	0.097247	0.257266	0.836208	0	0	0.339563	1.60294	0	3.96	2.14894	2.52534	2.01942	2.47539	2.58006	9.09625	26.1146
CAKUSI01	0	0	0	0	0	0	0	0	0	0	0	0	0	0	0	0	0	0	0	0	0	0	0	0	0	0	0	0	0	0	0	0	0	0	0	0	0	0	0	0	0	0	0.821454	0.699379	1.0874	0.629773	1.00759	0	1.21164
Metabacillus	1.63369	0	0	0	0	0	1.03018	0	0	3.24548	0	0	5.45308	0	0	0	0	0	0	0	0	0	0	0	0	0	0	0	0	0	0	0.147777	0	0	10.5862	0	0	0	0	0	0	0	25.7428	29.6296	25.8858	26.8554	27.8539	12.6991	12.5098
Amycolatopsis_C	0	0	0	0	0	0	0	0	0	0	0	0	0	0	0	0	0	0	0	0	0	0	0	0	0	0	0	0	0	0.182631	0	0	0	0	0	0	0	0	0	0	0	0	3.45838	2.97739	2.79739	3.74463	1.97098	1.76118	43.3409
JACCTY01	0	0	0	0	0	0	0	0	0	0.35098	0	0	0	0.105416	0	0	0	0	0.204145	0.544466	0	0	0	0.121286	0.731619	0	0	0	0	0	0	0	0	0	0	0	0	0	0	0	0	0	3.30325	3.64981	2.79099	2.76466	3.31273	1.47947	33.564
Serratia_F	0	0	0	0	0	0	0	6.62988	0.466452	2.18105	0	0	0	0	0	0	0.717661	0	0	0	0.344033	0	0	0	0	0	0	0	0	14.6618	0	0.75559	0	0	0	0	0	0	0	0	0	0.380965	21.2647	22.0386	16.8825	20.4365	21.8217	0	1.47808
Aneurinibacillus_A	11.6566	5.30471	0	0.188134	11.5423	0	1.74713	0	0	0	0	0	3.53713	0	0	0	0	0	0	0	0	0	0	1.0427	0	0	0	0	0	0	2.74453	0	0	21.2829	0.175914	31.0979	0	0	14.5975	42.5723	70.6836	0.219312	0	0	0.072483	0.102887	0	0	1.08357
Rhodoblastus	0.400088	2.30513	0.105873	0.07103	0.997815	0	0.604148	1.02441	0.593061	1.18296	0.665543	0	0.445149	0.433026	1.01186	0.846741	0.426054	0.548296	0.387304	1.83513	1.4003	0.318856	0	0.24083	0	0	2.09239	0.167153	0.757681	3.38071	0.346787	0	0.245765	0	0	0.998507	0.585123	0.800204	0.718968	1.48062	0.526428	0.51647	3.38851	4.96651	4.51173	3.39105	4.41948	8.21017	30.9781
AC-56	0.191823	0	0	0	0	0	0	0	0	0.054927	0	0	0	0	0	0	0	0	0	0	0	0	0	0	0	0	0	0	0	0	0	0	0	0	0	0	0	0	0	0	0	0	3.30816	3.93258	4.56985	3.16566	4.11553	0.658235	33.801
Roseovarius	1.61019	0.977462	0.335758	0.212224	1.35147	0	0.257545	0	0.54099	0.292487	0	0	0.434508	0.280833	1.95954	1.32567	0.25447	0	0.647666	0.416484	2.0511	0.882987	0.324884	0.391062	0	0	0.716916	0.145842	0.775653	0.151191	0	0.426496	0	0	0	0.533041	0	0	0.207176	0.577183	0	2.66263	19.1606	23.0483	22.3632	18.9255	18.9135	17.4852	9.30389
CADCWJ01	0	0	0	0	0	0	0	0	0	0.053771	0	0	0	0	0	0	0	0	0	0	0.224715	0	0	0	0	0	0	0	0	0	0.269427	0	0	0	0	0	0	0	0	0	0	0	6.04659	6.22132	6.46986	6.30346	5.74794	0.879899	61.7062
Vagococcus_E	0	0	0	0	0	0	0	0	0	0	0	0	0	0	0	0	0	0	0	0	0	0	0	0	0	0	0	0	0	0	0	0	0	0	0	0	0	0	0	0	0	7.99441	37.2136	38.8308	38.1199	38.0698	38.3445	5.64536	3.4005
JAAYEM01	0	0	0	0	0	0	0	0	0	3.16568	0	0	0	0	0	0	0	0	0	0	0	0	0	0	0	0	0	0	0	0	0	0	0	0	0	0	0	0	0	0	0	0	27.4591	28.2229	29.2587	28.5604	28.9118	38.2915	1.03454
12-FULL-67-14b	0	0	0	0	0	0	0	0	0	0	0	0	0	0	0	0	0	0	0	0	0	0.717427	0	0	0	0	0	0	0	0	0	0	0	0	0	0	0	0	0	0	0	0	22.6966	19.2639	24.535	18.4829	17.9415	0.73806	0.903296
Hoyosella	0	0	0	0	0	0	0	0	0	0.255413	0	0	0	0	0	0.915789	0	0	0	0	0.485946	0	0	0.582172	0	0	0	0.457581	0	0.746503	0.353792	0	0	0	0.406802	0.836208	0	0	2.04587	0	0	0	7.82974	5.69539	5.98772	6.67015	5.14505	8.40234	24.738
Malacoplasma_A	29.8278	13.5176	0	0	29.8679	0.376165	0	56.3867	0.670877	0	0	0	12.1326	0	0	0	3.10128	0	0	7.42355	0.767167	1.22522	0.198039	0	0.691254	2.62502	5.5239	46.1618	0.569323	0.798638	0	0	0	0	4.07587	0	0	0	0	0	0	0	0.045179	0	0	0.043857	0	0	0
RUG760	0	0	0	0	0	0	0	0	0	0	0	0	0.487971	0	0	0	0	0	0	0	0	0	0	0	0	0	0	0.155772	0	0	0	0	0	0	0	0	0	0	0	0	0	0	7.77517	8.96027	7.11578	9.2658	7.84214	12.9451	1.04181
Bog-756	0	0.32113	0	0	0	0	0	0	0	0.06903	0	0	0	0	0	0	0	0	0	0	0	0	0	0	0	0	0.756075	0	0	0	0	0	0	0	0	0	0	0	0	0	0	0	2.84711	2.8075	2.37332	2.1739	2.62209	1.37872	28.4536
Exiguobacterium	0	0.276287	0.204056	0	0	0.306032	4.68496	0.221494	8.44357	104.602	0	0.266346	1.32036	0.016336	5.44396	4.96699	16.5928	6.03391	0.075924	0	0.230716	0	0	0.579425	0	0	0	0.164894	0	0	0.473317	0	0	0	0	0	0	0	0	0	0	0	6.64681	5.32217	4.53885	4.29911	4.17263	15.2619	3.34074
Gottschalkia	5.90306	5.35149	0	0	7.87247	0	0	0	0.374002	28.4879	0	0	1.96507	0	0	0	1.11682	0	0	0	0	0	0	0	0	0	0	0.151894	0.536232	0	0	0	0	0	0.774861	0	0	0	0	0	0	0	20.2214	18.701	20.1802	19.8748	21.5386	41.087	0.5397
Firm-04	0	0	0	0	0	0	0	0	0	0	0	0	0	0	0	0	0	0	0	0	0	0	0	0	0	0	0	0	0	0	0	0	0	0	0	0	0	0	0	0	0	0	27.9007	25.8065	31.8104	30.0937	28.6432	0	2.88663
JADFXL01	0	0	0	0	0	0	0	0	0	0.21105	0	0	0	0	0	0	0	0	0	0	0	0	0	0.147853	0	0	0	0	0	0	0	0	0	0	0	0	0	0	0	0	0	0	5.13997	5.32412	4.69856	5.18044	3.23579	2.50884	67.0298
JACCZU01	0	0	0	0	0	0	0	0	0	0	0	0	0	0	0	0	0	0	0	0	0	0	0	0	0	0	0	0	0	0	0	0	0	0	0	0	0	0	0	0	0	0	1.37295	1.6878	1.38625	1.85727	2.40592	2.26276	33.833
Clostridium_AQ	0	0	0	0	0	0	4.9851	0	0	9.60533	0	0	0	0	0	0	0	0	0	0	0	0.196219	0	0	0	0	0	0	0	0	0	0	0	0	184.732	0	0	0	1.96067	0	0	0	0.616682	1.0186	1.0571	0.829156	0.851093	0.526223	0.366976
Steroidobacter_A	0	0	0	0	0	0	0	0	0.195361	0.111792	0	0	1.02646	0.142869	0.480932	0	0	0	0.141114	0	0.182945	0	0	0.109585	0.33052	0	0	0	0.280102	0.830926	0	0.198195	0	0	0	0.259793	0	0	0	0	0	0.386407	9.43201	8.90743	7.24667	8.81329	8.73904	2.80952	12.442
RGIG5418	4.47401	3.56307	0.22295	0.19444	3.98712	0.697439	0	0	0	0	0	0.29973	2.71523	0	0	0	0.265028	0	0	0	0	9.50591	4.58528	0.166335	1.15789	0	0	0	0.265327	6.21162	0.125091	0	0	0	43.0648	0	0	0	0	0	0	0	1.88524	1.52682	2.23309	2.20712	1.9804	2.23672	83.4569
Providencia_B	0	0	0	0	0	0	0	0.500474	0.845074	0	0	0	0	0.171669	0	0	1.95029	0	0.119682	0	0	0	0	0	0	0	0	0	0	0	0	0	0	0	20.5368	0	0	0	0	0	0	0	33.9611	32.0357	31.2575	33.1508	30.5979	0.495916	9.01312
JACCYP01	0	0.299199	0	0	0	0	0	0	0	0	0	0	0	0	0	0	0	0	0	0	0.155503	0	0	0	0	0	0	0	0	0	0	0	0	0	0	0	0	0	0	0	0	0	6.205	4.94475	5.80892	6.96837	5.77025	2.71321	35.4698
ZC4RG25	2.04433	0.243396	0	0	1.14802	0	0	2.11491	0.329478	0.325827	0	0	0	0.534306	2.40058	1.49397	0.368669	0.419529	0.6728	1.59911	1.79671	0.273306	0	0.184816	0	0	0	0.393618	0.236197	1.99526	0.376618	0	0	0	0	0.132731	0	0	0.879942	0.7338	0.56403	0.374906	3.77143	3.9163	3.7818	3.44158	4.32604	3.12234	42.4036
JAATGB01	0	0	0	0	0	0	0	0	0	0	0	0	0	0	0	0	0	0	0	0	1.46527	0	0	0	0	0	0	0	0	0	0	0.354719	0	0	1.63744	0	0	0	0	0	0	14.9217	33.57	33.9622	32.9166	31.7149	35.5725	7.07031	11.8776
CADDZP01	0	0	0	0	0	0	0	0	0	0	0	0	0	0	0	0	0	0	0	0	0	0	0	0	0	0	0	0	0	0	0	0	0	0	0	0	0	0	0	0	0	0	3.21013	2.54815	2.94419	3.06	2.19259	1.08746	33.1548
UMGS1491	2.77289	2.77616	0	0	8.17869	0	0	5.70307	1.52669	0	0	0	0.462779	0	0	0	1.82943	0	0	0	0.159327	0	0	0	0	0	0	0	0	0	0	0	0	0	4.77288	0	0	0	0	0	0	0	20.3775	24.1358	23.5325	24.9382	23.1959	2.57842	5.57353
Flavipsychrobacter	1.61454	1.34362	0	0	2.74749	0	1.14823	2.35681	0.739	0.43548	0	0	0	1.05643	0.682097	1.1742	0.340906	0	0.697614	0	7.3215	3.833	0	0.852722	0	0	0.99527	0.60048	0.258229	1.57	0.592985	0.206454	0	0	0.196049	0.983774	0	0	0.688862	0	0	0.176021	9.38821	8.38405	9.04335	6.87815	8.55414	28.6774	6.35753
Rhizomicrobium	0.379928	0.389433	0	0	0	0	0.410437	0	0.509377	0.503204	0	0	0	0.26064	0	0.82119	0	0.270136	0.36917	0	1.42059	1.71634	0	0.206552	0	0	0	0.089284	1.0742	0.617658	0.083196	0	0.88005	0	0	1.21176	0	0	1.15769	0	0	0.336234	5.08677	4.44702	4.82569	4.99616	5.61564	10.0567	39.0771
JADGOV01	0	0	0	0	0	0	0	0	0	0	0	0	0	0	0	0	0	0	0	0	0	0	0	0	0	0	0	0	0	0	0	0	0	0	0	0	0	0	0	0	0	0	3.26928	1.77083	1.66471	2.38984	2.19629	1.9769	34.5605
JANLFN01	1.9423	2.16927	0.262131	0.108258	4.23116	0	50.5793	0	4.00293	69.0127	0	0	1.94753	0	0	0	5.16538	0	0	0	0	0	0	8.11787	0	0	0	0.277283	0	0	11.5634	0.131	0	0	37.5875	0.104038	1.81968	7.60867	0.25454	0	0	0.252397	0	0	0	0	0	4.09521	0.178982
VGBV01	0	0	0	0	0	0	0	0	0	0	0	0	0	0	0	0	0	0	0	0	0	0	0	0	0	0	0	0	0	0	0	0	0	0	0.133378	0	0	0	0	0	0	0	3.94168	5.74893	4.90634	4.00292	4.94275	1.79557	33.3154
Bauldia	0	0	0	0.310757	0	0	0	0	0	0.340833	0	0	0.845439	0.238836	0	0.327067	0.570284	0	0.520034	0.233343	0.557527	0.614937	0	0	0	0	0.80333	0	0.531444	0	0	0	0	0.627764	0	0	0.398384	0	0	0	0	0.362257	6.85424	6.4336	6.14294	5.79596	6.43045	8.97875	26.8642
WHTG01	0	0	0	0	0	0	0	0	0	0	0	0	0	0	0	0	0	0	0	0	0	0	0	0	0	0	0	0	0	0	0	0	0	0	0	0	0	0	0	0	0	0	1.82585	2.25662	2.03843	2.65843	2.33239	2.14943	33.0858
JAEZXH01	0	0	0	0	0	0	0	0	0	0	0	0	0	0	0	0	0	0	0	0	0	0	0	0	0	0	0	0	0	0	0	0	0	0	0	0	0	0	0	0	0	0	32.195	31.9842	33.4233	33.4212	32.1516	48.3669	0
WHTB01	0	0	0	0	0	0	0	0	0	0	0	0	0	0	0	0	0	0	0	0	0	0	0	0	0	0	0	0	0	0	0.125539	0	0	0	0	0	0	0	0	0	0	0	1.92544	2.88058	3.10462	2.56185	2.55412	1.28337	41.8577
JAAYFE01	0	0	0	0	0	0	0	0	0	0	0	0	0	0	0	0	0	0	0	0	0	0	0	0	0	0	0	0	0	0	0	0	0	0	2.9144	0	0	0	0	0	0	0	22.0467	20.7921	23.1282	18.7893	22.5231	47.4118	3.06333
SYSU-D60014	0	0	0	0	0	0.383004	0	0	0	0.11117	0	0	0	0	0	0	0	0	0	0	0	0.44966	0	0	0	0.245267	0	0	0	0	0.15245	0	0	0	0	0	0	0	0	0	0	0	5.71464	5.66258	6.78098	6.27064	6.30304	2.63709	37.7136
BOG-931	0	0.985962	0.261724	0.421876	0.29052	0.579264	0.246732	1.13692	0.921652	0.607334	0	0.633992	0	0.697565	0.797704	0.250901	0.282034	0	0.694757	0.205782	2.27541	3.02352	0.664918	0.536179	1.06878	0.665688	0	1.28629	0.690774	3.87116	0.784075	0	0.383518	0	0	1.01305	0	0	0.560511	0.981973	0.193382	2.30275	4.58564	3.83837	4.15922	3.70225	4.03698	9.7743	14.6747
JACCES01	0	0	0	0	0	0	0	0	0	0	0	0	0	0	0	0.268363	0	0	0.028715	0	0	0	0	0	0	0	0	0	0	0	0	0	0	0	0	0	0	0	0	0	0	0	0.220483	0.142264	0.214987	0.093622	0.331082	199.005	1.83659
Emergencia	0	0	0	0	0	0	0	0	0	0	0	0	0	0	0	0	0	0	0	0	0	0	0	0	0	0	0	0	0	0	0	0	0.137786	0	150.776	0	0	0	0	0	0	0	6.23726	4.59287	5.00278	6.69597	6.33901	12.9798	1.73215
SZAS-6	0	0	0	0	0	0	0	0	0	0	0	0	0	0	0	0	0	0	0	0	0	0	0	0	0	0	0	0	0	0	0	0	0	0	0	0	0	0	0	0	0	0	43.4075	43.4501	39.2557	42.4788	41.3737	0	0
UMGS995	0.854218	0	0.183606	0	0	0	32.9557	0	0	103.122	0.710493	0	0	0	0	0	0	0	0	0	0	0	0	2.43523	0.612073	0	0	0.31901	0	0.260219	3.43387	0	0	0	10.5644	0	0	0	0.178289	0	0	0	2.92358	2.84971	4.5423	2.98846	3.78166	0.078791	0
Micromonospora_E	0	0	0	0	0	0	0	0	0	0.071195	0	0	0	0	0	0	0	0	0	0	0	0	0	0	0	0	0	0	0	0	0	0	0	0	0	0	0	0	0	0	0	0	3.01694	2.12972	2.30849	1.75606	2.22617	1.71469	52.3422
Pseudoclavibacter_B	0	0.168969	0	0	0	0	0	0	0	0	0	0	0.641539	0	0	0	0	0	0.080196	0	0	0	0	0.136982	0	0	0	0	0	0	0	0	0	0	0	0	0	0	0.452125	0	0	0.423927	1.99301	2.13206	2.42571	2.10765	1.59437	2.15731	7.2958
Tabrizicola_A	0	0	0	0	0	0	0	0	2.9653	8.34	0	0.561229	1.11287	84.8144	0	0	3.91052	0	93.2703	0	0.396691	0	0	0	0	0	0	0	0	0	0	0	0	0	0	0	0	0	0	0	0	0	0.210837	0.828634	0.467772	0.353858	0.734091	0.416306	0.850129
Actinoallomurus	0	0	0	0.519474	0	0	0	0	0	0.185764	0	0	0	0.302087	0.762672	0	0.238328	0	0.117003	0.390065	0	0	0	0.173783	0	0	0	0	0.888384	0	0	0	0	0	0	0	0	0	0	0	0	0	1.72206	2.2923	2.67845	2.02299	2.09813	2.89805	30.8949
Luteibacter	0.916089	1.14646	0	0	0	0	0	1.338	1.53968	0.674779	0	0.514022	0	7.09919	1.13553	0	0	0	6.56984	1.77578	3.23899	0.643673	0	35.8853	0.410733	0	1.39626	0	1.21763	0	32.7211	0	0	0	0	0.247765	0	0	1.26022	0	0	0.237268	5.44762	7.13938	6.32585	6.02735	7.60961	2.8544	13.6824
Palsa-1032	0	0	0	0	0	0	0	0	0	0.139626	0	0	0	0	0	0	0	0	0	0	0.326687	0	0	0	0	0	0	0	0	0	0	0	0	0	0	0	0	0	0	0	0	0	5.28453	5.66878	6.35048	6.1785	5.20876	0.760746	24.7812
Undibacterium	1.65758	0.801362	0	0	0	0.409033	1.38126	1.42962	0.492448	2.85891	0	0	0.487971	1.31147	1.16134	1.10928	0.14289	0.179216	0.793043	0.797192	1.82442	2.91557	0.28709	0.681371	0	0.547089	0	0.474836	0.177148	1.1908	0.540491	0	0.375816	0	0.095718	0.781408	0	0.257713	0.712749	0.630565	0	2.0166	3.3443	4.74406	4.16341	4.21035	3.32865	14.5289	22.9593
COE1	2.82754	2.55566	0	0	5.81739	0	0	0	0	0.464386	0	0	2.4469	0	0	0	0	0	0	3.54911	0.479947	0	0	0	0	0	0	0	0.367418	0	0	0	0	0	114.791	0	0	0.331903	0	0	0	0	5.68932	3.89588	4.59275	6.05392	5.04064	11.4933	1.73611
Magnetospirillum	0	0.35049	0	0.397769	0.610093	0	0.598071	0	0	0.338163	0	0	1.38058	0.19276	1.16798	0	0.407392	0	0.04404	0.597357	0.49592	1.57424	0	0.29706	0	0	0.514131	0	0	0.420565	0.432315	0.296595	0	0	0	0.471103	0	0	0	0	0	0.463689	6.15463	6.89857	6.58006	5.48882	6.28414	9.05276	26.2618
JACCZR01	0	0	0	0	0	0	0	0	0	0	0	0	0	0	0	0	0	0	0	0	0	0	0	0	0	0	0	0	0	0	0	0	0	0	0	0	0	0	0	0	0	0	3.72753	4.4984	4.04166	4.50962	4.37772	1.70047	32.5802
JABFSX01	1.30695	0	0	0.464064	0	0.349147	1.07144	2.39791	22.5691	1.69334	0.900873	0.30387	0	12.8595	0	1.38161	15.835	1.52978	14.8226	1.39383	0.214783	0	1.71106	7.20478	0	0	0	0.976172	0.986548	1.12622	5.99883	0.232688	0.802831	0	4.49505	0	0	0	0	0.664632	0	0.765129	7.46632	6.37643	8.19058	6.63527	6.68102	5.05683	5.99534
UBA4719	0	0	0	0	0	0	0	0	0	0.050955	0	0	0	0	0	0	0	0	0	0	0.468382	0	0	0	0	0	0	0	0	0	0	0.161366	0	0	0	0	0	0	0	0	0	0	2.72468	2.63383	2.48299	2.43014	3.18254	3.38306	29.619
EFPC-2	0	0	0	0	0	0	0	0	0	0.021373	0	0	0	0	0	0	0	0	0	0	0.139339	0	0	0	0	0	0	0	0	0	0	0	0	0	0	0	0	0	0	0	0	0	1.7135	1.4401	2.06892	1.92539	2.14854	2.23341	32.9302
JACCUZ01	0	0	0	0	0	0	0	0	0	0	0	0	0	0	0	0	0	0	0	0	0.214783	0	0	0	0	0	0	0	0	0	0	0	0	0	0	0	0	0	0	0	0	0	2.15814	3.11491	3.22144	2.47526	1.9074	1.70741	39.3742
Motilibacter_A	0	0	0	0	0	0	0.373664	0	0	0.11811	0	0	0	0	0.59074	0	0.184601	0	0	0	0.112358	0	0	0	0	0	0	0	0	0	0	0	0	0	0	0	0	0	0	0	0	0.117262	2.79031	2.56599	2.44063	2.86125	2.66255	2.01752	37.0185
JACPNX01	0	0	0	0	0	0	0	0	0	0.141026	0	0	0	0	0	0	0	0	0	0	0.159982	0	0	0	0	0	0	0	0	0	0	0	0	0	0	0	0	0	0	0	0	0	2.7951	2.97739	2.75727	2.28824	2.44072	0.452909	26.41
Pseudomonas_K	0	0	0	0	0	0	0.318442	0	0	0	0	0	0	0	0	0	0	0	0	0	1.44114	0	0	0	0	0	0	0	0	0	0.172539	0	0	0	0	0	0	0	0	0	0	0	2.0144	1.62326	1.08676	1.67248	0.782026	1.10998	11.0802
PSRF01	0	0	0	0	0	0	0	0	0.370663	0.051339	0	0	0	0.040158	0	0.43609	0	0	0.046662	0	0.904348	0.204979	0	0	0	0	0	0	0	0	0	0.250694	0	0	0	0	0	0	0	0	0	0	13.0173	11.168	11.6728	13.8797	12.0224	2.37683	22.3038
JAFAFN01	0	0.545207	0	0.154688	0	0	0	0	0.17443	0.224644	0	0	0	0.116664	1.36264	0	0.552244	0	0.205239	0	0.765959	0	0.808798	0.500526	0	0	0	0	2.08743	0	0.311337	0	0	0	0	0.594637	0	0	0	0	0	0.340947	2.65927	2.65484	2.19122	1.96544	1.89893	2.57536	9.5348
JAJQCI01	0	0	0	0	0	0	0	0	0	0	0	0	0	0	0	0	0	0	0	1.28652	29.198	1.25389	0.576604	0	0.533473	0	1.17701	4.34843	0	1.32658	0	0	0	0	0.60267	0	0	0	0	0	0	0	1.91506	1.25681	1.26866	2.36877	1.42514	2.99771	0.055761
CAG-267	0	0	0	0	0	0	0	0	0	0	0	0	0	0	0	0	0	0	0	13.4963	0.99273	0.585323	9.45201	0	8.15765	0	5.36191	0	0	1.18474	0	0	0	0	0	0	0	0	0	0	0	0	8.04354	11.8835	9.64541	10.3794	9.66111	0	0
Methyloceanibacter	0.374128	0.632327	0.166552	0	0	0.249785	1.01012	0	0.492264	0.197568	0	0.921855	1.66506	0.83686	0	0	0.126229	0	0.955435	1.33471	0.996002	0.580261	0	0.57752	0	0	0	0	0	1.07155	0	0.3215	0	0	0	0	0	0	0.624692	0	0	0.789867	4.7556	4.60954	5.37525	5.29602	4.89436	4.10537	33.1452
Aquiflexum_A	0	0	0	0	0	0	0	0	0	0	0	0	0	0	0	0	0	0	0	0	1.99363	0	0	0.597099	0	0	0	0	0	0.765644	0	0	0	0	0	0	0.572039	0	0	0	0	0	11.1783	12.0687	13.6472	14.2161	13.1364	13.9096	33.8097
CAG-884	37.2713	35.7243	0	0	63.1921	0.224098	3.46306	0	0.147214	28.369	0	0	21.3256	0	0	0	0.862403	0	0	0	0	0	0	0	0	0	0	0	0	0.52617	0	0	0	0	4.14553	0	0	0	0	0	0	0	0.994329	1.12071	1.08865	1.2644	0.804887	0	0.383117
Aestuariispira_A	0	0	0.25538	0.421876	0	0.383004	4.30959	0	10.8189	6.811	0.494115	2.33335	0.66098	42.892	0	0	12.1937	0.335623	42.1891	0	0.23561	1.66965	0	16.2302	0.425669	0	0	0	4.68959	0.723882	14.8593	0	0	0	11.637	0	0	0	0	0	0	0	1.6637	1.52999	1.53049	1.96108	1.60559	0.657544	6.07454
Pinibacter	1.92662	1.43866	0.040246	0.099727	0.671195	0.120718	0.935861	0.563572	0.589727	0.502222	0	0.420251	2.23582	0.778326	0.976103	0.699743	0.385115	0	0.64887	1.39891	3.6994	4.17374	0.122569	0.601565	0	0	1.5109	0.369869	0.739047	2.38018	0.843687	0.20113	0.432647	0.091638	0.093979	0	0	0.167378	0.156322	0.192672	0.670767	0.537948	5.40311	6.2326	5.96394	6.32974	5.58848	21.1963	5.67351
Pseudacidovorax	4.61801	1.46508	0	0.112637	1.6558	0	1.26857	0	1.72146	1.10973	0	0.21318	2.65398	0.958317	0.661476	2.83272	1.90498	0	1.77273	0.629227	5.88346	5.78254	0.635234	0.295528	0	0	0.542006	0	1.62735	1.89769	0.69832	0.081621	0.701277	0.363357	0.098025	1.2379	0	0	2.51272	0.322637	0.428119	0.454346	4.83728	5.67971	4.0974	5.03209	7.07617	7.80956	5.31809
Anaerosalibacter_A	0	0	0	0	0	0	0	0	0	0.689946	0	0	0	0	0	0	0	0	0	0	0	0	0	0	0	0	0	0	0	0	0	0	0	0	3.70905	0	0	0	0	0	0	0	14.7195	14.9324	15.0987	13.5428	15.1245	77.8663	0.864438
Limnohabitans	1.32462	0.828862	0	0	1.11215	0	0	1.32896	0	1.14133	0	0	0.305923	0.5142	1.38105	1.19555	0	0	0.439678	0.146616	10.3215	3.92272	1.22706	0.779943	0	0	0	0.102683	0.971309	0.622086	0.388035	0	0.704238	0	0.190317	0.65908	0	0	1.26544	0	0	0.422633	10.5155	11.2939	11.4563	9.49042	10.0383	9.30776	12.797
JAFBAD01	0	0.340754	0	0	0	0	0	0	0	0.080446	0	0	0	0	0	0	0	0	0	0.290382	0.431952	1.14788	0.35647	0.124529	0	0.626113	0	0.203369	0.330676	0.331779	0.576474	0.233981	1.00354	0.260406	0	0.371648	0.247883	0	0	0.27693	0	0.225404	3.01827	3.05707	2.96833	3.23105	3.88981	1.19181	19.523
JAHFDX01	3.8282	1.76642	0.451222	0.109621	4.49771	0	1.75333	0.512204	1.3584	2.88294	0	0	1.02435	3.32352	3.36565	4.11388	1.67628	0.647733	4.06147	1.57221	5.6869	1.72033	0.648127	1.62728	0.221214	0.959152	1.35643	0.515767	3.02315	1.76018	2.3318	0.261593	1.16272	0.628381	0.912764	0.656626	0.844518	0	3.65143	0.519243	0	3.38761	4.04027	3.85145	3.23824	4.61871	3.14674	16.5241	7.91555
Tagaea	1.1815	3.35321	0.497035	0.403458	2.80815	0.254309	0.403818	1.01385	1.28132	1.68594	0.841902	0.447669	1.32118	1.27486	3.93697	3.42155	0.519692	0	1.01603	3.31435	6.78959	1.74817	0	0.735313	0.37559	0.769392	2.65354	0.212562	2.16003	2.33193	1.02658	0.310341	0.289482	1.17083	0	3.18849	0.531179	0	1.43969	0.166714	0	5.32419	2.5633	2.45561	2.20702	2.26508	2.27928	6.05298	11.0742
Aquiluna	0	0.983996	0.225335	0.372244	1.71283	0.337945	1.38275	0	0.444003	1.25657	0.871968	0.29412	0.583217	0.829796	2.73257	0.783563	0.17078	0	0.754574	1.95658	2.70259	2.57813	0.686253	0.622643	0.751181	0	0.481139	0.391513	1.27319	1.91616	0.187302	0	0.643982	0	0.174033	0.715472	0.477209	0	0	0	0.760083	0	10.4848	10.9867	12.6335	11.6404	10.3147	8.70279	8.14019
Aneurinibacillus	0	0	0	0	0	0	19.3566	0	0	146.54	0	0	0	0	0	0	0.360858	0	0	0	0	0	0	6.18352	0.39681	0.636725	0	0.620448	0.336281	1.01221	5.93652	0	0	0	4.96437	0	0	0	0	0	0	0.687674	0.127324	0	0.972642	0.123598	0.382284	0.435722	5.13573
Gemmiger	0	0	0	0	0	0	0	0	0	0	0	0	0	0	0	0	0	0	0	0	0.210139	0	0.346836	0	0	0	0	1.18724	0	0	0	0	0	0	161.947	0.363569	0	0	0	1.62546	8.111	0	0.531552	0.527721	0.153834	0.052006	0.525307	4.44602	0
Bacillus_AZ	0	0	0	0	0	0	0	0	0	10.9167	0	0	0	0	0	0	0	0	0	0	0.319308	0	0	0	0	0	0	0	0	0	0	0	0	0	65.2691	0	0	0	0	0	0	0	3.93889	5.69	3.67834	3.6555	3.95333	51.259	9.48008
Kaistia	2.28311	0.87139	0.035923	0.059343	0.955582	0	0.8155	0	0.185781	0.675833	0	0.233019	0.30211	0.394118	0.717311	0.685358	0.437727	0.153401	0.189162	1.08414	1.15368	0.550654	0	0.143917	0	0.382035	1.52369	0.186505	0	0.855328	0.216462	0	0	0.268683	0.244699	0	0	0.149399	0.279061	0.169982	0	0.484244	3.49144	3.15494	3.96156	3.41235	2.50753	18.9727	23.1931
JACDDU01	0	0	0	0	0	0	0	0	0	0	0	0	0	0	0	0	0	0	0	0	0	0	0	0	0	0	0	0	0	0	0	0	0	0	0	0	0	0	0	0	0	0	40.1601	39.1053	39.1629	38.0244	40.5531	0	0
AC2028	0	0	0	0	0	0	0	0	0	0	0	0	0	0	0	0	0	0	0	0	0	0	0	0	0	0	0	0	0	0	0	0	0	0	21.058	0	0	0	0	0	0	0	13.448	12.1181	11.5904	13.4022	12.1283	0	0.387938
JAAYPV01	0	0	0	0	0	0	0	0	0.809074	0	0	0	0	0	0	0	1.52007	0	0	0	0	0	0	0	0	0	0	0	0	0	0	0	0	0	19.485	0	0	0	0	0	0	0	0.146327	0.285696	0.325829	0.183305	0.524419	3.77843	0
Pisciglobus	1.63369	0.638914	0	0	0	0	0	0	0	0	0	0	0	0	0	0	0	0	0	0	0.311006	0	0	0	0	0	0	0	0	0	0	0	0	0	0	0	0	0	0	0	0	0	16.1834	15.6641	16.062	14.213	16.3599	37.5989	17.4856
Brasilonema	0	0	0	0	0	0	0.442766	0	0	0.209928	0	0	0	0.04621	0	0	0	0	0.107386	0.71601	0.266272	0	0	0	0	0	0	0	0	0	0	0	0	0	0	0	0	0	0	0.34142	0	0.082465	24.1502	22.7761	21.433	23.9858	23.0721	1.77383	8.98954
Gemella	1.90951	0.398284	0.552021	0	3.46644	0	0.564575	5.74733	1.07829	0.044614	0	0	0.708192	0.058922	0	0	0.207376	0	0	0	0	0	0.668381	0.101689	0.731619	1.17396	0	1.33461	0	1.55522	0	0	0	0	23.7447	0	0	0.38263	0.8023	0	0	0.177174	14.038	15.8965	16.5932	14.6895	14.5774	47.4191	5.24454
Phycicoccus	0	0	0	0	0	0	0	0	0	0.161733	0	0	0	0.038774	0.587345	0	0	0	0	0	0.182515	0	0	0	0	0	0	0.210382	0	0	0	0	0	0.235543	0	0	0	0	0	0	0	0	3.5389	3.69653	3.23781	4.4362	3.89943	1.03261	16.1427
JAANAU01	1.46301	1.23618	0.20964	0.086579	2.93501	0	0.981242	0.501751	0.521615	0.30497	0	0.136817	0.556437	0.576602	1.77957	0.920531	0.480708	0	0.751961	0.786764	2.34561	3.11009	0.319227	0.756014	0.34943	0	0.447627	0.45995	0	0.891347	0.87128	0	0	0.711495	0	0	0.110993	0	0.407137	0	0.353571	0.100927	6.55787	5.63465	6.57261	6.16377	6.88657	19.5788	9.38276
JAJYBA01	0	0	0	0.322267	0	0	11.0453	0	4.40859	131.619	0	0	1.93029	0	2.71322	0.648346	12.9141	2.45035	0	0	1.08997	0	0	5.1524	0	0	0	0.647902	0	0	2.25073	0	0	0	13.5281	0	0	0	0.7242	0	0	0.359051	0	0	0	0	0	2.84829	0
OACT-916	0	0	0	0	0	0	0	0	0	0	0	0	0	0	0	0	0	0	0	0	0	0	0	0	0	0	0	0	0	0	0	0	0	0	0	0	0	0	0	0	0	0	0.204072	0.432127	0.736404	0.072557	0.156034	6.44868	13.6984
JAAZMG01	0	0	0	0	0	0	0	0	0	0	0	0	0	0	0	0	0	0	0	0	0	0	0	0	0	0	0	0	0	0	0	0	0	0	0	0	0	0	0	0	0	0	9.26991	9.15714	7.66782	10.3099	10.9825	127.223	0.785729
JACCTL01	0	0	0	0	0	0	0	0	0	0.050828	0	0	0	0	0	0	0	0	0	0	0	0	0	0	0	0	0	0	0	0	0	0	0	0	0	0	0	0	0	0	0	0	1.12857	1.30574	1.45471	1.2045	1.71046	1.453	32.6127
Angelakisella	0	0	0	0	0	0	0	0	0	1.16097	0	0	0	0	0	0	0	0	0	0	0	0	0	0	0.419316	0	0	0.218546	0	0	0	0	0	0	159.688	0	0	0	0	0	0	0.130041	1.58748	1.6919	1.56046	1.66294	1.1984	0.539775	0
Pseudoxanthobacter	0	0	0	0	0	0	0	0.406377	0.189563	0.41697	0	0	0	0.089175	0.181524	0.565738	0.323182	0	0.111271	0.572034	0.462806	1.28868	0.209005	0.37782	0	0	0	0	0	0	0.287626	0	0	0	0	0	0	0	0	0	0	0.307371	3.31132	2.64175	3.1225	2.37495	2.45358	9.15353	34.0072
Limnovirga	2.16525	1.68253	0	0	1.27424	0.562268	0.845556	0	0.692484	0.703983	0	0	1.06278	0.847035	0	0	1.86994	0	1.21293	0.535067	5.51405	2.68654	0	0.917818	0	0	1.53801	0.324009	0.63321	2.3584	1.68387	0.298699	0	0.332433	0.086324	0.630982	0	0	1.83955	0	0	0	6.87655	6.5667	6.19967	6.74994	6.36651	22.6038	6.76098
Lentibacillus_B	0	0	0	0	0	0	0	0	0	0	0	0	0	0	0	0	0	0	0	0	0	0	0	0	0	0	0	0	0	0	0	0	0	0	0	0	0	0	0	0	0	0	32.0299	33.3655	35.3522	36.5201	35.9474	8.48982	1.91486
JALPRX01	0	0	0	0	1.48803	0	0.450479	0.342659	0.144649	0.406087	0	0	1.14002	0.070522	0.712181	0	0.111275	0	0.1912	0.364242	0.812733	0.959902	0	0	0	0	0	0.255097	0.622178	1.45659	0.36612	0	0	0.326641	0	0	0	0	0	0	0	0.565474	4.08481	3.87962	3.39135	4.16285	3.8311	1.21219	43.5799
Suipraeoptans	0	0	0	0	0.164003	0	24.0496	0	1.21027	22.1247	0	0	0	0	0	0	2.01203	0	0	0	0	0	0	25.7102	0	0	0.546948	0.88844	1.15262	0	26.9748	0	0	0	64.6697	0	7.90167	12.9696	0	0	0	0	0.367304	0.152306	0.53733	0.319233	0.192391	0	0
Atopococcus	0	0	0	0	0	0	0	0	0	0	0	0	0	0	0	0	0	0	0	0	0.145059	0	0	0.10682	0	0	0	0	0	0.259653	0	0	0	0	0	0	0	0	0	0	0	0	2.64931	4.2078	2.35841	3.58298	3.59042	0.733619	2.88021
UBA1783	0.348831	1.74621	0	0	3.41956	0	8.46862	8.04945	0.147738	44.3012	0	0.240176	3.19309	0	0	0	0.418375	0	0	0	0	0	0	0	0	0	0	0	0	0	0	0	0	0	0.810709	0	0	0	2.14414	0	0	0	8.61344	8.2182	7.13215	6.74948	7.98056	33.2951	0.146857
Azotobacter	0	0	0	0	0	0	0	0	0	0.114853	0	0	0	0.172315	0	0	0	0	0.101808	0.31678	0.922381	0	0	0.141133	0	0	0	0	0	0	0	1.68466	0.481699	0	0	0	0	0	0	0	0	0.122948	1.35591	1.67614	2.93112	2.2523	1.61873	17.0463	85.1278
UBA1547	0	0	0	0	0	0	0	0	0	0	0	0	0	0	0	0	0	0	0	0	0	0	0	0	0	0	0	0	0	0	0	0	0	0	0	0.336164	0	0	0	0	0	0	0.201106	0.19917	0.429603	0.195221	0.050318	0	0
Sinomonas	0	0	0	0	0	0	0	0	0	0	0	0	0	0	0	0	0	0	0	0	0	0	0	0	0	0	0	0	0	0	0	0	0	0	0	0	0	0	0	0	0	0	1.52205	1.63117	1.10149	1.80339	1.53342	2.55118	23.9918
Budvicia	0	0	0	0	0	0	0	0	0	0	0	0	0	5.33199	0	0	0	0	5.18398	0	0	0	0	34.1791	0	0	0	0	0	0	36.7202	0	0	0	0	0	0	0	0	0	0	0	14.7322	10.6172	11.3542	12.5711	13.8196	0.170388	7.9785
UBA7359	0.816846	0.255566	0	0	0	0.263315	1.0774	0	0	0.212844	0	0	0.454423	0.252997	0.85165	0.610526	0.266133	0	0.293969	0.435573	9.92509	2.86971	0	0.776229	0	0	0	0.457581	0	0.746503	0.729697	0.350971	0	0	0.271201	0	0	0	0	0	0	0.676212	3.5365	4.36674	4.79383	3.06779	4.47484	14.1783	4.3433
FJAT-46582	0	0	0	0	0	0	0	0	0	0	0	0	0	0	0	0	0	0	0	0	2.07337	0	0	0	0	0	0	0	0	0	0	0	0	0	0	0	0	0	0	0	0	0	7.38874	7.98571	9.34376	9.26877	7.79767	13.6767	18.6665
Clostridium_AE	1.05969	0	0	0	1.15423	0	21.3392	0	1.06447	79.7244	0	0	0	0	0	0	0.582062	0	0	0	0	0	0	8.85585	0	0	0	0.576479	0	1.1756	11.6138	0	0	0	14.7246	0	0	2.08625	0	0	0	0.638941	6.03319	5.3349	5.49677	5.54287	5.55292	15.5663	1.54651
CAG-41	6.45641	4.81225	0	0	8.27971	0.230641	22.8848	0	0	72.9697	0	0	1.37312	0	0	0	0.233109	0.404218	0	0	0	0	0	3.31455	0	0	0	0.581055	0.434465	0	1.40613	0.30742	0	0	24.6497	0	0	0	0	0	0	0.148076	2.46722	2.26619	3.32703	2.51528	2.61268	2.51507	1.8314
RUG131	6.85142	2.09099	0	0	10.2783	0	0	1.85553	0	0	0	0	3.08665	0	0	0	0	0	0	40.6917	5.55852	0	0.763818	0	1.59173	0	25.3001	7.30822	7.98184	5.48721	0	0	0.684231	0.532648	11.0946	0.87262	0	0	6.69787	0	0	0.210221	2.84266	3.52128	3.02433	3.17763	3.16622	4.75993	3.18913
Paenibacillus_B	0	0	0	0	0	0	5.18856	0	0	45.8982	0	0	0	0	0	0	0	0	0	0	0.508844	0	0.16797	0.582172	0	0	0	2.20405	8.10243	3.0277	1.24911	0	0	0	33.4674	0	0	0	1.92804	0	0	0.25358	7.61116	7.64961	7.70934	7.55968	6.51614	9.92503	21.5949
JAAYGP01	0	0	0	0	0	0	0	0	0	0	0	0	0	0	0	0	0	0	0	0	0	0	0	0	0	0	0	0	0	0	0	0	0	0	0	0	0	0	0	0	0	0	0	0	0	0	0	0	0
HGM12713	0	0	0	0	0	0	0	0	0	0	0	0	0	0	0	0	0	0	0	0	0	0	0	0	0	0	0	0	0	0	0	0	0	0	0	0	0	0	0	0	0	0	34.771	33.9757	34.0609	32.4488	34.7683	0	0
Cohnella	5.12164	3.64459	0	0	10.9861	1.03892	4.21883	0.998408	2.01213	16.8086	0	0.837569	2.37091	0.093789	0	0	4.8748	0	0.039793	0.82313	0.700232	0	0	3.82617	0.198967	0	0	0.419613	0.908804	0.169179	4.66345	0	0.528178	0	17.2516	0	0	0	0.644367	0	0	0	5.51503	5.9442	5.47215	7.14057	5.60109	7.90182	25.2233
RUG11272	0	0	0	0	0	0	0	0	0	0	0	0	0	0	0	0	0	0	0.051574	0	0	0	0	0	0	0	0	0	0	0	0	0	0	0	0	0	0	0	0	0	0	0	3.53325	4.19402	4.67685	3.47503	4.59423	0.28932	1.69992
UMGS1766	0	0	0	0	0	0	0.598554	0	0.154328	0.662181	0	0	0	0	0	0	0	0	0	0	0	0	0	0	0	0	0	0	0	0	0	0	0	0	148.417	0	0	0	0	0	0	0	1.67237	1.72229	1.27669	0.874947	1.22272	0	0
Micrococcus	0.929114	0	0	0	0	0	0	0	0	0	0	0	0	0	0	0	0	0	0	0	0	0	0	0.126559	0	0	0	0	0	0	0	0	0	0	0	0	0	0	0	0	0	0	2.51828	2.83174	2.61767	2.71371	1.96588	1.88411	8.19126
Microterricola	1.16799	0	0	0	0	0	0	0	0	0	0	0	0	0	0	0	0	0	0	0	0	0	0	0	0	0	0	0	0	0	0	0	0	0	0	0.359659	0	0	0	0	0.449796	0	0.889916	0.908444	0.985205	1.60907	0.980674	6.76904	4.59474
Albitalea	0.375561	0.526406	0.319224	0	0.204533	0	0	0	0.318728	0.591554	0	0.105365	1.53089	0.459335	0.195782	0.831512	0.12236	0.106088	0.557169	0.521495	1.48627	0.594747	0	0.533546	0	0	0	0	0.922264	0.712942	0.134197	0.510503	0.115349	0.312487	0	0.128154	0	0	0	0	0	0.27139	19.4546	21.4269	21.0138	21.8544	22.9579	4.4237	6.03471
RUG721	0	0	0	0	0.620734	0	0	0	0	0	0	0	0	0	0	0	0	0	0	0	0	0	0	0	0	0	0	0	0	0	0	0	0	0	0	0	0	0	0	0	0	0	3.79193	2.37489	2.91086	2.53703	4.12598	0	2.16525
Bordetella	0	0.484868	0	0.137568	1.75653	0	0	0	0	0.21091	0	0	0	0.221258	0	0.289577	0	0	0.161832	0.443896	2.69909	0	0	0.233527	0	0	0.382051	0	0	0.760768	0	0	0	0	0	0	0	0	0	0	0	0.086142	2.88673	3.71092	2.75531	2.44553	2.29127	20.6771	96.7084
Stigmatella	0	0	0	0	0	0	0	0	0	0.070459	0	0.162723	0.645335	0.2727	0	0	0.18897	0	0.170027	0.618565	0.115017	0	0	0	0.207797	0	0	0	0	0	0.414502	0	0	0	0	0	0	0	0	0	0	0.480151	12.0578	14.5565	14.0187	12.379	13.5252	1.96063	10.5763
Eubacterium_I	0	0	0	0	0	0	1.73115	0	0	3.2737	0	0	0	0	0	0	0	0	0	0	0	0	0	0	0	0	0	0	0	0	0	0	0	0	67.508	0	0.289734	0.568976	0	0	0	0	11.8967	12.6649	10.1984	10.6692	10.4333	0	0.098749
Gracilibacillus	0	0	0	0	0	0	0	0	0	0	0	0.070243	0.278574	0	0	0	0	0	0	0	0	0	0.461616	0	0	0	0	0	0	2.55215	0	0	0	0	4.09791	0	0	0	0	0	0	0	13.7571	13.6448	12.7308	13.0546	11.4232	19.9026	33.8384
Kosmotoga_B	0	0	0	0	0	0	0	0	0	0	0	0	0	0	0	0	0	0	0	0	0	0	0	0	0	0	0	0	0	0	0	0	0	0	0	0	0	0	0	0	0	0	0	0	0	0	0	0	0
Denitratisoma	0	0	0	0	0	0	0	0	0	0.099189	0	0	0	0	0	0	0	0	0	0	0.555367	0	0	0.226086	0	0	0	0	0	0.853147	0	0	0	0.669615	0	2.867	0	0	0	0	0	0	3.36135	2.21932	2.35881	2.8551	3.92478	10.6168	1.71823
UBA1930	0.59952	0.316981	0.224734	0	4.06327	0.780193	1.05329	0	0.730014	0.569533	0.515835	0.268563	0.690034	1.0789	0.526794	2.78551	0.553533	0	0.92612	1.11389	3.93819	1.47044	0.342211	0.917438	0	0	0	0.310309	1.21165	2.48575	1.64006	0.279844	0.711257	0	0	0.383684	0	0.546204	1.34155	0	0	0.605905	4.85796	3.78737	5.53921	4.60846	5.12486	18.2524	5.42597
JANDLV01	0	0.217503	0	0.204734	0	0	0	0	0	0	0	0	0	0	0	0	0	0	0	0	0.301362	0	0	0	0	0	0	0	0	0	0	0	0	0	0	0	0	0	0	0	0	0	4.67916	4.14903	3.40422	4.11217	4.45301	0.191349	37.8057
Roseburia	0	0.778385	0	0	0.651014	0	12.0222	0	0	12.9082	0	0	0	0	0	0	0	0	0.061244	0	0	0	0	0.354983	0	0	0	0	0.725875	1.81412	0.747494	0	0	0	83.7855	0	0	0	0	0	0	0	2.95269	3.11858	3.36534	5.36157	4.19413	0.565077	0.320584
RFSX01	0	0	0	0	0	0	0	0	0	0	0	0	0	0	0	0	0	0	0	0	1.37857	0	0	0	0	0	0	0	0	0	0	0	0	0	0	0	0	0	0	0	0	0	0	0.107884	0.107919	0.105745	0	139.273	31.2774
Phocaeicola	0	0.116497	0	0	0	0	0	0	0	2.27884	0.32677	0	0	0	0	0	0.090986	0	0.089335	0.099276	0.221514	0.261626	0	0.04423	0	0	0	0.069528	0.113052	0	0	0	0	0.044514	25.1535	0.127059	0	0	0.077716	0	0	0	18.4012	20.7057	21.8806	17.9162	22.6994	5.54089	0.816807
Amantichitinum	0	0	0	0	0	0	0	0	0	0.679961	0	0	0	0.12523	2.2217	0.796338	0	0	0	0	2.95793	1.49724	0	0.759354	0	0.433463	0	0	0	0	0	0	0	1.01898	0	0.727137	0	0	0.889507	0.541819	0	0	6.225	7.71729	6.91911	6.97384	7.93652	12.2344	6.84513
AC-52	0	0	0	0	0	0	0	0	0	0	0	0	0	0	0	0	0	0	0	0	0	0	0	0	0	0	0	0	0	0	0	0	0	0	0	0	0	0	0	0	0	0	1.14053	0.842355	1.23373	0.745274	0.820091	2.3036	27.6872
Acidiphilium	0.276897	0.34653	0	0	1.508	0	0.730438	0	0.586359	0.595642	0	0	0.616167	0.533629	1.44348	0	0.270643	0	0.53147	1.1279	1.73631	2.14012	0	0.229821	0	0	1.01664	0	0	0.337403	0	0.237946	0	0	0.459663	0	0	0	0.462343	0	0	0.229225	6.49366	5.93414	7.15447	6.23445	6.08012	2.55864	29.9119
RUG592	13.0021	11.4291	0	0	19.0088	0	0.331507	0	0	4.37469	0	0	10.0747	0	0	0	0	0	0	0	0.374255	0.165759	0.154427	0	0.084519	0	0	0.572664	0	0.431193	0	0	0	4.32674	0	6.17507	0	0	2.93765	5.36818	19.3159	0.48824	6.61107	7.99464	8.20799	6.37039	7.47864	4.24139	0.114222
UBA961	1.44149	1.98439	0	0	1.88411	0.557609	0.760515	0	0.122101	0.270437	0	0.647063	0.641539	0.773875	0.300582	1.50836	0.187858	0	0.391959	0.768658	4.11625	3.24108	0.377439	0.753399	0.826299	0	0.529253	0.430664	1.22545	1.93213	1.03016	0.123872	0	0.689309	0.191436	0	0	0	0.48138	0	0.627069	0.477326	5.56517	4.14083	3.77083	4.39462	4.99255	16.1679	7.4288
67-14	0	0	0	0	0	0	0	0	0	0.135881	0	0	0	0	0	0	0	0	0	0	0	0	0	0	0	0	0	0	0	0	0	0	0	0.321048	0	0	0	0	0	0	0	0	5.25839	4.16017	4.9671	4.65009	3.04871	0.232247	33.1722
Coprosoma	0	1.54664	0	0	0	0	0	0	0	0	0	0.096492	0	0	0	0	0	0	0	0	2.22725	0	0	0.103497	0	0	0	0	0	0.285743	0	0	0	0	5.73994	0	0	0	0	0	0	0	6.92762	8.20595	7.62235	6.43368	9.04798	3.19847	29.0564
UBA6987	0.680705	0	0	0	0	0	0	0	0	0	0	0	0	0	0	0	0	0	0	0	0	0	0	0	0	0	0	0	0	0	0	0	0	0	0	0	0	0	0	0	0	0	9.30722	9.30784	8.03395	8.72938	9.81192	0	0.171333
Aliihoeflea	1.83746	1.39623	0	0.102367	0.412225	0.18587	0.095064	0.451116	1.37971	0.917311	0	1.31571	0.671228	0.733901	2.24919	1.35005	1.1122	0.508054	0.970634	2.30042	4.36538	3.41026	0.595871	0.722131	0.406769	0	3.03602	0.141338	0.64605	3.09266	0.881841	0.325224	0.723308	0.210193	0.149285	3.03264	0	0	3.3828	0.43983	0	2.81134	2.83177	2.55341	2.81313	3.35602	3.14376	6.60406	11.2424
UMGS1820	0	0	0	0	0	0	0	0	0	2.79738	0	0	0	0	0	0	0	0	0	0	0	0	0	0	0	0	0	0	0	0	0	0	0	0	0	0	0	0	0.487111	0	0	0	31.0406	31.3239	33.0788	28.4514	32.8698	0	0.100734
Neoanaerotignum_A	0	0	0	0	0	0	0.865463	0	0	0.889291	0	0	0	0	0	0	0	0	0	0	0	0	0	0.188558	0	0	0	0	0	0	0.212705	0	0	3.67828	130.284	4.37865	0	0	3.39092	4.69106	22.2697	0	0.056183	0	0	0	0.056229	0	0
GLO-3	0	0	0	0	0	0	0	0	0	0	0	0	0	0	0	0	0	0	0	0	0	0	0	0	0	0	0	0	0	0	0	0	0	0	0	0	0	0	0	0	0	0	0.051329	0	0.25426	0.199309	0.051371	18.2068	158.799
Aestuariimicrobium	0	0	0	0	0	0	0	0	0	0	0	0	0	0	0	0	0	0	0	0	0.157392	0	0	0.083766	0	0	0	0	0	0	0	0	0	0	0	0	0	0	0	0	0	0.523519	0.460662	0.775556	0.868751	0.48071	0.602957	0.189345	3.39681
CAG-590	0	0.619553	0	0	0	0	0	0	1.13314	0	0	0	0	0	0	0	3.32831	0	0	5.88652	13.4121	0	1.28009	0	0	0	3.36557	3.7428	0.296866	0.148928	0	0	0	0	70.7578	0	0	0	1.63261	0.197807	0	1.18173	3.70118	3.11928	4.92965	3.66627	3.16543	6.22272	0.843056
DTU063	2.94064	1.84007	0	0	6.40597	0	0.305644	0	0.415142	2.75597	0	0	2.18123	0	0	0	0.319359	0	0	0	0	0	0	0	0	0	0	0	0	0	0	0	0	0	0	0	0	0	0	0	0	0	24.8389	24.3248	21.7063	22.6017	23.9442	44.5492	0.387362
Clostridium_R	0	0	0	0	0	0	0	0	0	0	0	0	0	0	0	0	0	0	0	0	0	0	0	0	0	0	0	0	0	0	0	0	0	0	0	0	0	0	0	0	0	0	22.0257	22.1264	20.8821	23.0571	19.9484	20.9102	0.828
Rhodoligotrophos	1.24382	1.0497	0.267347	0	0	0	0	0	0	1.05659	0	0	0.624995	0.276587	0.877045	0.419846	0.379532	0.245035	0.538054	1.20928	0.780759	0.699436	0	0.458444	0.621552	0.161462	0	0.10489	0.953324	1.08863	0.200719	0.186356	0	0.594783	0	0	0	0	0	0	0	0.179525	2.87081	2.85846	4.07276	2.25882	2.8953	11.986	28.8211
WRNX01	0	0	0	0	0	0	0	0	0	0	0	0	0	15.3689	0	0	0	0	15.1862	0	0	0	0	66.4146	0	0	0	0	0	0	69.4226	0	0	0	0	0	0	0	0	0	0	0	0	0	0	0	0	0	0
Enterorhabdus	0	0	0	0	0	0	0	0	0	0.034515	0	0	0	0	0	0	0	0	0	0	0	0	0	0	0	0	0	0	0	0.217957	0	0	0	0	0	0	0	0	0	0	0	0	33.5479	34.3445	33.666	36.1059	34.0233	0.945826	1.75523
UBA2922	0	0	0	0	0	0	0	0	0	0	0	0	1.2118	0	0	0	0	0	0	0	0	0	0	0	0	0	0	0	0	0	0	0	0.318584	0	2.82993	0	0	0	0	0	0	0	3.33577	3.062	3.87429	2.75038	2.68672	0	1.35464
Pseudoflavonifractor	0	0	0	0	0	0	0	0	0	0	0	0	0	0	0	0	0	0	0	0	0	0	0	0	0	0	0	0	0	0	0	0	0	0	177.591	0	0	0	0	0	0	0	0.064078	0	0	0	0	2.13702	0
CADCWC01	0	0	0	0	0	0	0	0	0	0	0	0	0	0	0	0	0	0	0	0	0	0	0	0	0	0	0	0	0	0	0	0	0	0	0	0	0	0	0	0	0	0	3.99591	4.70932	4.29833	4.10862	4.15552	0.957219	34.1681
CADCTF01	0	0	0	0	0	0	0	0	0	0.050081	0	0	0	0	0	0	0	0	0	0	0.413571	0	0	0	0	0	0	0	0	0	0	0	0	0	0	0	0	0	0.484229	0	0	0	3.53604	3.51038	2.9612	4.1298	3.07828	1.07191	32.51
JAHFUQ01	0	0	0	0	0	0	0	0	0	0	0	0	0	0	0	0	0	0	0	0	0	0	0	0	0	0	0	0	0	0	0	0	0	0	0	0	0	0	0	0	0	0	1.15585	1.60344	1.88565	1.15151	1.75337	2.21436	29.2103
Fusicatenibacter	0	0	0	0	0	0	0	0	0	0	0	0	0	0	0	0	0	0	0	0.880934	4.36806	0.386927	1.08143	2.13315	1.18374	0	0.505466	0.205654	0	0	2.27264	0	0	0	130.102	0	0	0	0	0	0	0.309716	4.60027	5.29988	4.20776	3.76333	4.47475	0	0.554912
Oribacterium	0	0	0	0	0	0.698295	0.293835	0	0	0	0	0	0	0	0	0	0	0	0	0	0	0	0	0	0	0	0	0	0	0	0	0	0	0	15.9762	0	0	0	0	0	0	0	5.45854	3.80019	3.11197	4.61618	4.74548	0	2.00537
Guyparkeria	0	0	0	0	0	0	0	0	0	0	0	0	0	0	0	0	0	0	0	0	0.528538	0	0	0	0	0	0	0	0	0	0	0	0	0.578679	0	0	0	0	0	0	0	0	3.36178	4.02195	3.75237	3.14436	3.19171	1.62715	29.396
Helicobacter_I	0	0	0	0	0	0	0	0	0	0	0	0	0	0	0	0	0	0	0	43.8073	82.0051	0	1.60555	0.089911	1.27203	0.784003	26.0021	6.43338	1.54303	2.39243	0	0	0	0	0	0.338717	0	0	9.19322	0	0.494385	0	0	0	0	0	0	2.38963	0.156609
RGIG10196	0	0	0	0	0	0	0	0	0	0	0	0	0	0	0	0	0	0	0	0	0	0	0	0	0	0	0	0	0	0	0	0	0	0	0	0	0	0	0	0	0	0	23.3974	22.0384	21.8224	25.9491	21.5465	0	0.296419
Inediibacterium	6.92669	5.3481	0	0	7.35035	0	2.80624	0	0.54624	28.0659	0	0	4.60591	0	0	0	0.87897	0	0	0	0	0	0	0	0	0	0	0	1.09214	0	0.210153	0	0	0	19.4354	0	0	0.803875	0	0	0	0	1.7655	2.73679	1.8729	3.20201	3.67523	77.2246	0.984978
Cerasibacillus	0	0	0	0	0	0	3.45928	0	0	21.1749	0	0	0	0	0	0	0	0	0	0	0	0	0	0	0.17963	0	0	0	0	0	0	0	0	0	0	0	0	0	0	0	0	0	13.2395	13.7149	13.5967	16.2316	14.0248	7.75154	5.67681
AC-48	0	0	0	0	0	0	0	0	0	0	0	0	0	0	0	0	0	0	0	0	0.204609	0	0	0	0	0	0	0	0	0	0	0	0	0	0	0	0	0	0	0	0	0	1.00427	1.00813	1.05291	0.766139	1.13179	0.934971	28.9422
T3Sed10-213	0	0	0	0	0	0	0	0	0	0	0	0	0	0	0	0	0	0	0	0	0	0	0	0	0	0	0	0	0	0	0	0	0	0	0	0	0	0	0	0	0	0	0	0	0	0	0	0	0
Palsa-513	0	0	0	0	0	0	0	0	0	0.041871	0	0	0	0	0	0	0	0	0	0	0	0	0	0	0	0	0	0	0	0	0	0	0	0	0	0	0	0	0	0	0	0.18871	3.42204	4.78226	4.742	5.01351	3.91338	0.968234	26.3307
Protaetiibacter	0	0	0	0	0	0	0	0	0	0.13103	0	0	0	0.162289	0	0	0	0	0.134694	0.359235	0.267187	0	0	0.080024	0	0	0	0	0.204542	0	0	0	0	0	0	0	0	0	0.562437	0	0	0.5755	2.19714	1.71756	2.27063	1.0874	1.95261	1.95598	5.72042
UBA1213	0	0	0	0	0	0	0	0	0	0	0	0	0	0	0	0	0	0	0	0	3.06914	0	0	0	0	0	0	0	0	0	0	0	0	0	3.58051	0	0	0	0	0	0	0	5.36756	4.91674	4.53177	5.25711	5.05232	2.59557	15.7705
JAFKHH01	0.905702	0.96295	0	0	0	0	0.476242	0	0.305842	0.388307	0	0.1511	1.79772	0.766675	2.5328	0.137197	0.498485	0.254027	0.53884	1.76502	2.07694	2.65521	0.176276	1.13118	0	0	0.336977	0.70397	0.654085	1.33618	1.13318	0.231409	0	0.087777	0.178814	0	0	0	0	0.273887	0	0.222927	7.74102	7.96726	6.1051	7.24894	8.72311	17.1856	3.54425
Allocatelliglobosispora	0	0	0	0	0	0	0	0	0	0.196471	0	0	0	0	0	0	0	0	0	0	0	0	0	0.149275	0	0	0	0	0	0	0.224522	0	0	0	0	0	0	0	0	0	0	0	3.8875	2.99095	3.28821	4.60542	3.04477	2.02843	35.6112
AC-69	0	0	0	0	0	0	0	0	0	0.044809	0	0	0	0	0	0	0	0	0	0	0	0	0	0	0	0	0	0	0	0	0	0	0	0	0	0	0	0	0	0	0	0	1.55787	1.23141	1.45738	1.55444	1.05094	3.1881	22.574
NEAU-GS5	0	0	0	0	0	0	0	0	0	0	0	0	0	0	0	0	0	0	0	0	0	0	0	0	0	0	0	0	0	0	0	0	0	0	0	0	0	0	0	0	0	0	1.61958	0.48725	1.43078	1.65656	1.29963	0.909302	33.3988
JAAYFJ01	0	0	0	0	0	0	0	0	0	0	0	0	0	0	0	0	0	0	0	0	0	0	0	0	0	0	0	0	0	2.59653	0	0	0	0	0	0	0	0	0	0	0	0	33.1061	29.9449	28.9174	32.529	31.0108	15.2029	0
Bordetella_C	1.71961	1.90228	0	0.182224	2.00666	0.428445	0.891196	1.17075	0.245646	1.16958	0	0.57592	0.571003	0.610538	2.65753	0	0.249091	0	0.354487	0.8363	4.59572	3.25855	0.256658	0.493361	0	0	0	0	0.778879	0.50971	0.183379	0.661516	1.85024	0	0	0.350244	0.384858	0.297025	1.95371	0	0.372083	1.8305	2.70471	2.2522	1.9917	2.9438	1.88381	14.3679	12.533
Ilumatobacter_A	1.98023	1.85866	0	0	1.07845	0	0	3.97346	0	0.038994	0	0	2.20327	0	0	0	0	0	0	0	0	0	0	0	0	0	0	0	0	0	0	0	0	0	0.657458	0	0	0	0	0	0	0	4.55031	4.79069	5.63378	6.16217	6.06408	0.701179	22.1776
Planobispora	0	0	0	0	0	0	0	0	0	0	0	0	0	0	0	0	0	0	0	0	0	0	0	0	0	0	0	0	0	0	0	0	0	0	0	0	0	0	0	0.336807	0	0.121113	1.95805	1.48731	2.81394	1.32009	1.863	3.21906	28.5953
JAHFDV01	2.74309	1.88979	0.584573	0.420002	0.498908	0.147653	1.50309	0	1.29509	2.36996	0.64797	0.267396	1.48168	3.27902	2.48736	5.02082	1.23863	1.32526	2.71946	2.96119	8.21002	1.7812	0.852312	1.65936	1.34286	0	3.40958	0.272073	1.04069	2.56897	1.1535	0.17846	0.157418	0.23522	0.541056	0.896629	0.929563	0.653898	0.776209	0	1.70459	3.2554	2.53989	2.61564	2.34876	3.0595	2.85046	12.5272	11.7154
CADEEJ01	0	0	0	0	0	0	0	0	0	0	0	0	0	0	0	0	0	0	0	0	0	0	0	0	0	0	0	0	0	0	0	0	0	0	0	0	0	0	0	0	0	0	7.62452	6.97904	8.00009	5.70655	7.17419	0.205483	6.64014
JAFUYV01	0	0	0	0	0	0	0	0	0	0	0	0	0	0	0	0	0	0	0	0	0	0	0	0	0	0	0	0	0	0	0	0	0	0	0	0	0	0	0	0	0	0	0.503396	0.317208	0.1689	0.39553	0.531552	0.380684	0.215548
JACDBZ01	0	0	0	0	0	0	0	0	0	0	0	0	0	0	0.535068	0	0	0	0	0	0	0	0	0	0	0	0	0	0	0	0.183379	0	0	0	0	0	0	0	0	0	0	0	5.65339	3.57675	4.94521	5.61454	4.95951	1.22696	21.2841
OLB14	1.54975	0.484868	0	0	1.688	0.249785	1.02204	0.388708	0.489084	0.600243	0	0.434786	1.29322	0.422011	1.21183	0.289577	0.123783	0.43777	0.307448	1.23157	2.45854	1.90558	0	0.642517	0	0	0	0.434069	0	0.944194	1.10752	0.163242	0	0.185269	0	0.518579	0	0	0	0.386414	0	1.74228	7.57841	8.13188	6.63128	8.63261	7.08985	12.7165	10.6504
JACDCH01	0	0	0	0	0	0	0	0	0	0	0	0	0	0	0	0	0	0	0	0	0.223424	0	0	0	0	0	0	0	0	0	0	0	0	0	0	0	0	0	0	0	0	0	3.99986	3.29326	3.03001	3.22162	2.81398	1.08679	17.1852
CAIJNA01	0	0	0	0	0	0	0	0	0	0	0	0	0	0	0	0	0	0	0	3.97493	38.2302	11.3476	3.22865	0	3.65391	1.6525	3.50645	17.427	8.39995	14.0264	0	0	0	0.721969	0	0.234111	0	0	58.3113	0	0.513125	0	0.302324	0.171093	0.085575	0.167701	0.172898	2.14744	0.072238
Janibacter	0	0	0	0	0	0	0	0	0	0.081732	0	0	0	0	0	0	0	0	0	0	0	0	0	0	0	0	0	0	0	0	0	0	0	0	0	0	0	0	0	0	0	0	1.19263	1.02476	1.22513	1.22921	0.685049	3.80873	4.75889
Chelativorans	0.830691	0.385759	0.101659	0	0	0.522278	0.423079	0.910585	0.860338	0.431597	0	0	0.342961	0.147935	1.16599	0.176751	0.34098	0	0.250646	0.459671	1.78764	1.6868	0.302663	0.255675	0	0	0	0	0.389557	1.21872	0.295381	0	0.806333	0	0	0	0	0	0.775767	0.313505	0.305012	0.301719	2.75811	2.87038	3.37964	3.10658	2.66631	37.6107	9.6309
Bisgaardia	0	0	2.35845	2.72724	0	12.9693	0	0	59.638	5.41322	3.04213	10.8769	4.06946	4.5313	0	0	60.6544	2.27297	3.97809	0	0	0	0	0	0	0	0	0	0	0	0	0	0	0	0	0	0	0	0	0	0	0	0	0	0	0	0	0	0
Elioraea	0	0	0	0	1.48286	0	0	0	0	0.208131	0	0	0	0	0	0	0	0	0	0	0.129586	0.508288	0	0.103039	0	0	0	0	0	0	0	0	0	0	0	0	0	0	0	0	0	0	3.38683	2.86294	2.90776	2.56665	2.98343	3.23058	40.7632
Occultella	0	0	0	0	0	0	0	0	0	0	0	0	0	0	0	0	0	0	0	0	0	0	0	0	0	0	0	0	0	0	0	0	0	0	0	0	0	0	0	0	0	0	2.66409	3.28709	2.82416	2.89944	3.63217	0.998992	18.737
F23-D06	0	0	0	0	0	0	0	0	0	0	0	0	0	0	0	0	0	0	0	0	7.8625	0	0.480634	0	0	0	0	0	0	0	0	0	0	0	0	0	0	0	0	0	0	0	3.40495	2.65343	2.72084	2.86473	2.81089	59.59	0.468352
Campylobacter	0	0	0	0	0	0	0	0	0	0	0	0	0	0	0	0	0	0	0	0	8.84474	11.6752	24.1055	35.1304	15.8004	17.389	15.5874	0	4.37849	0.175133	36.4945	0	0	0	0	0	0	0	0	0	0	0	0	0	0	0	0	0	0
Paracnuella	0	0	0	0	0	0	0	0	0	0	0	0	0	0	0	0	0	0	0	0	0	0.877363	0	0	0	0	0	0	0	0	0	0	0	0	0	0	0	0	0	0	0	0	34.5158	31.6308	31.4089	34.0366	36.3294	0.4607	0
WHSQ01	0	0	0	0	0	0	0	0	0	0	0	0	0	0	0	0	0	0	0	0	0.079338	0	0	0	0	0	0	0	0	0.32634	0	0	0	0	0	0	0	0	0	0	0	0	2.26968	1.73636	1.16456	1.20216	2.17024	0.904124	34.3567
[truncated: 10,233 more rows]
[truncated: 4 more columns]

## Sheet: Table S4
Table S4: Abundance information of 698 core gut bacterial genera in each sample.
[truncated: 699 more rows]
[truncated: 4 more columns]

[truncated: 6 more sheets: Table S5, Table S6, Table S7, Table S8, Table S9, Table S10]
